# Supplementary material for: Proteomic and Transcriptomic Analyses Provide Novel Insights into the Crucial Roles of Host-Induced Carbohydrate Metabolism Enzymes in Xanthomonas oryzae pv. oryzae Virulence and Rice-Xoo Interaction
Source: Rice (N Y). 2021 Jun 26;14:57. doi: 10.1186/s12284-021-00503-x (PMC8236019; doi:10.1186/s12284-021-00503-x)
Supplement: Supplementary file 1 — Additional file 1: Table S1. Detailed information of DEGs from four pairwise comparisons. [file 12284_2021_503_MOESM1_ESM.xlsx]

## Sheet: Sheet1
Table S1. Detailed information of DEGs from four pairwise comparisons. The significant DEGs were retrieved by Log2FC ≥1 (up-regulated genes) or ≤ -1 (down-regulated genes) as a threshold level. The gene ID, FPKM based expression pattern, GO terms, KEGG pathway and COG function are mentioned in table.
PXO99A vs Δimp (1d)
Gene_id	Gene name	Gene description	FC(imp_1d/PXO99A_1d)	Log2FC(imp_1d/PXO99A_1d)	Pvalue	Padjust	Significant	Regulate	PXO99A_1d1	PXO99A_1d2	PXO99A_1d3	imp_1d1	imp_1d2	imp_1d3	PXO99A_1d	imp_1d	GO_id	GO_term	KO_id	KO_name	Pathway_id	Pathway_definition	COG_id	COG_Functional Categories	NR_hit-name	NR_description	Swiss-Prot_hit-name	Swiss-Prot_description	Pfam_id	Domain	Domain description
LOC_Os06g48500		_	9.303	3.21775	9.62952e-94	2.08084e-89	yes	up	8.08	9.68	7.62	94.58	81.23	101.39	8.46	92.4	GO:0009536	CC:plastid;	------	------	------	------	ENOG41108D4	S:Function unknown	BAD54670.1	unknown protein [Oryza sativa Japonica Group]	------	------	------	------	------
LOC_Os01g42190		RecName: Full=DnaJ homolog subfamily B member 8; AltName: Full=mDj6	0.084	-3.571	2.32789e-90	2.51517e-86	yes	down	154.36	166.38	190.42	14.23	16.83	19.08	170.387	16.7133	GO:0005737;GO:0044424;GO:0005634;GO:0005739	CC:cytoplasm;CC:intracellular part;CC:nucleus;CC:mitochondrion;	------	------	------	------	COG0484;COG2214	O:Posttranslational modification, protein turnover, chaperones;	XP_015632931.1	PREDICTED: dnaJ homolog subfamily B member 7 [Oryza sativa Japonica Group]	sp|Q9QYI7|DNJB8_MOUSE;	DnaJ homolog subfamily B member 8 OS=Mus musculus OX=10090 GN=Dnajb8 PE=2 SV=1;	PF00226.28	DnaJ	DnaJ domain
LOC_Os09g36220		RecName: Full=Two-component response regulator-like PRR95; AltName: Full=Pseudo-response regulator 95; Short=OsPRR95	0.097	-3.36448	4.94231e-76	3.55995e-72	yes	down	293.65	363.46	280.65	37.49	38.59	29.46	312.587	35.18	GO:0006355;GO:0048511;GO:0000160;GO:0005634;GO:0005622	BP:regulation of transcription, DNA-templated;BP:rhythmic process;BP:phosphorelay signal transduction system;CC:nucleus;CC:intracellular;	K12130	PRR5	map04712	Circadian rhythm - plant	COG5641;COG2204	K:Transcription;T:Signal transduction mechanisms	XP_015611684.1	PREDICTED: two-component response regulator-like PRR95 [Oryza sativa Japonica Group]	sp|Q689G6|PRR95_ORYSJ;	Two-component response regulator-like PRR95 OS=Oryza sativa subsp. japonica OX=39947 GN=PRR95 PE=2 SV=1;	PF00072.21;PF06203.11	Response_reg;CCT	Response regulator receiver domain;CCT motif
LOC_Os03g12990		RecName: Full=Phytosulfokines 4; Contains: RecName: Full=Phytosulfokine-alpha; Short=PSK-alpha; Short=Phytosulfokine-a; Contains: RecName: Full=Phytosulfokine-beta;	0.104	-3.26742	3.75267e-75	2.02729e-71	yes	down	135.72	152.1	139.98	16.55	15.17	22.4	142.6	18.04	GO:0008283;GO:0005576;GO:0008083	BP:cell proliferation;CC:extracellular region;MF:growth factor activity;	------	------	------	------	ENOG410ZAZR;ENOG41116ZZ	S:Function unknown;	XP_015629334.1	PREDICTED: phytosulfokines 4-like [Oryza sativa Japonica Group]	sp|Q9AR88|PSK4_ORYSJ;	Phytosulfokines 4 OS=Oryza sativa subsp. japonica OX=39947 GN=PSK4 PE=1 SV=1;	PF06404.9	PSK	Phytosulfokine precursor protein
LOC_Os03g15050		RecName: Full=Phosphoenolpyruvate carboxykinase	7.335	2.87479	1.88591e-52	8.1505e-49	yes	up	29.89	47.38	39.06	290.64	271.04	372.11	38.7767	311.263	GO:0016310;GO:0006094;GO:0005829;GO:0016301;GO:0004612;GO:0005524	BP:phosphorylation;BP:gluconeogenesis;CC:cytosol;MF:kinase activity;MF:phosphoenolpyruvate carboxykinas;MF:ATP binding;	K01610	E4.1.1.49, pckA	map00010;map00020;map00620;map00710	Glycolysis / Gluconeogenesis;Citrate cycl;Pyruvate metabolism;Carbon fixation in photosynthetic organisms	COG1866	C:Energy production and conversion	ABF95036.1	Phosphoenolpyruvate carboxykinase, putative, expressed [Oryza sativa Japonica Group]	sp|Q9SLZ0|PCKA_MAIZE;	Phosphoenolpyruvate carboxykinase;	PF01293.17	PEPCK_ATP	Phosphoenolpyruvate carboxykinase
LOC_Os05g25370		RecName: Full=Receptor-like protein kinase FERONIA; AltName: Full=Protein SIRENE; Flags: Precursor	0.055	-4.19454	1.50826e-47	5.43201e-44	yes	down	34.92	31.89	26.88	2.46	2.1	3.49	31.23	2.68333	GO:0006468;GO:0016021;GO:0016020;GO:0004674;GO:0004672;GO:0005524	BP:protein phosphorylation;CC:integral component of membrane;CC:membrane;MF:protein serine/threonine kinase activity;MF:protein kinase activity;MF:ATP binding;	------	------	------	------	COG0515	T:Signal transduction mechanisms	XP_015638297.1	PREDICTED: receptor-like protein kinase FERONIA [Oryza sativa Japonica Group]	sp|Q9SCZ4|FERON_ARATH;	Receptor-like protein kinase FERONIA OS=Arabidopsis thaliana OX=3702 GN=FER PE=1 SV=1;	PF07714.14;PF00069.22;PF12819.4;PF11721.5	Pkinase_Tyr;Pkinase;Malectin_like;Malectin	Protein tyrosine kinase;Protein kinase domain;Carbohydrate-binding protein of the ER;Di-glucose binding within endoplasmic reticulum
LOC_Os04g58200		RecName: Full=Protochlorophyllide reductase A, chloroplastic; Short=PCR A; AltName: Full=NADPH-protochlorophyllide oxidoreductase A; Short=POR A; Flags: Precursor	0.101	-3.31155	1.43989e-40	4.44495e-37	yes	down	38.46	50.84	51.94	7.11	5.12	4.47	47.08	5.56667	GO:0044710;GO:0015995;GO:0044237;GO:0015979;GO:0055114;GO:0009536;GO:0009507;GO:0016630;GO:0016491	BP:single-organism metabolic process;BP:chlorophyll biosynthetic process;BP:cellular metabolic process;BP:photosynthesis;BP:oxidation-reduction process;CC:plastid;CC:chloroplast;MF:protochlorophyllide reductase activity;MF:oxidoreductase activity;	K00218	por	map00860	Porphyrin and chlorophyll metabolism	COG1028	S:Function unknown	XP_015633866.1	PREDICTED: protochlorophyllide reductase A, chloroplastic [Oryza sativa Japonica Group]	sp|Q7XKF3|PORA_ORYSJ;	Protochlorophyllide reductase A, chloroplastic OS=Oryza sativa subsp. japonica OX=39947 GN=PORA PE=2 SV=1;	PF00106.22;PF13561.3	adh_short;adh_short_C2	short chain dehydrogenase;Enoyl
LOC_Os08g43550		RecName: Full=Myb-related protein Zm38	8.811	3.13937	2.85315e-35	7.70672e-32	yes	up	8.83	6.93	5.49	85.88	65.23	72.73	7.08333	74.6133	GO:0006351;GO:0003677	BP:transcription, DNA-templated;MF:DNA binding;	K09422	MYBP	------	------	COG5147	K:Transcription	XP_015650911.1	PREDICTED: myb-related protein Zm38 [Oryza sativa Japonica Group]	sp|P20025|MYB38_MAIZE;	Myb-related protein Zm38 OS=Zea mays OX=4577 PE=2 SV=1;	PF00249.28;PF13921.3	Myb_DNA-binding;Myb_DNA-bind_6	Myb-like DNA-binding domain;Myb-like DNA-binding domain
LOC_Os04g52260		RecName: Full=36.4 kDa proline-rich protein	0.093	-3.42808	9.91758e-35	2.38121e-31	yes	down	103.28	122.09	201.51	19.2	11.92	16.8	142.293	15.9733	------	------	------	------	------	------	ENOG41114YU;ENOG41103QJ	S:Function unknown;	EAY95515.1	hypothetical protein OsI_17361 [Oryza sativa Indica Group]	sp|Q00451|PRF1_SOLLC;	36.4 kDa proline-rich protein OS=Solanum lycopersicum OX=4081 GN=TPRP-F1 PE=2 SV=1;	PF14547.3;PF00234.19	Hydrophob_seed;Tryp_alpha_amyl	Hydrophobic seed protein;Protease inhibitor/seed storage/LTP family
LOC_Os12g32940		RecName: Full=Probable polyol transporter 4	0.311	-1.68565	3.50899e-33	6.89325e-30	yes	down	85.22	102.05	93.88	29.66	36.9	36.9	93.7167	34.4867	GO:0015992;GO:0006810;GO:0046323;GO:1904659;GO:0035428;GO:0055085;GO:0016020;GO:0016021;GO:0005887;GO:0005355;GO:0022891;GO:0022857;GO:0005351	BP:proton transport;BP:transport;BP:glucose import;BP:glucose transmembrane transport;BP:hexose transmembrane transport;BP:transmembrane transport;CC:membrane;CC:integral component of membrane;CC:integral component of plasma membrane;MF:glucose transmembrane transporter activity;MF:substrate-specific transmembrane transporter activity;MF:transmembrane transporter activity;MF:suga;	------	------	------	------	ENOG410XNQK	G:Carbohydrate transport and metabolism	XP_015618315.1	PREDICTED: polyol transporter 5 [Oryza sativa Japonica Group]	sp|Q8VZ80|PLT5_ARATH;	Polyol transporter 5 OS=Arabidopsis thaliana OX=3702 GN=PLT5 PE=1 SV=2;	PF00083.21;PF07690.13;PF06609.10	Sugar_tr;MFS_1;TRI12	Sugar;Major Facilitator Superfamily;Fungal trichothecene efflux pump
LOC_Os04g44530		_	0.101	-3.30307	3.46033e-33	6.89325e-30	yes	down	58.21	83.69	123.18	11.4	9.37	12.78	88.36	11.1833	------	------	------	------	------	------	ENOG410ZJRH	S:Function unknown	XP_015636068.1	PREDICTED: uncharacterized protein LOC4336460 [Oryza sativa Japonica Group]	------	------	PF03097.15	BRO1	BRO1-like domain
LOC_Os03g22050		RecName: Full=CBL-interacting protein kinase 10; AltName: Full=OsCIPK10	0.286	-1.80467	4.939e-33	8.89391e-30	yes	down	45.16	66.4	56.53	19.05	18.3	18.69	56.03	18.68	GO:0006468;GO:0007165;GO:0016021;GO:0004674;GO:0005524	BP:protein phosphorylation;BP:signal transduction;CC:integral component of membrane;MF:protein serine/threonine kinase activity;MF:ATP binding;	------	------	------	------	COG0515	T:Signal transduction mechanisms	XP_015631478.1	PREDICTED: CBL-interacting protein kinase 10 isoform X1 [Oryza sativa Japonica Group]	sp|Q10LQ2|CIPKA_ORYSJ;	CBL-interacting protein kinase 10 OS=Oryza sativa subsp. japonica OX=39947 GN=CIPK10 PE=2 SV=1;	PF00069.22;PF07714.14;PF03822.11;PF14531.3	Pkinase;Pkinase_Tyr;NAF;Kinase-like	Protein kinase domain;Protein tyrosine kinase;NAF domain;Kinase-like
LOC_Os02g42585		RecName: Full=Ethylene-responsive transcription factor ERF054; AltName: Full=Transcription factor QRAP2	0.109	-3.20353	9.36198e-33	1.55618e-29	yes	down	19.5	28.9	35.14	4.05	3.39	3.15	27.8467	3.53	GO:0006351	BP:transcription, DNA-templated;	------	------	------	------	ENOG410YGYW;ENOG410XQX6	K:Transcription;S:Function unknown	XP_015627619.1	PREDICTED: ethylene-responsive transcription factor ERF054 [Oryza sativa Japonica Group]	sp|Q9SKT1|ERF53_ARATH;	Ethylene-responsive transcription factor ERF053 OS=Arabidopsis thaliana OX=3702 GN=ERF053 PE=1 SV=1;	PF00847.17	AP2	AP2 domain
LOC_Os01g04590		_	0.136	-2.87743	7.82916e-30	1.20843e-26	yes	down	37.33	37.24	34.02	6.92	3.81	6.75	36.1967	5.82667	GO:0005739	CC:mitochondrion;	------	------	------	------	ENOG41103MV;ENOG4111G6N	S:Function unknown;	XP_015632907.1	PREDICTED: uncharacterized protein LOC4325682 [Oryza sativa Japonica Group]	------	------	PF05623.9	DUF789	Protein of unknown function
LOC_Os05g39800		_	0.208	-2.26785	3.73001e-29	5.37346e-26	yes	down	28.61	24.98	26.13	6.46	7.1	5.98	26.5733	6.51333	GO:0016021;GO:0016020	CC:integral component of membrane;CC:membrane;	------	------	------	------	ENOG410Y90Q	S:Function unknown	XP_015638076.1	PREDICTED: protein NUCLEAR FUSION DEFECTIVE 4 [Oryza sativa Japonica Group]	sp|F4I9E1|NFD4_ARATH;	Protein NUCLEAR FUSION DEFECTIVE 4 OS=Arabidopsis thaliana OX=3702 GN=NFD4 PE=3 SV=1;	PF06813.10	Nodulin-like	Nodulin-like
LOC_Os08g15050		RecName: Full=Zinc finger protein CONSTANS-LIKE 5	0.243	-2.04124	1.82184e-27	2.46051e-24	yes	down	34.88	38.31	35.77	10.54	8.53	12.5	36.32	10.5233	GO:0006355;GO:0009640;GO:0005634;GO:0051537;GO:0008270;GO:0000989	BP:regulation of transcription, DNA-templated;BP:photomorphogenesis;CC:nucleus;MF:2 iron, 2 sulfur cluster binding;MF:zinc ion binding;MF:transcription factor activity, transcription factor binding;	------	------	------	------	COG5641	K:Transcription	XP_015648718.1	PREDICTED: zinc finger protein CONSTANS-LIKE 3 [Oryza sativa Japonica Group]	------	------	PF06203.11;PF00643.21	CCT;zf-B_box	CCT motif;B-box zinc finger
LOC_Os11g03580		_	0.26	-1.9445	2.10497e-27	2.67566e-24	yes	down	71.24	69.07	64.96	20.98	23.33	19.62	68.4233	21.31	GO:0009536	CC:plastid;	------	------	------	------	COG1547	S:Function unknown	XP_015615883.1	PREDICTED: uncharacterized protein LOC4349671 [Oryza sativa Japonica Group]	------	------	PF03745.11	DUF309	Domain of unknown function
LOC_Os03g62170		_	0.171	-2.55075	2.23118e-27	2.67853e-24	yes	down	7.88	10.94	10.58	2.23	1.54	2.16	9.8	1.97667	GO:0010239;GO:0031426;GO:0042644;GO:0005739	BP:chloroplast mRNA processing;BP:polycistronic mRNA processing;CC:chloroplast nucleoid;CC:mitochondrion;	------	------	------	------	ENOG410ZBPB	S:Function unknown	XP_015630044.1	PREDICTED: uncharacterized protein LOC4334714 [Oryza sativa Japonica Group]	------	------	PF03364.17;PF10604.6	Polyketide_cyc;Polyketide_cyc2	Polyketide cyclase / dehydrase and lipid transport;Polyketide cyclase / dehydrase and lipid transport
LOC_Os01g60730		RecName: Full=RING-H2 finger protein ATL72	0.321	-1.64117	4.21482e-27	4.79359e-24	yes	down	81.72	88.87	70.98	32	31.36	30.2	80.5233	31.1867	GO:0016020;GO:0016021;GO:0046872;GO:0008270	CC:membrane;CC:integral component of membrane;MF:metal ion binding;MF:zinc ion binding;	------	------	------	------	ENOG41121N2	O:Posttranslational modification, protein turnover, chaperones	XP_015630403.1	PREDICTED: RING-H2 finger protein ATL74 [Oryza sativa Japonica Group]	sp|Q9SG96|ATL72_ARATH;	RING-H2 finger protein ATL72 OS=Arabidopsis thaliana OX=3702 GN=ATL72 PE=2 SV=1;	PF13639.3;PF17123.2;PF13923.3;PF12678.4;PF00097.22;PF14634.3;PF13920.3	zf-RING_2;zf-RING_11;zf-C3HC4_2;zf-rbx1;zf-C3HC4;zf-RING_5;zf-C3HC4_3	Ring finger domain;RING-like zinc finger;Zinc finger, C3HC4 type;RING-H2 zinc finger domain;Zinc finger, C3HC4 type;zinc-RING finger domain;Zinc finger, C3HC4 type
LOC_Os12g31000		RecName: Full=Putative pumilio homolog 7, chloroplastic; Short=APUM-7; Short=AtPUM7; Flags: Precursor	0.104	-3.26641	7.67154e-27	8.28872e-24	yes	down	157.69	100.37	124.28	19.98	15.5	11.69	127.447	15.7233	GO:0003723	MF:RNA binding;	------	------	------	------	COG5099	J:Translation, ribosomal structure and biogenesis	XP_015619022.1	PREDICTED: putative pumilio homolog 7, chloroplastic [Oryza sativa Japonica Group]	sp|Q9C9R6|PUM7_ARATH;	Putative pumilio homolog 7, chloroplastic OS=Arabidopsis thaliana OX=3702 GN=APUM7 PE=3 SV=2;	PF00806.16	PUF	Pumilio-family RNA binding repeat
LOC_Os02g47920		RecName: Full=RNA exonuclease 4	0.09	-3.46981	1.69727e-26	1.68065e-23	yes	down	10.47	13.06	12.67	1.62	1.16	1.14	12.0667	1.30667	GO:0090305;GO:0004527;GO:0046872;GO:0003676	BP:nucleic acid phosphodiester bond hydrolysis;MF:exonuclease activity;MF:metal ion binding;MF:nucleic acid binding;	------	------	------	------	COG0847	L:Replication, recombination and repair	AAL87152.1	putative exonuclease [Oryza sativa Japonica Group]	sp|Q91560|REXO4_XENLA;	RNA exonuclease 4 OS=Xenopus laevis OX=8355 GN=rexo4 PE=2 SV=2;	PF00929.21	RNase_T	Exonuclease
LOC_Os01g62060		_	2.956	1.56344	1.71106e-26	1.68065e-23	yes	up	50.76	68.67	52.99	207.38	202.4	206.72	57.4733	205.5	------	------	------	------	------	------	ENOG41103P8;ENOG410YX6S	S:Function unknown;	XP_015629123.1	PREDICTED: uncharacterized protein LOC4327369 isoform X1 [Oryza sativa Japonica Group]	------	------	PF09713.7	A_thal_3526	Plant protein 1589 of unknown function
LOC_Os01g61010		_	0.236	-2.08144	3.39812e-26	3.19261e-23	yes	down	9.62	10.47	9.49	2.52	2.33	3.42	9.86	2.75667	GO:0016021;GO:0016020	CC:integral component of membrane;CC:membrane;	------	------	------	------	ENOG410Y90Q	S:Function unknown	BAD73446.1	nodulin-like protein [Oryza sativa Japonica Group]	sp|F4I9E1|NFD4_ARATH;	Protein NUCLEAR FUSION DEFECTIVE 4 OS=Arabidopsis thaliana OX=3702 GN=NFD4 PE=3 SV=1;	PF06813.10	Nodulin-like	Nodulin-like
LOC_Os12g40920		RecName: Full=Light-inducible protein CPRF2; AltName: Full=Common plant regulatory factor 2; Short=CPRF-2	0.339	-1.56243	1.2331e-24	1.11026e-21	yes	down	41.88	55.28	49.88	17.25	18.59	18.14	49.0133	17.9933	GO:0006355;GO:0003700;GO:0043565	BP:regulation of transcription, DNA-templated;MF:transcription factor activity, sequence-specific DNA binding;MF:sequence-specific DNA binding;	------	------	------	------	ENOG410YRZY;ENOG4111S51	S:Function unknown;K:Transcription	ABA99797.2	bZIP transcription factor family protein, expressed [Oryza sativa Japonica Group]	sp|Q6H500|RSBZ4_ORYSJ;	bZIP transcription factor RISBZ4 OS=Oryza sativa subsp. japonica OX=39947 GN=RISBZ4 PE=2 SV=2;	PF00170.18;PF07716.12;PF03131.14;PF11559.5	bZIP_1;bZIP_2;bZIP_Maf;ADIP	bZIP transcription factor;Basic region leucine zipper;bZIP Maf transcription factor;Afadin- and alpha -actinin-Binding
LOC_Os03g15230		_	3.511	1.81207	1.91455e-24	1.65486e-21	yes	up	7.29	9.86	6.41	29.72	31.03	35.87	7.85333	32.2067	GO:0015031	BP:protein transport;	------	------	------	------	ENOG410YG52	S:Function unknown	XP_015628614.1	PREDICTED: uncharacterized protein LOC4332301 [Oryza sativa Japonica Group]	sp|Q568Z6|IST1_RAT;	IST1 homolog OS=Rattus norvegicus OX=10116 GN=Ist1 PE=2 SV=1;	PF03398.11	Ist1	Regulator of Vps4 activity in the MVB pathway
LOC_Os01g67480		RecName: Full=Transcription factor bHLH128; AltName: Full=Basic helix-loop-helix protein 128; Short=AtbHLH128; Short=bHLH 128; AltName: Full=Transcription factor E	2.94	1.55598	8.07783e-24	6.71361e-21	yes	up	40.23	40.96	35.12	134.95	140.39	127.99	38.77	134.443	GO:0006366;GO:0046983;GO:0005488	BP:transcription from RNA polymerase II promoter;MF:protein dimerization activity;MF:binding;	------	------	------	------	ENOG410YAU7;ENOG41103M6	K:Transcription;S:Function unknown	ADX60271.1	bHLH transcription factor, partial [Oryza sativa Japonica Group]	sp|Q8H102|BH128_ARATH;	Transcription factor bHLH128 OS=Arabidopsis thaliana OX=3702 GN=BHLH128 PE=1 SV=1;	PF00010.23	HLH	Helix-loop-helix DNA-binding domain
LOC_Os06g10650		RecName: Full=Probable tyrosine-protein phosphatase At1g05000	3.659	1.87145	1.48684e-23	1.18996e-20	yes	up	6.78	10.58	8.1	36.02	37.21	36.99	8.48667	36.74	GO:0016311;GO:0035335;GO:0004725;GO:0016791	BP:dephosphorylation;BP:peptidyl-tyrosine dephosphorylation;MF:protein tyrosine phosphatase activity;MF:phosphatase activity;	K18045	SIW14, OCA3	------	------	COG2365	T:Signal transduction mechanisms	XP_015644415.1	PREDICTED: probable tyrosine-protein phosphatase At1g05000 [Oryza sativa Japonica Group]	sp|Q0DX67|DSP2_ORYSJ;	Probable tyrosine-protein phosphatase DSP2 OS=Oryza sativa subsp. japonica OX=39947 GN=DSP2 PE=2 SV=2;	PF03162.10;PF13350.3	Y_phosphatase2;Y_phosphatase3	Tyrosine phosphatase family;Tyrosine phosphatase family
LOC_Os09g25150		RecName: Full=Cinnamoyl-CoA reductase 1; Short=AtCCR1; AltName: Full=Protein IRREGULAR XYLEM 4	0.275	-1.86187	1.83035e-23	1.41257e-20	yes	down	61.95	56.03	62.86	17.98	17.87	23.4	60.28	19.75	GO:0050662;GO:0016491;GO:0003824	MF:coenzyme binding;MF:oxidoreductase activity;MF:catalytic activity;	K09753	CCR	map00940	Phenylpropanoid biosynthesis	COG0451	M:Cell wall/membrane/envelope biogenesis	XP_015651251.1	PREDICTED: cinnamoyl-CoA reductase 1 isoform X1 [Oryza sativa Japonica Group]	sp|Q9S9N9|CCR1_ARATH;	Cinnamoyl-CoA reductase 1 OS=Arabidopsis thaliana OX=3702 GN=CCR1 PE=1 SV=1;	PF01370.18;PF01073.16;PF07993.9	Epimerase;3Beta_HSD;NAD_binding_4	NAD dependent epimerase/dehydratase family;3-beta hydroxysteroid dehydrogenase/isomerase family;Male sterility protein
LOC_Os05g33840		RecName: Full=1-deoxy-D-xylulose-5-phosphate synthase 1, chloroplastic; Short=1-deoxyxylulose-5-phosphate synthase; Short=DXP synthase; Short=DXPS; Flags: Precursor	0.162	-2.62734	1.9046e-23	1.41919e-20	yes	down	37.99	25.41	29.05	6.61	4.8	6.09	30.8167	5.83333	GO:0052865;GO:0016114;GO:0009228;GO:0009570;GO:0008661;GO:0046872	BP:1-deoxy-D-xylulose 5-phosphate biosynthetic process;BP:terpenoid biosynthetic process;BP:thiamine biosynthetic process;CC:chloroplast stroma;MF:1-deoxy-D-xylulose-5-phosphate synthase activity;MF:metal ion binding;	K01662	dxs	map00730;map00900	Thiamine metabolism;Terpenoid backbone biosynthesis	COG1154	H:Coenzyme transport and metabolism	XP_015640505.1	PREDICTED: 1-deoxy-D-xylulose-5-phosphate synthase 1, chloroplastic [Oryza sativa Japonica Group]	sp|O22567|DXS1_ORYSJ;	1-deoxy-D-xylulose-5-phosphate synthase 1, chloroplastic OS=Oryza sativa subsp. japonica OX=39947 GN=CLA1 PE=2 SV=2;	PF13292.3;PF02779.21;PF02780.17;PF02775.18;PF00676.17;PF00456.18	DXP_synthase_N;Transket_pyr;Transketolase_C;TPP_enzyme_C;E1_dh;Transketolase_N	1-deoxy-D-xylulose-5-phosphate synthase;Transketolase, pyrimidine binding domain;Transketolase, C-terminal domain;Thiamine pyrophosphate enzyme, C-terminal TPP binding domain;Dehydrogenase E1 component;Transketolase, thiamine diphosphate binding domain
LOC_Os01g74450		RecName: Full=Probable aquaporin TIP1-2; AltName: Full=Tonoplast intrinsic protein 1-2; Short=OsTIP1;2	0.241	-2.05333	3.34993e-23	2.41295e-20	yes	down	116.89	171.46	181.52	40.32	40.49	53.43	156.623	44.7467	GO:0009992;GO:0034220;GO:0006810;GO:0006833;GO:0015793;GO:0016021;GO:0009705;GO:0005887;GO:0042807;GO:0005215;GO:0015250;GO:0015254	BP:cellular water homeostasis;BP:ion transmembrane transport;BP:transport;BP:water transport;BP:glycerol transport;CC:integral component of membrane;CC:plant-type vacuole membrane;CC:integral component of plasma membrane;CC:central vacuole;MF:transporter activity;MF:water channel activity;MF:glycerol channel activity;	K09873	TIP	------	------	COG0580	G:Carbohydrate transport and metabolism	XP_015641156.1	PREDICTED: probable aquaporin TIP1-2 [Oryza sativa Japonica Group]	sp|Q94CS9|TIP12_ORYSJ;	Probable aquaporin TIP1-2 OS=Oryza sativa subsp. japonica OX=39947 GN=TIP1-2 PE=2 SV=1;	PF00230.17	MIP	Major intrinsic protein
LOC_Os01g68790		RecName: Full=Glycine-rich RNA-binding protein 4, mitochondrial; Short=AtGR-RBP4; AltName: Full=AtRBG4; AltName: Full=Glycine-rich protein 4; Short=AtGRP4; AltName:	0.413	-1.2748	4.79091e-23	3.33957e-20	yes	down	167.96	219.11	188.83	87.48	97.29	97.86	191.967	94.21	GO:0097159;GO:1901363;GO:0003676;GO:0000166	MF:organic cyclic compound binding;MF:heterocyclic compound binding;MF:nucleic acid binding;MF:nucleotide binding;	------	------	------	------	ENOG41121QZ;COG0724;ENOG41128XI	S:Function unknown;	XP_015622053.1	PREDICTED: glycine-rich RNA-binding protein 4, mitochondrial [Oryza sativa Japonica Group]	sp|Q9LIS2|RBG4_ARATH;	Glycine-rich RNA-binding protein 4, mitochondrial OS=Arabidopsis thaliana OX=3702 GN=RBG4 PE=2 SV=1;	PF00076.19;PF16367.2	RRM_1;RRM_7	RNA recognition motif.;RNA recognition motif
LOC_Os09g27010		RecName: Full=Serine/threonine-protein kinase At5g01020	0.084	-3.58044	7.47558e-23	5.04812e-20	yes	down	23.02	30.67	55.28	3.61	4.4	2.57	36.3233	3.52667	GO:0006468;GO:0009536;GO:0005524;GO:0004672	BP:protein phosphorylation;CC:plastid;MF:ATP binding;MF:protein kinase activity;	------	------	------	------	COG0515	T:Signal transduction mechanisms	XP_015651234.1	PREDICTED: probable receptor-like protein kinase At5g56460 [Oryza sativa Japonica Group]	sp|Q9ZUF4|RIPK_ARATH;	Serine/threonine-protein kinase RIPK OS=Arabidopsis thaliana OX=3702 GN=RIPK PE=1 SV=1;	PF07714.14;PF00069.22	Pkinase_Tyr;Pkinase	Protein tyrosine kinase;Protein kinase domain
LOC_Os03g42710		_	0.135	-2.89056	8.07264e-23	5.28611e-20	yes	down	8.5	7.4	7.72	1.18	1.05	1.57	7.87333	1.26667	GO:0016020	CC:membrane;	------	------	------	------	ENOG410XP1Z;ENOG410YAAP;COG2319	S:Function unknown;	XP_015629107.1	PREDICTED: vegetative incompatibility protein HET-E-1 [Oryza sativa Japonica Group]	sp|O48716|JGB_ARATH;	Protein JINGUBANG OS=Arabidopsis thaliana OX=3702 GN=JGB PE=1 SV=1;	PF00400.29	WD40	WD domain, G-beta repeat
LOC_Os07g07320		RecName: Full=Probable glutathione S-transferase GSTU6; AltName: Full=28 kDa cold-induced protein	0.358	-1.48098	1.18234e-22	7.51448e-20	yes	down	203.86	224.4	220.79	78.6	96.96	108.01	216.35	94.5233	GO:0006749;GO:0009407;GO:0005737;GO:0016740;GO:0004364	BP:glutathione metabolic process;BP:toxin catabolic process;CC:cytoplasm;MF:transferase activity;MF:glutathione transferase activity;	K00799	GST, gst	map00480	Glutathione metabolism	ENOG410XSIX	O:Posttranslational modification, protein turnover, chaperones	XP_015647678.1	PREDICTED: probable glutathione S-transferase GSTU6 [Oryza sativa Japonica Group]	sp|Q06398|GSTU6_ORYSJ;	Probable glutathione S-transferase GSTU6 OS=Oryza sativa subsp. japonica OX=39947 GN=GSTU6 PE=2 SV=2;	PF13417.3;PF02798.17;PF13409.3;PF13410.3;PF00043.22	GST_N_3;GST_N;GST_N_2;GST_C_2;GST_C	Glutathione S-transferase, N-terminal domain;Glutathione S-transferase, N-terminal domain;Glutathione S-transferase, N-terminal domain;Glutathione S-transferase, C-terminal domain;Glutathione S-transferase, C-terminal domain
LOC_Os03g08490		RecName: Full=Ethylene-responsive transcription factor RAP2-3; AltName: Full=Cadmium-induced protein AS30; AltName: Full=Ethylene response factor 72; Short=ERF72;	3.547	1.82642	1.51852e-21	9.37536e-19	yes	up	6.38	6.96	6.71	26.49	30.88	27.11	6.68333	28.16	GO:0006355;GO:0006351;GO:0005634;GO:0003700	BP:regulation of transcription, DNA-templated;BP:transcription, DNA-templated;CC:nucleus;MF:transcription factor activity, sequence-specific DNA binding;	------	------	------	------	ENOG41116YA;ENOG41103N0;ENOG410YQNQ	S:Function unknown;K:Transcription;K:Transcription	XP_015630586.1	PREDICTED: ethylene-responsive transcription factor ERF073 [Oryza sativa Japonica Group]	sp|Q8H0T5|ERF73_ARATH;	Ethylene-responsive transcription factor ERF073 OS=Arabidopsis thaliana OX=3702 GN=ERF073 PE=2 SV=1;	PF00847.17	AP2	AP2 domain
LOC_Os11g02305		RecName: Full=Probable serine/threonine-protein kinase WNK7; Short=OsWNK7; AltName: Full=Protein kinase with no lysine 7	4.039	2.01396	6.36657e-21	3.6204e-18	yes	up	4.85	7.51	6.54	26.11	34.79	28.25	6.3	29.7167	GO:0006468;GO:0035556;GO:0005829;GO:0004674;GO:0004672;GO:0005524	BP:protein phosphorylation;BP:intracellular signal transduction;CC:cytosol;MF:protein serine/threonine kinase activity;MF:protein kinase activity;MF:ATP binding;	K08867	WNK, PRKWNK	------	------	ENOG410XQWZ	T:Signal transduction mechanisms	XP_015617105.1	PREDICTED: probable serine/threonine-protein kinase WNK7 [Oryza sativa Japonica Group]	sp|Q2RBE3|WNK7_ORYSJ;	Probable serine/threonine-protein kinase WNK7 OS=Oryza sativa subsp. japonica OX=39947 GN=WNK7 PE=2 SV=2;	PF00069.22;PF07714.14	Pkinase;Pkinase_Tyr	Protein kinase domain;Protein tyrosine kinase
LOC_Os01g61880		RecName: Full=Respiratory burst oxidase homolog protein B; AltName: Full=NADPH oxidase RBOHB; AltName: Full=StRBOHB	0.186	-2.42825	6.07571e-21	3.6204e-18	yes	down	164.77	111.41	170.96	30.06	31.46	35.1	149.047	32.2067	GO:0098869;GO:0022900;GO:0055114;GO:0016021;GO:0050664;GO:0005509;GO:0004601	BP:cellular oxidant detoxification;BP:electron transport chain;BP:oxidation-reduction process;CC:integral component of membrane;MF:oxidoreductase activity, acting on NA;MF:calcium ion binding;MF:peroxidase activity;	------	------	------	------	ENOG410XNZY	U:Intracellular trafficking, secretion, and vesicular transport	XP_015617582.1	PREDICTED: putative respiratory burst oxidase homolog protein H [Oryza sativa Japonica Group]	sp|Q9FJD6|RBOHH_ARATH;	Putative respiratory burst oxidase homolog protein H OS=Arabidopsis thaliana OX=3702 GN=RBOHH PE=3 SV=1;	PF08030.9;PF08414.7;PF08022.9;PF01794.16;PF13405.3;PF13499.3;PF00036.29	NAD_binding_6;NADPH_Ox;FAD_binding_8;Ferric_reduct;EF-hand_6;EF-hand_7;EF-hand_1	Ferric reductase NAD binding domain;Respiratory burst NADPH oxidase;FAD-binding domain;Ferric reductase like transmembrane component;EF-hand domain;EF-hand domain pair;EF hand
LOC_Os03g20120		RecName: Full=Galactinol synthase 2; Short=GolS-2; Short=SlGolS2	0.111	-3.17366	6.36458e-21	3.6204e-18	yes	down	63.15	51.73	116.64	8.86	11.07	10.95	77.1733	10.2933	GO:0006012;GO:0047216	BP:galactose metabolic process;MF:inositol 3-alpha-galactosyltransferase activity;	K18819	GOLS	map00052	Galactose metabolism	COG5597	O:Posttranslational modification, protein turnover, chaperones	XP_015628833.1	PREDICTED: galactinol synthase 1 [Oryza sativa Japonica Group]	sp|C7G304|GOLS2_SOLLC;	Galactinol synthase 2 OS=Solanum lycopersicum OX=4081 GN=GOLS2 PE=2 SV=1;	PF01501.17	Glyco_transf_8	Glycosyl transferase family 8
LOC_Os02g02890		RecName: Full=Peptidyl-prolyl cis-trans isomerase; Short=PPIase; AltName: Full=Cyclophilin; AltName: Full=Cyclosporin A-binding protein; AltName: Full=Rotamase	0.409	-1.28924	7.85741e-21	4.35361e-18	yes	down	1184.38	1324.88	1375.16	591.94	601.04	714.8	1294.81	635.927	GO:0000413;GO:0006457;GO:0003755	BP:protein peptidyl-prolyl isomerization;BP:protein folding;MF:peptidyl-prolyl cis-trans isomerase activity;	K01802	E5.2.1.8	------	------	COG0652	O:Posttranslational modification, protein turnover, chaperones	XP_015625227.1	PREDICTED: peptidyl-prolyl cis-trans isomerase [Oryza sativa Japonica Group]	sp|P21569|CYPH_MAIZE;	Peptidyl-prolyl cis-trans isomerase OS=Zea mays OX=4577 GN=CYP PE=2 SV=1;	PF00160.18	Pro_isomerase	Cyclophilin type peptidyl-prolyl cis-trans isomerase/CLD
LOC_Os01g63270		RecName: Full=Alpha-glucan phosphorylase, H isozyme; AltName: Full=Starch phosphorylase H	0.321	-1.63934	1.32335e-20	7.14908e-18	yes	down	137.36	134.94	162.4	51.18	57.9	55.11	144.9	54.73	GO:0005975;GO:0005980;GO:0009414;GO:0005737;GO:0005829;GO:0009507;GO:0030170;GO:0008184	BP:carbohydrate metabolic process;BP:glycogen catabolic process;BP:response to water deprivation;CC:cytoplasm;CC:cytosol;CC:chloroplast;MF:pyridoxal phosphate binding;MF:glycogen phosphorylase activity;	K00688	PYG, glgP	map00500	Starch and sucrose metabolism	COG0058	G:Carbohydrate transport and metabolism	XP_015621275.1	PREDICTED: alpha-glucan phosphorylase, H isozyme [Oryza sativa Japonica Group]	sp|Q9LKJ3|PHSH_WHEAT;	Alpha-glucan phosphorylase, H isozyme OS=Triticum aestivum OX=4565 PE=2 SV=1;	PF00343.17	Phosphorylase	Carbohydrate phosphorylase
LOC_Os11g10320		_	0.336	-1.57241	2.0295e-20	1.06965e-17	yes	down	481.51	434.89	404.64	201.1	190.79	174.69	440.347	188.86	------	------	------	------	------	------	------	------	ABA92012.1	expressed protein [Oryza sativa Japonica Group]	------	------	PF07172.8	GRP	Glycine rich protein family
LOC_Os12g08260		RecName: Full=2-oxoisovalerate dehydrogenase subunit alpha 2, mitochondrial; AltName: Full=Branched-chain alpha-keto acid dehydrogenase E1 component alpha chain; S	2.389	1.25648	3.34902e-20	1.72307e-17	yes	up	55.52	61.48	56.1	172.75	157.93	161.64	57.7	164.107	GO:0055114;GO:0016624	BP:oxidation-reduction process;MF:oxidoreductase activity, acting on the aldehyde or oxo group of donors, disulfide as acceptor;	K00166	BCKDHA, bkdA1	map00280;map00640	Valine, leucine and isoleucine degradation;Propanoate metabolism	COG1071	C:Energy production and conversion	XP_015619956.1	PREDICTED: 2-oxoisovalerate dehydrogenase subunit alpha 2, mitochondrial isoform X1 [Oryza sativa Japonica Group]	sp|Q84JL2|ODBA2_ARATH;	2-oxoisovalerate dehydrogenase subunit alpha 2, mitochondrial OS=Arabidopsis thaliana OX=3702 GN=At5g09300 PE=1 SV=1;	PF00676.17	E1_dh	Dehydrogenase E1 component
LOC_Os01g68020		RecName: Full=BTB/POZ and TAZ domain-containing protein 2; AltName: Full=BTB and TAZ domain protein 2	0.358	-1.48383	3.58977e-20	1.80399e-17	yes	down	100.72	92.65	96.55	40.66	39.81	43.19	96.64	41.22	GO:0044238;GO:0044260	BP:primary metabolic process;BP:cellular macromolecule metabolic process;	------	------	------	------	COG5076;COG5076;COG5048;ENOG410YCVF	B:Chromatin structure and dynamics;K:Transcription;S:Function unknown;S:Function unknown	XP_015614446.1	PREDICTED: BTB/POZ and TAZ domain-containing protein 2 [Oryza sativa Japonica Group]	sp|Q9FMK7|BT1_ARATH;	BTB/POZ and TAZ domain-containing protein 1 OS=Arabidopsis thaliana OX=3702 GN=BT1 PE=1 SV=1;	PF02135.13;PF00651.28	zf-TAZ;BTB	TAZ zinc finger;BTB/POZ domain
LOC_Os01g69840		_	0.228	-2.13098	4.06253e-20	1.99516e-17	yes	down	172.19	259.11	162.53	62.34	53.76	47.73	197.943	54.61	------	------	------	------	------	------	ENOG41106KI	S:Function unknown	BAD88315.1	hypothetical protein [Oryza sativa Japonica Group]	------	------	------	------	------
LOC_Os11g34460		RecName: Full=Adagio-like protein 3	0.278	-1.84467	1.34084e-19	6.4387e-17	yes	down	107.88	94.62	79.41	31.96	31.84	28.01	93.97	30.6033	GO:0048511;GO:0006355;GO:0009637;GO:0018298;GO:0016567;GO:0007165;GO:0007623;GO:0009911;GO:0005634;GO:0009881;GO:0001047	BP:rhythmic process;BP:regulation of transcription, DNA-templated;BP:response to blue light;BP:protein-chromophore linkage;BP:protein ubiquitination;BP:signal transduction;BP:circadian rhythm;BP:positive regulation of flower development;CC:nucleus;MF:photoreceptor activity;MF:core promoter binding;	K12116	FKF1	map04712	Circadian rhythm - plant	ENOG410XRGE;ENOG4111FCH	O:Posttranslational modification, protein turnover, chaperones;S:Function unknown	BAT14390.1	Os11g0547000, partial [Oryza sativa Japonica Group]	sp|Q2R2W1|ADO3_ORYSJ;	Adagio-like protein 3 OS=Oryza sativa subsp. japonica OX=39947 GN=Os11g0547000 PE=2 SV=2;	PF13418.3;PF13415.3;PF13854.3;PF07646.12;PF01344.22;PF13964.3;PF00646.30	Kelch_4;Kelch_3;Kelch_5;Kelch_2;Kelch_1;Kelch_6;F-box	Galactose oxidase, central domain;Galactose oxidase, central domain;Kelch motif;Kelch motif;Kelch motif;Kelch motif;F-box domain
LOC_Os08g35160		RecName: Full=Chaperone protein DnaJ	0.068	-3.87435	1.45153e-19	6.67365e-17	yes	down	8.08	14.74	15.98	0.77	0.92	1.64	12.9333	1.11	------	------	------	------	------	------	COG0484;COG2214	O:Posttranslational modification, protein turnover, chaperones;	XP_015648797.1	PREDICTED: chaperone protein DnaJ-like isoform X3 [Oryza sativa Japonica Group]	sp|Q6PGY5|DJC21_DANRE;	DnaJ homolog subfamily C member 21 OS=Danio rerio OX=7955 GN=dnajc21 PE=2 SV=1;	PF00226.28	DnaJ	DnaJ domain
LOC_Os09g28390		RecName: Full=Abscisic acid 8'-hydroxylase 3; Short=ABA 8'-hydroxylase 3; AltName: Full=Cytochrome P450 707A7; AltName: Full=OsABA8ox3	0.253	-1.98462	1.42371e-19	6.67365e-17	yes	down	9.55	10.57	9.84	3.09	3.01	2.55	9.98667	2.88333	GO:0046345;GO:0016132;GO:0010268;GO:0016125;GO:0007275;GO:0055114;GO:0016021;GO:0010295;GO:0020037;GO:0016705;GO:0004497;GO:0005506	BP:abscisic acid catabolic process;BP:brassinosteroid biosynthetic process;BP:brassinosteroid homeostasis;BP:sterol metabolic process;BP:multicellular organism development;BP:oxidation-reduction process;CC:integral component of membrane;MF:;MF:heme binding;MF:oxidoreductase activity, acting on paired donors, with incorporation or reduction of molecular oxygen;MF:monooxygenase activity;MF:iron ion…	K09843	CYP707A	map00906	Carotenoid biosynthesis	COG2124	Q:Secondary metabolites biosynthesis, transport and catabolism	XP_015610835.1	PREDICTED: abscisic acid 8'-hydroxylase 3 isoform X1 [Oryza sativa Japonica Group]	sp|Q0J185|ABAH3_ORYSJ;	Abscisic acid 8'-hydroxylase 3 OS=Oryza sativa subsp. japonica OX=39947 GN=CYP707A7 PE=2 SV=1;	PF00067.19	p450	Cytochrome P450
LOC_Os09g37620		RecName: Full=Probable flavin-containing monooxygenase 1	0.277	-1.85237	4.00202e-19	1.80166e-16	yes	down	64.74	77.62	85.18	27.45	25.74	20.72	75.8467	24.6367	GO:0055114;GO:0050661;GO:0050660;GO:0004499	BP:oxidation-reduction process;MF:NADP binding;MF:flavin adenine dinucleotide binding;MF:N,N-dimethylaniline monooxygenase activity;	K00485	FMO	------	------	COG2072	P:Inorganic ion transport and metabolism	XP_015612285.1	PREDICTED: probable flavin-containing monooxygenase 1 [Oryza sativa Japonica Group]	sp|Q9LMA1|FMO1_ARATH;	Probable flavin-containing monooxygenase 1 OS=Arabidopsis thaliana OX=3702 GN=FMO1 PE=2 SV=1;	PF00743.16;PF13738.3;PF13434.3;PF07992.11;PF13450.3	FMO-like;Pyr_redox_3;K_oxygenase;Pyr_redox_2;NAD_binding_8	Flavin-binding monooxygenase-like;Pyridine nucleotide-disulphide oxidoreductase;L-lysine 6-monooxygenase;Pyridine nucleotide-disulphide oxidoreductase;NA
LOC_Os04g45860		RecName: Full=Probable metal-nicotianamine transporter YSL9; AltName: Full=Protein YELLOW STRIPE LIKE 9; Short=OsYSL9	0.247	-2.02021	8.01536e-19	3.53477e-16	yes	down	31.95	24.3	34.11	7.31	8.07	10.29	30.12	8.55667	GO:0055085;GO:0016021	BP:transmembrane transport;CC:integral component of membrane;	------	------	------	------	COG1297	S:Function unknown	BAS90303.1	Os04g0542200, partial [Oryza sativa Japonica Group]	sp|Q7XUJ2|YSL9_ORYSJ;	Probable metal-nicotianamine transporter YSL9 OS=Oryza sativa subsp. japonica OX=39947 GN=YSL9 PE=2 SV=2;	PF03169.12	OPT	OPT oligopeptide transporter protein
LOC_Os01g63620		_	0.416	-1.26362	8.35688e-19	3.61168e-16	yes	down	38.57	45.26	41.66	18.11	22.11	20.96	41.83	20.3933	GO:0098869;GO:0009536;GO:0004601	BP:cellular oxidant detoxification;CC:plastid;MF:peroxidase activity;	------	------	------	------	ENOG4111RQ5	S:Function unknown	XP_015622042.1	PREDICTED: uncharacterized protein LOC4324827 [Oryza sativa Japonica Group]	------	------	PF14559.3;PF13432.3;PF13428.3	TPR_19;TPR_16;TPR_14	Tetratricopeptide repeat;Tetratricopeptide repeat;Tetratricopeptide repeat
LOC_Os04g49450		RecName: Full=Protein REVEILLE 2; AltName: Full=MYB family transcription factor Circadian 1	9.735	3.28313	1.29721e-18	5.49634e-16	yes	up	7.68	3.37	3.27	62.99	45.44	59.67	4.77333	56.0333	GO:0006355;GO:0005634;GO:0003677	BP:regulation of transcription, DNA-templated;CC:nucleus;MF:DNA binding;	------	------	------	------	COG5269;ENOG41123FA;ENOG4111X77	K:Transcription;	XP_015636284.1	PREDICTED: uncharacterized protein LOC4336779 [Oryza sativa Japonica Group]	sp|Q6R0H1|LHY_ARATH;	Protein LHY OS=Arabidopsis thaliana OX=3702 GN=LHY PE=1 SV=2;	------	------	------
LOC_Os01g44430		RecName: Full=Zinc-finger homeodomain protein 5; Short=OsZHD5	0.247	-2.01769	1.37903e-18	5.73067e-16	yes	down	85.58	60.85	87.81	23.87	22.9	23.58	78.08	23.45	GO:0006355;GO:0016021;GO:0005634;GO:0046872;GO:0003677	BP:regulation of transcription, DNA-templated;CC:integral component of membrane;CC:nucleus;MF:metal ion binding;MF:DNA binding;	------	------	------	------	ENOG410XY22;ENOG410XS0C;ENOG410YKZ6;ENOG410YJJJ	S:Function unknown;	XP_015638769.1	PREDICTED: fibroin heavy chain-like [Oryza sativa Japonica Group]	sp|Q5VM82|ZHD5_ORYSJ;	Zinc-finger homeodomain protein 5 OS=Oryza sativa subsp. japonica OX=39947 GN=ZHD5 PE=3 SV=1;	PF04770.9	ZF-HD_dimer	ZF-HD protein dimerisation region
LOC_Os08g32060		RecName: Full=U-box domain-containing protein 19; AltName: Full=Plant U-box protein 19	0.105	-3.24787	1.57009e-18	6.40154e-16	yes	down	3.82	8.99	9.08	0.99	0.81	0.87	7.29667	0.89	GO:0016567;GO:0004842	BP:protein ubiquitination;MF:ubiquitin-protein transferase activity;	------	------	------	------	ENOG410YFDU;ENOG410XRTN;ENOG410YCUS	S:Function unknown;O:Posttranslational modification, protein turnover, chaperones	XP_015649021.1	PREDICTED: U-box domain-containing protein 19 [Oryza sativa Japonica Group]	sp|O80742|PUB19_ARATH;	U-box domain-containing protein 19 OS=Arabidopsis thaliana OX=3702 GN=PUB19 PE=2 SV=1;	PF04564.12;PF00514.20;PF11789.5	U-box;Arm;zf-Nse	U-box domain;Armadillo/beta-catenin-like repeat;Zinc-finger of the MIZ type in Nse subunit
LOC_Os09g37344		_	3.142	1.65184	1.75596e-18	7.02678e-16	yes	up	2.6	3.23	2.84	11.15	9.1	11.63	2.89	10.6267	GO:0009733;GO:0009734;GO:0046620;GO:0009926;GO:0005739;GO:0005516	BP:response to auxin;BP:auxin-activated signaling pathway;BP:regulation of organ growth;BP:auxin polar transport;CC:mitochondrion;MF:calmodulin binding;	------	------	------	------	ENOG410YS77	S:Function unknown	XP_015612053.1	PREDICTED: auxin-responsive protein SAUR36-like [Oryza sativa Japonica Group]	sp|B7F8P5|SAU39_ORYSJ;	Auxin-responsive protein SAUR36 OS=Oryza sativa subsp. japonica OX=39947 GN=SAUR39 PE=2 SV=1;	------	------	------
LOC_Os03g02020		_	0.344	-1.54	2.324e-18	9.13079e-16	yes	down	77.03	90.79	100.84	32.65	30.68	22.63	89.5533	28.6533	GO:0009536	CC:plastid;	------	------	------	------	ENOG4111NY8;ENOG410XQ4Y	S:Function unknown;L:Replication, recombination and repair	XP_015630997.1	PREDICTED: uncharacterized protein LOC9267111 isoform X1 [Oryza sativa Japonica Group]	------	------	PF07876.9	Dabb	Stress responsive A/B Barrel Domain
LOC_Os02g39710		RecName: Full=Zinc finger protein CONSTANS-LIKE 5	3.515	1.81371	2.45548e-18	9.47508e-16	yes	up	3.32	3.97	3.1	14.53	13.53	15.04	3.46333	14.3667	GO:0005622	CC:intracellular;	------	------	------	------	COG5641	K:Transcription	XP_015625855.1	PREDICTED: zinc finger protein CONSTANS-LIKE 3 [Oryza sativa Japonica Group]	sp|Q9FHH8|COL5_ARATH;	Zinc finger protein CONSTANS-LIKE 5 OS=Arabidopsis thaliana OX=3702 GN=COL5 PE=2 SV=2;	PF06203.11;PF00643.21	CCT;zf-B_box	CCT motif;B-box zinc finger
LOC_Os04g51040		RecName: Full=Wall-associated receptor kinase-like 1; Flags: Precursor	0.285	-1.81205	2.94049e-18	1.11476e-15	yes	down	10.41	13.53	10.28	4.41	3.44	3.48	11.4067	3.77667	GO:0006468;GO:0016310;GO:0007166;GO:0016020;GO:0016021;GO:0005886;GO:0004672;GO:0030247;GO:0043167;GO:0004674;GO:0005509;GO:0000166;GO:0005524;GO:0005488	BP:protein phosphorylation;BP:phosphorylation;BP:cell surface receptor signaling pathway;CC:membrane;CC:integral component of membrane;CC:plasma membrane;MF:protein kinase activity;MF:polysaccharide binding;MF:ion binding;MF:protein serine/threonine kinase activity;MF:calcium ion binding;MF:nucleotide binding;MF:ATP binding;MF:binding;	------	------	------	------	COG0515	T:Signal transduction mechanisms	XP_015634382.1	PREDICTED: wall-associated receptor kinase 3 [Oryza sativa Japonica Group]	sp|Q9LMN8|WAK3_ARATH;	Wall-associated receptor kinase 3 OS=Arabidopsis thaliana OX=3702 GN=WAK3 PE=2 SV=2;	PF00069.22;PF07714.14;PF13947.3;PF07645.12	Pkinase;Pkinase_Tyr;GUB_WAK_bind;EGF_CA	Protein kinase domain;Protein tyrosine kinase;Wall-associated receptor kinase galacturonan-binding;Calcium-binding EGF domain
LOC_Os01g46760		RecName: Full=Probable protein phosphatase 2C 8; Short=OsPP2C08	0.241	-2.05097	3.32073e-18	1.2372e-15	yes	down	59.52	44.6	64.04	14.67	16.13	18.02	56.0533	16.2733	GO:0016787;GO:0003824	MF:hydrolase activity;MF:catalytic activity;	K14497	PP2C	map04075	Plant hormone signal transduction	COG0631	T:Signal transduction mechanisms	XP_015614087.1	PREDICTED: probable protein phosphatase 2C 8 [Oryza sativa Japonica Group]	sp|Q5SN75|P2C08_ORYSJ;	Probable protein phosphatase 2C 8 OS=Oryza sativa subsp. japonica OX=39947 GN=Os01g0656200 PE=2 SV=1;	PF00481.18;PF13672.3	PP2C;PP2C_2	Protein phosphatase 2C;Protein phosphatase 2C
LOC_Os05g49880		RecName: Full=Malate dehydrogenase, mitochondrial; Flags: Precursor	0.306	-1.71007	3.61948e-18	1.32565e-15	yes	down	41.4	38.96	49	14.48	15.43	17.35	43.12	15.7533	GO:0005975;GO:0006099;GO:0006108;GO:0005739;GO:0009505;GO:0005886;GO:0030060	BP:carbohydrate metabolic process;BP:tricarboxylic acid cycle;BP:malate metabolic process;CC:mitochondrion;CC:plant-type cell wall;CC:plasma membrane;MF:L-malate dehydrogenase activity;	K00026	MDH2	map00020;map00270;map00620;map00630;map00710	Citrate cycl;Cysteine and methionine metabolism;Pyruvate metabolism;Glyoxylate and dicarboxylate metabolism;Carbon fixation in photosynthetic organisms	COG0039	C:Energy production and conversion	XP_015639465.1	PREDICTED: malate dehydrogenase, mitochondrial [Oryza sativa Japonica Group]	sp|P17783|MDHM_CITLA;	Malate dehydrogenase, mitochondrial OS=Citrullus lanatus OX=3654 GN=MMDH PE=1 SV=1;	PF02866.15;PF00056.20	Ldh_1_C;Ldh_1_N	lactate/malate dehydrogenase, alpha/beta C-terminal domain;lactate/malate dehydrogenase, NAD binding domain
LOC_Os08g35190		_	2.827	1.49939	1.05728e-17	3.80779e-15	yes	up	38.58	56.47	40.59	139.29	139.02	168.25	45.2133	148.853	------	------	------	------	------	------	ENOG410YNP6	S:Function unknown	BAT05717.1	Os08g0453200, partial [Oryza sativa Japonica Group]	sp|Q8LD26|DRMH3_ARATH;	Dormancy-associated protein homolog 3 OS=Arabidopsis thaliana OX=3702 GN=At1g56220 PE=1 SV=1;	PF05564.9	Auxin_repressed	Dormancy/auxin associated protein
LOC_Os06g14324		RecName: Full=Probable peroxygenase 4; Short=AtPXG4; AltName: Full=Caleosin-4	0.359	-1.47637	1.24381e-17	4.40613e-15	yes	down	118.04	186.22	156	61.83	62.89	72.36	153.42	65.6933	GO:0005509	MF:calcium ion binding;	K17991	PXG	map00073	Cutin, suberine and wax biosynthesis	ENOG41105BA;ENOG410YGB5	S:Function unknown;	EAZ36512.1	hypothetical protein OsJ_20846 [Oryza sativa Japonica Group]	sp|Q9CAB7|PXG4_ARATH;	Probable peroxygenase 4 OS=Arabidopsis thaliana OX=3702 GN=PXG4 PE=1 SV=1;	PF05042.10	Caleosin	Caleosin related protein
LOC_Os02g36590		RecName: Full=Probable WRKY transcription factor 19; AltName: Full=WRKY DNA-binding protein 19	0.429	-1.22096	1.34165e-17	4.67608e-15	yes	down	42.3	52.5	43.59	24.05	20.56	25.72	46.13	23.4433	------	------	------	------	------	------	ENOG410YCM1;ENOG410YI5X	S:Function unknown;	XP_015626678.1	PREDICTED: loricrin [Oryza sativa Japonica Group]	sp|Q9SZ67|WRK19_ARATH;	Probable WRKY transcription factor 19 OS=Arabidopsis thaliana OX=3702 GN=WRKY19 PE=3 SV=1;	------	------	------
LOC_Os07g43740		RecName: Full=E3 ubiquitin-protein ligase RING1-like; AltName: Full=RING finger protein 1	0.039	-4.69748	1.58715e-17	5.44393e-15	yes	down	8.23	9.87	16.6	0.44	0.44	0.76	11.5667	0.546667	GO:0016567;GO:0006511;GO:0044267;GO:0009536	BP:protein ubiquitination;BP:ubiquitin-dependent protein catabolic process;BP:cellular protein metabolic process;CC:plastid;	------	------	------	------	ENOG41121N2	O:Posttranslational modification, protein turnover, chaperones	XP_015645771.1	PREDICTED: E3 ubiquitin-protein ligase CIP8 [Oryza sativa Japonica Group]	sp|Q9LQX2|MPSR1_ARATH;	E3 ubiquitin-protein ligase MPSR1 OS=Arabidopsis thaliana OX=3702 GN=MPSR1 PE=1 SV=1;	PF13639.3;PF13923.3;PF00097.22;PF17123.2;PF13445.3;PF13920.3;PF12678.4;PF12861.4;PF14447.3	zf-RING_2;zf-C3HC4_2;zf-C3HC4;zf-RING_11;zf-RING_UBOX;zf-C3HC4_3;zf-rbx1;zf-ANAPC11;Prok-RING_4	Ring finger domain;Zinc finger, C3HC4 type;Zinc finger, C3HC4 type;RING-like zinc finger;RING-type zinc-finger;Zinc finger, C3HC4 type;RING-H2 zinc finger domain;Anaphase-promoting complex subunit 11 RING-H2 finger;Prokaryotic RING finger family 4
LOC_Os01g51870		_	4.012	2.00433	2.60015e-17	8.77915e-15	yes	up	8.06	11.42	6.46	32.36	43.48	41.38	8.64667	39.0733	GO:0032259;GO:0005802;GO:0005774;GO:0005768;GO:0008757;GO:0008168	BP:methylation;CC:trans-Golgi network;CC:vacuolar membrane;CC:endosome;MF:S-adenosylmethionine-dependent methyltransferase activity;MF:methyltransferase activity;	------	------	------	------	ENOG410YJWB;ENOG4111IQH	S:Function unknown;	EAY75611.1	hypothetical protein OsI_03515 [Oryza sativa Indica Group]	sp|Q55EX9|Y8948_DICDI;	Putative methyltransferase DDB_G0268948 OS=Dictyostelium discoideum OX=44689 GN=DDB_G0268948 PE=1 SV=2;	PF13649.3;PF08241.9;PF08242.9	Methyltransf_25;Methyltransf_11;Methyltransf_12	Methyltransferase domain;Methyltransferase domain;Methyltransferase domain
LOC_Os03g05270		RecName: Full=RING finger and CHY zinc finger domain-containing protein 1; AltName: Full=Androgen receptor N-terminal-interacting protein; AltName: Full=CH-rich-in	0.448	-1.15814	3.42953e-17	1.14013e-14	yes	down	48.35	51.66	52.59	26.36	25.72	29.5	50.8667	27.1933	GO:0008270	MF:zinc ion binding;	K10144	RCHY1, PIRH2	map04120	Ubiquitin mediated proteolysis	ENOG410XXHF	S:Function unknown	XP_015628711.1	PREDICTED: E3 ubiquitin-protein ligase MIEL1 isoform X2 [Oryza sativa Japonica Group]	sp|Q9FFB6|ZFP34_ARATH;	E3 ubiquitin-protein ligase RZFP34 OS=Arabidopsis thaliana OX=3702 GN=RZPF34 PE=1 SV=1;	PF05495.9;PF13445.3;PF13639.3;PF14634.3;PF14570.3;PF15227.3	zf-CHY;zf-RING_UBOX;zf-RING_2;zf-RING_5;zf-RING_4;zf-C3HC4_4	CHY zinc finger;RING-type zinc-finger;Ring finger domain;zinc-RING finger domain;RING/Ubox like zinc-binding domain;zinc finger of C3HC4-type, RING
LOC_Os01g57420		RecName: Full=Diacylglycerol kinase 5; Short=AtDGK5; Short=DAG kinase 5; AltName: Full=Diglyceride kinase 5; Short=DGK 5	0.4	-1.32127	4.15874e-17	1.36161e-14	yes	down	23.18	32.93	27.92	13.76	11.82	13.15	28.01	12.91	GO:0016310;GO:0007205;GO:0004143;GO:0005524	BP:phosphorylation;BP:protein kinase C-activating G-protein coupled receptor signaling pathway;MF:diacylglycerol kinase activity;MF:ATP binding;	K00901	dgkA, DGK	map00561;map00564;map04070	Glycerolipid metabolism;Glycerophospholipid metabolism;Phosphatidylinositol signaling system	ENOG410XQVB	I:Lipid transport and metabolism	XP_015621000.1	PREDICTED: diacylglycerol kinase 5 isoform X1 [Oryza sativa Japonica Group]	sp|Q9C5E5|DGK5_ARATH;	Diacylglycerol kinase 5 OS=Arabidopsis thaliana OX=3702 GN=DGK5 PE=2 SV=1;	PF00609.16;PF00781.21	DAGK_acc;DAGK_cat	Diacylglycerol kinase accessory domain;Diacylglycerol kinase catalytic domain
LOC_Os12g12934		RecName: Full=Protein NRT1/ PTR FAMILY 5.2; Short=AtNPF5.2; AltName: Full=Peptide transporter PTR3-A; Short=AtPTR3	0.077	-3.6909	4.39259e-17	1.41671e-14	yes	down	8.06	4.48	11.82	0.56	0.92	0.79	8.12	0.756667	GO:0006810;GO:0016021;GO:0005739;GO:0005215	BP:transport;CC:integral component of membrane;CC:mitochondrion;MF:transporter activity;	------	------	------	------	COG3104	E:Amino acid transport and metabolism	XP_015618856.1	PREDICTED: protein NRT1/ PTR FAMILY 4.6 [Oryza sativa Japonica Group]	sp|Q93VV5|PTR16_ARATH;	Protein NRT1/ PTR FAMILY 4.3 OS=Arabidopsis thaliana OX=3702 GN=NPF4.3 PE=2 SV=1;	PF00854.18	PTR2	POT family
LOC_Os10g03550		_	0.378	-1.4037	5.02436e-17	1.59664e-14	yes	down	414.12	426.79	483.06	200.25	185.05	178.84	441.323	188.047	------	------	------	------	------	------	ENOG41106PQ;ENOG410ZMW4	S:Function unknown;	XP_015614498.1	PREDICTED: uncharacterized protein LOC4348008 [Oryza sativa Japonica Group]	------	------	------	------	------
LOC_Os04g14690		RecName: Full=Probable flavin-containing monooxygenase 1	0.108	-3.21361	5.63725e-17	1.76544e-14	yes	down	70.73	26	54.86	5.72	7.03	7.06	50.53	6.60333	GO:0055114;GO:0050661;GO:0050660;GO:0004499	BP:oxidation-reduction process;MF:NADP binding;MF:flavin adenine dinucleotide binding;MF:N,N-dimethylaniline monooxygenase activity;	K00485	FMO	------	------	COG2072	P:Inorganic ion transport and metabolism	XP_015633535.1	PREDICTED: probable flavin-containing monooxygenase 1 [Oryza sativa Japonica Group]	sp|Q9LMA1|FMO1_ARATH;	Probable flavin-containing monooxygenase 1 OS=Arabidopsis thaliana OX=3702 GN=FMO1 PE=2 SV=1;	PF00743.16;PF07992.11;PF13738.3;PF13434.3;PF13450.3;PF01266.21	FMO-like;Pyr_redox_2;Pyr_redox_3;K_oxygenase;NAD_binding_8;DAO	Flavin-binding monooxygenase-like;Pyridine nucleotide-disulphide oxidoreductase;Pyridine nucleotide-disulphide oxidoreductase;L-lysine 6-monooxygenase;NA;FAD dependent oxidoreductase
LOC_Os04g47140		_	0.281	-1.83188	1.72314e-16	5.31934e-14	yes	down	30.2	33.58	40.7	10.44	12.78	12.15	34.8267	11.79	------	------	------	------	------	------	ENOG41107FB;ENOG41105V9	S:Function unknown;	XP_015635063.1	PREDICTED: uncharacterized protein LOC4336640 [Oryza sativa Japonica Group]	------	------	------	------	------
LOC_Os07g34570		RecName: Full=Thiamine thiazole synthase 2, chloroplastic; AltName: Full=Thiazole biosynthetic enzyme 2; Flags: Precursor	0.252	-1.98812	1.87918e-16	5.71933e-14	yes	down	8378.18	5788.59	7189	2281.48	2298.5	1858.34	7118.59	2146.11	GO:0009228;GO:0006950;GO:0052837;GO:0055114;GO:0009536;GO:0009570;GO:0005829;GO:0046872;GO:0016491	BP:thiamine biosynthetic process;BP:response to stress;BP:thiazole biosynthetic process;BP:oxidation-reduction process;CC:plastid;CC:chloroplast stroma;CC:cytosol;MF:metal ion binding;MF:oxidoreductase activity;	K03146	THI4, THI1	map00730	Thiamine metabolism	COG1635	H:Coenzyme transport and metabolism	XP_015647396.1	PREDICTED: thiamine thiazole synthase 2, chloroplastic [Oryza sativa Japonica Group]	sp|C5X2M4|THI42_SORBI;	Thiamine thiazole synthase 2, chloroplastic OS=Sorghum bicolor OX=4558 GN=THI1-2 PE=3 SV=1;	PF01946.14;PF00890.21;PF01266.21;PF13450.3;PF07992.11;PF03486.11;PF05834.9;PF12831.4	Thi4;FAD_binding_2;DAO;NAD_binding_8;Pyr_redox_2;HI0933_like;Lycopene_cycl;FAD_oxidored	Thi4 family;FAD binding domain;FAD dependent oxidoreductase;NA;Pyridine nucleotide-disulphide oxidoreductase;HI0933-like protein;Lycopene cyclase protein;FAD dependent oxidoreductase
LOC_Os05g32820		RecName: Full=Peptide-N4-(N-acetyl-beta-glucosaminyl)asparagine amidase A; Short=PNGase A; AltName: Full=Glycopeptide N-glycosidase; AltName: Full=N-glycanase; Cont	0.358	-1.48343	1.99962e-16	6.00136e-14	yes	down	22.32	27.13	21.65	7.99	9.95	11.92	23.7	9.95333	GO:0005773	CC:vacuole;	------	------	------	------	ENOG410XR8Z	S:Function unknown	XP_015640060.1	PREDICTED: peptide-N4	sp|P81898|PNAA_PRUDU;	Peptide-N4;	PF12222.5	PNGaseA	Peptide N-acetyl-beta-D-glucosaminyl asparaginase amidase A
LOC_Os09g26620		_	6.517	2.70418	2.26333e-16	6.69975e-14	yes	up	70.19	208.48	87.25	827.2	907.37	1010.75	121.973	915.107	------	------	------	------	------	------	ENOG410YNP6	S:Function unknown	XP_015612469.1	PREDICTED: auxin-repressed 12.5 kDa protein [Oryza sativa Japonica Group]	sp|Q8LD26|DRMH3_ARATH;	Dormancy-associated protein homolog 3 OS=Arabidopsis thaliana OX=3702 GN=At1g56220 PE=1 SV=1;	PF05564.9	Auxin_repressed	Dormancy/auxin associated protein
LOC_Os02g45750		RecName: Full=LysM domain receptor-like kinase 4; Short=LysM-containing receptor-like kinase 4; Flags: Precursor	0.371	-1.43089	3.46417e-16	1.01158e-13	yes	down	31.81	31.78	36.77	14.72	14.64	14.56	33.4533	14.64	GO:0016020	CC:membrane;	------	------	------	------	ENOG4110J29	T:Signal transduction mechanisms	EAY87082.1	hypothetical protein OsI_08480 [Oryza sativa Indica Group]	sp|O22808|LYK5_ARATH;	Protein LYK5 OS=Arabidopsis thaliana OX=3702 GN=LYK5 PE=2 SV=1;	PF00069.22;PF07714.14	Pkinase;Pkinase_Tyr	Protein kinase domain;Protein tyrosine kinase
LOC_Os05g47540		RecName: Full=Phosphomethylethanolamine N-methyltransferase; Short=AtPMEAMT; AltName: Full=Phosphoethanolamine N-methyltransferase 2	0.174	-2.52575	3.75815e-16	1.0828e-13	yes	down	203.62	124.63	252.79	42.92	36.38	35.62	193.68	38.3067	GO:0006656;GO:0032259;GO:0005737;GO:0000234	BP:phosphatidylcholine biosynthetic process;BP:methylation;CC:cytoplasm;MF:phosphoethanolamine N-methyltransferase activity;	K05929	E2.1.1.103, NMT	map00564	Glycerophospholipid metabolism	ENOG410XP5G	S:Function unknown	XP_015640819.1	PREDICTED: phosphomethylethanolamine N-methyltransferase [Oryza sativa Japonica Group]	sp|Q944H0|PEAM2_ARATH;	Phosphomethylethanolamine N-methyltransferase OS=Arabidopsis thaliana OX=3702 GN=NMT2 PE=1 SV=2;	PF08241.9;PF13649.3;PF13847.3;PF13489.3;PF08242.9;PF02353.17;PF01209.15;PF01739.15;PF05891.9;PF05175.11;PF07021.9;PF01135.16;PF08003.8	Methyltransf_11;Methyltransf_25;Methyltransf_31;Methyltransf_23;Methyltransf_12;CMAS;Ubie_methyltran;CheR;Methyltransf_PK;MTS;MetW;PCMT;Methyltransf_9	Methyltransferase domain;Methyltransferase domain;Methyltransferase domain;Methyltransferase domain;Methyltransferase domain;Mycolic acid cyclopropane synthetase;ubiE/COQ5 methyltransferase family;CheR methyltransferase, SAM binding domain;AdoMet dependent proline di-methyltransferase;Methyltransferase small domain;Methionine biosynthesis protein MetW;Protein-L-isoaspartat;Protein of unknown func…
LOC_Os10g40740		RecName: Full=Transcription factor UNE10; AltName: Full=Basic helix-loop-helix protein 16; Short=AtbHLH16; Short=bHLH 16; AltName: Full=Protein UNFERTILIZED EMBRYO	0.343	-1.54577	4.00915e-16	1.13992e-13	yes	down	273.04	237.05	194.67	79.08	113.23	108.05	234.92	100.12	------	------	------	------	------	------	ENOG4111B0G	K:Transcription	XP_015612715.1	PREDICTED: transcription factor UNE10 isoform X1 [Oryza sativa Japonica Group]	sp|Q8GZ38|UNE10_ARATH;	Transcription factor UNE10 OS=Arabidopsis thaliana OX=3702 GN=UNE10 PE=2 SV=1;	PF00010.23	HLH	Helix-loop-helix DNA-binding domain
LOC_Os06g36390		_	5.08	2.34482	4.19099e-16	1.17614e-13	yes	up	3.07	5.75	4.55	31.36	23.5	20.24	4.45667	25.0333	GO:0016311;GO:0003993	BP:dephosphorylation;MF:acid phosphatase activity;	------	------	------	------	COG0724;ENOG410YCRN;ENOG410YBHH	S:Function unknown;	XP_015644030.1	PREDICTED: uncharacterized protein LOC4341299 [Oryza sativa Japonica Group]	sp|P27061|PPA1_SOLLC;	Acid phosphatase 1 OS=Solanum lycopersicum OX=4081 GN=APS1 PE=2 SV=1;	------	------	------
LOC_Os05g28740		_	2.687	1.42596	4.40754e-16	1.22106e-13	yes	up	373.02	396.73	281.53	1210.61	1074.49	1118.34	350.427	1134.48	GO:0006950	BP:response to stress;	------	------	------	------	COG0589;ENOG410XURP	T:Signal transduction mechanisms;S:Function unknown	EEE63386.1	hypothetical protein OsJ_18198 [Oryza sativa Japonica Group]	sp|Q8LGG8|USPAL_ARATH;	Universal stress protein A-like protein OS=Arabidopsis thaliana OX=3702 GN=At3g01520 PE=1 SV=2;	PF00582.23	Usp	Universal stress protein family
LOC_Os04g50970		_	2.26	1.17644	4.69341e-16	1.28044e-13	yes	up	333.76	441.77	339.79	1060.24	1000.29	982.83	371.773	1014.45	------	------	------	------	------	------	ENOG410ZHAM	S:Function unknown	XP_015636552.1	PREDICTED: uncharacterized protein LOC4336855 [Oryza sativa Japonica Group]	sp|F4KFM8|LEA65_ARATH;	Late embryogenesis abundant protein At5g17165 OS=Arabidopsis thaliana OX=3702 GN=At5g17165 PE=3 SV=1;	------	------	------
LOC_Os06g47970		_	0.466	-1.10265	4.74039e-16	1.28044e-13	yes	down	233.83	278.14	264.39	143.58	150.39	139.26	258.787	144.41	------	------	------	------	------	------	ENOG410YJ54	S:Function unknown	XP_015641451.1	PREDICTED: uncharacterized protein LOC4341930 [Oryza sativa Japonica Group]	------	------	PF07466.8	DUF1517	Protein of unknown function
LOC_Os10g04730		RecName: Full=Receptor-like serine/threonine-protein kinase SD1-7; AltName: Full=Arabidopsis thaliana receptor kinase 1; AltName: Full=S-domain-1 (SD1) receptor kin	0.458	-1.12725	9.42187e-16	2.51354e-13	yes	down	60.38	63.69	55.89	30.95	34.22	31.86	59.9867	32.3433	GO:0006468;GO:0006952;GO:0016020;GO:0016021;GO:0009506;GO:0005886;GO:0004672;GO:0004674;GO:0005524	BP:protein phosphorylation;BP:defense response;CC:membrane;CC:integral component of membrane;CC:plasmodesma;CC:plasma membrane;MF:protein kinase activity;MF:protein serine/threonine kinase activity;MF:ATP binding;	------	------	------	------	COG0515	T:Signal transduction mechanisms	XP_015614644.1	PREDICTED: cysteine-rich receptor-like protein kinase 4 [Oryza sativa Japonica Group]	sp|Q9LZU4|CRK4_ARATH;	Cysteine-rich receptor-like protein kinase 4 OS=Arabidopsis thaliana OX=3702 GN=CRK4 PE=2 SV=1;	PF07714.14;PF00069.22;PF01657.14;PF11883.5;PF01636.20	Pkinase_Tyr;Pkinase;Stress-antifung;DUF3403;APH	Protein tyrosine kinase;Protein kinase domain;Salt stress response/antifungal;Domain of unknown function;Phosphotransferase enzyme family
LOC_Os12g41650		RecName: Full=Transcription factor PIF3; AltName: Full=Basic helix-loop-helix protein 8; Short=AtbHLH8; Short=bHLH 8; AltName: Full=Phytochrome-associated protein 3	2.663	1.41315	1.18169e-15	3.11405e-13	yes	up	6.79	8.3	6.45	20.03	22.76	22.78	7.18	21.8567	GO:0046983;GO:0003677	MF:protein dimerization activity;MF:DNA binding;	K16189	PIF4	map04075	Plant hormone signal transduction	ENOG410YAGK	K:Transcription	XP_015618078.1	PREDICTED: transcription factor PIF4 isoform X2 [Oryza sativa Japonica Group]	sp|Q8W2F3|PIF4_ARATH;	Transcription factor PIF4 OS=Arabidopsis thaliana OX=3702 GN=PIF4 PE=1 SV=1;	PF00010.23	HLH	Helix-loop-helix DNA-binding domain
LOC_Os05g02250		_	0.355	-1.49364	1.25513e-15	3.26774e-13	yes	down	95.21	86.45	105.02	39.72	36.36	39.75	95.56	38.61	GO:0030042;GO:0015629;GO:0003779	BP:actin filament depolymerization;CC:actin cytoskeleton;MF:actin binding;	K05765	CFL	------	------	ENOG41122P5	S:Function unknown	AAW56880.1	unknown protein [Oryza sativa Japonica Group]	sp|Q0DLA3|ADF7_ORYSJ;	Actin-depolymerizing factor 7 OS=Oryza sativa subsp. japonica OX=39947 GN=ADF7 PE=3 SV=2;	------	------	------
LOC_Os11g05050		RecName: Full=Stem-specific protein TSJT1	0.287	-1.80232	1.39871e-15	3.59818e-13	yes	down	253.57	471.5	423.43	129.08	136.4	138.82	382.833	134.767	GO:0006529;GO:0006541;GO:0005829;GO:0004066;GO:0042803	BP:asparagine biosynthetic process;BP:glutamine metabolic process;CC:cytosol;MF:asparagine synthas;MF:protein homodimerization activity;	------	------	------	------	ENOG410YG6R	S:Function unknown	XP_015617262.1	PREDICTED: stem-specific protein TSJT1 [Oryza sativa Japonica Group]	sp|P24805|TSJT1_TOBAC;	Stem-specific protein TSJT1 OS=Nicotiana tabacum OX=4097 GN=TSJT1 PE=2 SV=1;	PF12481.5;PF13537.3;PF13522.3	DUF3700;GATase_7;GATase_6	Aluminium induced protein;Glutamine amidotransferase domain;Glutamine amidotransferase domain
LOC_Os04g54790		RecName: Full=Uncharacterized aarF domain-containing protein kinase At1g71810, chloroplastic; Flags: Precursor	0.475	-1.07288	1.52752e-15	3.88331e-13	yes	down	38.53	46.6	45.64	23.55	24.25	25	43.59	24.2667	GO:0006468;GO:0009536;GO:0010287;GO:0005524;GO:0004672	BP:protein phosphorylation;CC:plastid;CC:plastoglobule;MF:ATP binding;MF:protein kinase activity;	K08869	ADCK, ABC1	------	------	COG0661	S:Function unknown	XP_015636366.1	PREDICTED: uncharacterized aarF domain-containing protein kinase At1g71810, chloroplastic isoform X1 [Oryza sativa Japonica Group]	sp|Q94BU1|Y1181_ARATH;	Uncharacterized aarF domain-containing protein kinase At1g71810, chloroplastic OS=Arabidopsis thaliana OX=3702 GN=At1g71810 PE=1 SV=1;	PF03109.13;PF01636.20	ABC1;APH	ABC1 family;Phosphotransferase enzyme family
LOC_Os03g07890		RecName: Full=Solute carrier family 25 member 38 homolog	3.629	1.85955	1.67192e-15	4.20099e-13	yes	up	2.33	3.25	2.18	9.93	10.89	12.29	2.58667	11.0367	GO:0006810;GO:0006412;GO:0055085;GO:0016021;GO:0016020;GO:0003735	BP:transport;BP:translation;BP:transmembrane transport;CC:integral component of membrane;CC:membrane;MF:structural constituent of ribosome;	K15121	SLC25A44	------	------	ENOG410XTGQ	S:Function unknown	ABF94258.1	mitochondrial carrier, putative, expressed [Oryza sativa Japonica Group]	sp|Q8BGF9|S2544_MOUSE;	Solute carrier family 25 member 44 OS=Mus musculus OX=10090 GN=Slc25a44 PE=1 SV=1;	PF00153.24	Mito_carr	Mitochondrial carrier protein
LOC_Os01g47930		_	0.195	-2.35491	1.78526e-15	4.43421e-13	yes	down	241.01	191.43	319.35	90.37	66.35	60.51	250.597	72.41	------	------	------	------	------	------	------	------	------	------	------	------	------	------	------
LOC_Os03g46570		RecName: Full=E3 ubiquitin-protein ligase BOI; AltName: Full=Inhibitor of apoptosis (IAP)-like protein; Short=AtILP; AltName: Full=Protein BOTRYTIS SUSCEPTIBLE 1 INT	2.941	1.55619	1.88352e-15	4.6251e-13	yes	up	8.02	10.27	6.55	27.81	27.94	30.6	8.28	28.7833	------	------	K19042	BOI	------	------	ENOG4111S1X;ENOG410YBKW	S:Function unknown;	XP_015628803.1	PREDICTED: BOI-related E3 ubiquitin-protein ligase 1 [Oryza sativa Japonica Group]	sp|F4IDI6|BRG2_ARATH;	Probable BOI-related E3 ubiquitin-protein ligase 2 OS=Arabidopsis thaliana OX=3702 GN=BRG2 PE=1 SV=1;	PF13920.3	zf-C3HC4_3	Zinc finger, C3HC4 type
LOC_Os09g20990		RecName: Full=Probable alpha,alpha-trehalose-phosphate synthase	2.466	1.30246	2.27594e-15	5.52593e-13	yes	up	9.56	11.03	8.14	24.04	27.6	31.12	9.57667	27.5867	GO:0005992;GO:0003824	BP:trehalose biosynthetic process;MF:catalytic activity;	K16055	TPS	map00500	Starch and sucrose metabolism	COG0380	G:Carbohydrate transport and metabolism	XP_015611897.1	PREDICTED: probable alpha,alpha-trehalose-phosphate synthase [UDP-forming] 10 [Oryza sativa Japonica Group]	sp|Q9LRA7|TPS9_ARATH;	Probable alpha,alpha-trehalose-phosphate synthase [UDP-forming] 9 OS=Arabidopsis thaliana OX=3702 GN=TPS9 PE=2 SV=1;	PF00982.18;PF02358.13;PF08282.9	Glyco_transf_20;Trehalose_PPase;Hydrolase_3	Glycosyltransferase family 20;Trehalose-phosphatase;haloacid dehalogenase-like hydrolase
LOC_Os09g11480		RecName: Full=Ethylene-responsive transcription factor RAP2-2; Short=AtRAP2.2; AltName: Full=Protein RELATED TO APETALA2 2	0.325	-1.62135	3.17004e-15	7.61126e-13	yes	down	78.29	83.34	82.07	36.04	33.46	25.51	81.2333	31.67	------	------	------	------	------	------	ENOG41123N5;ENOG410YY7D;ENOG41124AA	K:Transcription;	XP_015610635.1	PREDICTED: ethylene-responsive transcription factor 1-like [Oryza sativa Japonica Group]	sp|Q70II3|EF110_ARATH;	Ethylene-responsive transcription factor ERF110 OS=Arabidopsis thaliana OX=3702 GN=ERF110 PE=2 SV=2;	PF00847.17	AP2	AP2 domain
LOC_Os01g50080		RecName: Full=ABC transporter B family member 11; Short=ABC transporter ABCB.11; Short=AtABCB11; AltName: Full=Multidrug resistance protein 8; AltName: Full=P-glyc	0.166	-2.59416	3.26856e-15	7.76158e-13	yes	down	12.61	6.92	7.76	2.1	1.65	1.59	9.09667	1.78	GO:0055085;GO:0016021;GO:0042626;GO:0005524	BP:transmembrane transport;CC:integral component of membrane;MF:ATPase activity, coupled to transmembrane movement of substances;MF:ATP binding;	K05658	ABCB1, CD243	map02010	ABC transporters	COG1132	V:Defense mechanisms	XP_015622128.1	PREDICTED: ABC transporter B family member 9 isoform X1 [Oryza sativa Japonica Group]	sp|O80725|AB4B_ARATH;	ABC transporter B family member 4 OS=Arabidopsis thaliana OX=3702 GN=ABCB4 PE=1 SV=1;	PF00664.20;PF00005.24;PF02463.16;PF09818.6;PF13555.3;PF13401.3;PF13191.3	ABC_membrane;ABC_tran;SMC_N;ABC_ATPase;AAA_29;AAA_22;AAA_16	ABC transporter transmembrane region;ABC transporter;RecF/RecN/SMC N terminal domain;Predicted ATPase of the ABC class;P-loop containing region of AAA domain;AAA domain;AAA ATPase domain
LOC_Os08g36480		RecName: Full=Nitrate reductase	0.107	-3.22744	5.82998e-15	1.36935e-12	yes	down	5.47	4.9	11.95	1	0.71	1.13	7.44	0.946667	GO:0042128;GO:0022900;GO:0006809;GO:0055114;GO:0043546;GO:0050464;GO:0020037;GO:0009703;GO:0030151	BP:nitrate assimilation;BP:electron transport chain;BP:nitric oxide biosynthetic process;BP:oxidation-reduction process;MF:molybdopterin cofactor binding;MF:nitrate reductas;MF:heme binding;MF:nitrate reductas;MF:molybdenum ion binding;	K10534	NR	map00910	Nitrogen metabolism	COG2041	S:Function unknown	XP_015650300.1	PREDICTED: nitrate reductase [NADH] 1 [Oryza sativa Japonica Group]	sp|P16081|NIA1_ORYSJ;	Nitrate reductase [NADH] 1 OS=Oryza sativa subsp. japonica OX=39947 GN=NIA1 PE=2 SV=3;	PF00174.16;PF03404.13;PF00175.18;PF00970.21;PF00173.25;PF08030.9	Oxidored_molyb;Mo-co_dimer;NAD_binding_1;FAD_binding_6;Cyt-b5;NAD_binding_6	Oxidoreductase molybdopterin binding domain;Mo-co oxidoreductase dimerisation domain;Oxidoreductase NAD-binding domain;Oxidoreductase FAD-binding domain;Cytochrome b5-like Heme/Steroid binding domain;Ferric reductase NAD binding domain
LOC_Os05g49240		RecName: Full=Protein RADIALIS-like 1; Short=AtRL1; Short=Protein RAD-like 1; AltName: Full=Protein RADIALIS-LIKE SANT/MYB 2; Short=Protein RSM2	0.123	-3.01844	6.91196e-15	1.60603e-12	yes	down	481.96	170.5	226.8	40.71	51.9	44.32	293.087	45.6433	GO:0003677	MF:DNA binding;	------	------	------	------	COG5269	K:Transcription	XP_015639473.1	PREDICTED: protein RADIALIS-like 3 [Oryza sativa Japonica Group]	sp|Q6NNN0|RADL3_ARATH;	Protein RADIALIS-like 3 OS=Arabidopsis thaliana OX=3702 GN=RL3 PE=2 SV=1;	PF00249.28	Myb_DNA-binding	Myb-like DNA-binding domain
LOC_Os01g60280		RecName: Full=Probable LRR receptor-like serine/threonine-protein kinase At1g06840; Flags: Precursor	0.496	-1.01025	1.10488e-14	2.53994e-12	yes	down	61.3	71.95	67.79	37.77	37.06	38.54	67.0133	37.79	GO:0016310;GO:0016020;GO:0000166;GO:0016301;GO:0004672	BP:phosphorylation;CC:membrane;MF:nucleotide binding;MF:kinase activity;MF:protein kinase activity;	------	------	------	------	COG0515;COG4886	T:Signal transduction mechanisms;S:Function unknown	XP_015620926.1	PREDICTED: probable LRR receptor-like serine/threonine-protein kinase At1g06840 isoform X2 [Oryza sativa Japonica Group]	sp|C0LGD7|Y1684_ARATH;	Probable LRR receptor-like serine/threonine-protein kinase At1g06840 OS=Arabidopsis thaliana OX=3702 GN=At1g06840 PE=2 SV=2;	PF07714.14;PF00069.22;PF08263.9;PF13855.3	Pkinase_Tyr;Pkinase;LRRNT_2;LRR_8	Protein tyrosine kinase;Protein kinase domain;Leucine rich repeat N-terminal domain;Leucine rich repeat
LOC_Os06g04920		_	0.131	-2.9359	1.1627e-14	2.64471e-12	yes	down	41.46	20.93	24	4.57	2.96	6.23	28.7967	4.58667	GO:0008270	MF:zinc ion binding;	------	------	------	------	ENOG410YNCK;COG2816;ENOG41127QS	S:Function unknown;L:Replication, recombination and repair;S:Function unknown	EAY99598.1	hypothetical protein OsI_21576 [Oryza sativa Indica Group]	sp|Q27294|CAZ_DROME;	RNA-binding protein cabeza OS=Drosophila melanogaster OX=7227 GN=caz PE=2 SV=2;	PF00641.15;PF12773.4;PF07191.9	zf-RanBP;DZR;zinc-ribbons_6	Zn-finger in Ran binding protein and others;Double zinc ribbon;zinc-ribbons
LOC_Os05g48930		RecName: Full=Monothiol glutaredoxin-S9	0.263	-1.92623	1.21034e-14	2.7244e-12	yes	down	43.26	60.52	39.02	14.38	18.3	11.98	47.6	14.8867	------	------	------	------	------	------	COG0695	O:Posttranslational modification, protein turnover, chaperones	BAH93253.1	Os05g0564000 [Oryza sativa Japonica Group]	sp|P0C291|GRXS9_ORYSJ;	Monothiol glutaredoxin-S9 OS=Oryza sativa subsp. japonica OX=39947 GN=GRXS9 PE=3 SV=1;	PF00462.21	Glutaredoxin	Glutaredoxin
LOC_Os05g40020		RecName: Full=RING-H2 finger protein ATL72	0.291	-1.78304	1.49457e-14	3.29554e-12	yes	down	33.53	35.19	30.29	13.67	11.48	9.47	33.0033	11.54	------	------	------	------	------	------	ENOG41121N2	O:Posttranslational modification, protein turnover, chaperones	EAY98429.1	hypothetical protein OsI_20344 [Oryza sativa Indica Group]	sp|Q9SG96|ATL72_ARATH;	RING-H2 finger protein ATL72 OS=Arabidopsis thaliana OX=3702 GN=ATL72 PE=2 SV=1;	PF13639.3;PF17123.2;PF13923.3;PF12678.4;PF00097.22;PF13920.3;PF14634.3;PF12861.4;PF14447.3	zf-RING_2;zf-RING_11;zf-C3HC4_2;zf-rbx1;zf-C3HC4;zf-C3HC4_3;zf-RING_5;zf-ANAPC11;Prok-RING_4	Ring finger domain;RING-like zinc finger;Zinc finger, C3HC4 type;RING-H2 zinc finger domain;Zinc finger, C3HC4 type;Zinc finger, C3HC4 type;zinc-RING finger domain;Anaphase-promoting complex subunit 11 RING-H2 finger;Prokaryotic RING finger family 4
LOC_Os07g38230		_	0.308	-1.70046	1.48316e-14	3.29554e-12	yes	down	376.4	437.81	497.73	192.94	156.16	134.18	437.313	161.093	GO:0009536	CC:plastid;	------	------	------	------	ENOG4111VPF	S:Function unknown	XP_015647661.1	PREDICTED: uncharacterized protein LOC4343652 [Oryza sativa Japonica Group]	sp|Q8L9X2|RBCX2_ARATH;	Chaperonin-like RbcX protein 2, chloroplastic OS=Arabidopsis thaliana OX=3702 GN=RBCX2 PE=1 SV=1;	PF02341.12	RcbX	RbcX protein
LOC_Os09g17740		RecName: Full=Chlorophyll a-b binding protein 1, chloroplastic; AltName: Full=LHCII type I CAB-1; Short=LHCP; Flags: Precursor	0.149	-2.74363	1.88384e-14	4.11191e-12	yes	down	385.81	1014.53	904.88	150.19	159.57	88.47	768.407	132.743	GO:0018298;GO:0009765;GO:0009768;GO:0009416;GO:0009535;GO:0009941;GO:0009522;GO:0009523;GO:0016021;GO:0010287;GO:0016168;GO:0031409;GO:0046872	BP:protein-chromophore linkage;BP:photosynthesis, light harvesting;BP:photosynthesis, light harvesting in photosystem I;BP:response to light stimulus;CC:chloroplast thylakoid membrane;CC:chloroplast envelope;CC:photosystem I;CC:photosystem II;CC:integral component of membrane;CC:plastoglobule;MF:chlorophyll binding;MF:pigment binding;MF:metal ion binding;	K08912	LHCB1	map00196	Photosynthesis - antenna proteins	ENOG410ZHBU;ENOG410YAFK	J:Translation, ribosomal structure and biogenesis;S:Function unknown	XP_015611833.1	PREDICTED: chlorophyll a-b binding protein 1, chloroplastic [Oryza sativa Japonica Group]	sp|P12330|CB21_ORYSJ;	Chlorophyll a-b binding protein 1, chloroplastic OS=Oryza sativa subsp. japonica OX=39947 GN=CAB1R PE=2 SV=2;	PF00504.18	Chloroa_b-bind	Chlorophyll A-B binding protein
LOC_Os04g40874		RecName: Full=Glucose-6-phosphate 1-dehydrogenase, cytoplasmic isoform; Short=G6PD	0.377	-1.40725	1.9215e-14	4.15217e-12	yes	down	66.37	97.45	100.13	38.15	37.54	40.72	87.9833	38.8033	GO:0006006;GO:0006098;GO:0055114;GO:0004345;GO:0050661	BP:glucose metabolic process;BP:pentose-phosphate shunt;BP:oxidation-reduction process;MF:glucose-6-phosphate dehydrogenase activity;MF:NADP binding;	K00036	G6PD, zwf	map00030;map00480	Pentose phosphate pathway;Glutathione metabolism	COG0364	G:Carbohydrate transport and metabolism	BAS89785.1	Os04g0485300 [Oryza sativa Japonica Group]	sp|Q9FJI5|G6PD6_ARATH;	Glucose-6-phosphate 1-dehydrogenase, cytoplasmic isoform 2 OS=Arabidopsis thaliana OX=3702 GN=ACG12 PE=2 SV=1;	PF00479.19;PF02781.13	G6PD_N;G6PD_C	Glucose-6-phosphate dehydrogenase, NAD binding domain;Glucose-6-phosphate dehydrogenase, C-terminal domain
LOC_Os04g49160		RecName: Full=RING-H2 finger protein ATL47	6.553	2.71221	2.17362e-14	4.65048e-12	yes	up	1.3	3.41	1.74	12.34	16.05	21.3	2.15	16.5633	GO:0016020;GO:0016021;GO:0046872;GO:0008270	CC:membrane;CC:integral component of membrane;MF:metal ion binding;MF:zinc ion binding;	K16281	RHA1	------	------	ENOG41121N2	O:Posttranslational modification, protein turnover, chaperones	XP_015634328.1	PREDICTED: putative RING-H2 finger protein ATL50 [Oryza sativa Japonica Group]	sp|Q940Q4|ATL13_ARATH;	RING-H2 finger protein ATL13 OS=Arabidopsis thaliana OX=3702 GN=ATL13 PE=2 SV=2;	PF13639.3;PF12678.4;PF13923.3;PF00097.22;PF17123.2;PF14634.3;PF12861.4;PF14447.3;PF14570.3	zf-RING_2;zf-rbx1;zf-C3HC4_2;zf-C3HC4;zf-RING_11;zf-RING_5;zf-ANAPC11;Prok-RING_4;zf-RING_4	Ring finger domain;RING-H2 zinc finger domain;Zinc finger, C3HC4 type;Zinc finger, C3HC4 type;RING-like zinc finger;zinc-RING finger domain;Anaphase-promoting complex subunit 11 RING-H2 finger;Prokaryotic RING finger family 4;RING/Ubox like zinc-binding domain
LOC_Os05g34650		_	0.381	-1.39144	2.49558e-14	5.28697e-12	yes	down	32.57	31.09	36.36	13.98	14.2	17.07	33.34	15.0833	------	------	------	------	------	------	ENOG410XU74	S:Function unknown	XP_015640713.1	PREDICTED: protein root UVB sensitive 6 [Oryza sativa Japonica Group]	sp|Q93YU2|RUS6_ARATH;	Protein root UVB sensitive 6 OS=Arabidopsis thaliana OX=3702 GN=RUS6 PE=2 SV=1;	PF04884.11	DUF647	Vitamin B6 photo-protection and homoeostasis
LOC_Os03g04340		RecName: Full=24-methylenesterol C-methyltransferase 2; Short=24-sterol C-methyltransferase 2; Short=Sterol-C-methyltransferase 2	0.446	-1.16513	3.44071e-14	7.14907e-12	yes	down	36.71	46.31	33.78	18.25	20.89	21.95	38.9333	20.3633	GO:0016126;GO:0006694;GO:0032259;GO:0005737;GO:0016021;GO:0008757;GO:0030797;GO:0008168	BP:sterol biosynthetic process;BP:steroid biosynthetic process;BP:methylation;CC:cytoplasm;CC:integral component of membrane;MF:S-adenosylmethionine-dependent methyltransferase activity;MF:24-methylenesterol C-methyltransferase activity;MF:methyltransferase activity;	K08242	E2.1.1.143	map00100	Steroid biosynthesis	ENOG410XP5G	S:Function unknown	XP_015630743.1	PREDICTED: 24-methylenesterol C-methyltransferase 2 [Oryza sativa Japonica Group]	sp|O82427|SMT2_ORYSJ;	24-methylenesterol C-methyltransferase 2 OS=Oryza sativa subsp. japonica OX=39947 GN=Smt2-1 PE=2 SV=2;	PF08241.9;PF08498.7;PF13649.3;PF13847.3;PF02353.17;PF13489.3;PF01209.15;PF08242.9;PF08003.8	Methyltransf_11;Sterol_MT_C;Methyltransf_25;Methyltransf_31;CMAS;Methyltransf_23;Ubie_methyltran;Methyltransf_12;Methyltransf_9	Methyltransferase domain;Sterol methyltransferase C-terminal;Methyltransferase domain;Methyltransferase domain;Mycolic acid cyclopropane synthetase;Methyltransferase domain;ubiE/COQ5 methyltransferase family;Methyltransferase domain;Protein of unknown function
LOC_Os01g72330		RecName: Full=Two-component response regulator ARR8; AltName: Full=Response reactor 3	0.108	-3.21204	4.30787e-14	8.8656e-12	yes	down	84.66	39.5	45.66	3.44	3.88	10.47	56.6067	5.93	GO:0000160;GO:0006355;GO:0005622;GO:0005634;GO:0000156;GO:0003677	BP:phosphorelay signal transduction system;BP:regulation of transcription, DNA-templated;CC:intracellular;CC:nucleus;MF:phosphorelay response regulator activity;MF:DNA binding;	K14492	ARR-A	map04075	Plant hormone signal transduction	COG5641;COG0784;COG3706	K:Transcription;T:Signal transduction mechanisms;T:Signal transduction mechanisms	XP_015641147.1	PREDICTED: two-component response regulator ORR4 [Oryza sativa Japonica Group]	sp|Q942A1|ORR4_ORYSJ;	Two-component response regulator ORR4 OS=Oryza sativa subsp. japonica OX=39947 GN=RR4 PE=2 SV=1;	PF00072.21	Response_reg	Response regulator receiver domain
LOC_Os12g09720		_	0.271	-1.8833	5.68502e-14	1.15894e-11	yes	down	167.28	192.02	281.15	75.6	69.95	63.67	213.483	69.74	GO:0050790;GO:0009699;GO:0042349	BP:regulation of catalytic activity;BP:phenylpropanoid biosynthetic process;MF:guiding stereospecific synthesis activity;	------	------	------	------	ENOG41118E8;ENOG410ZS5G	S:Function unknown;	ABA96669.1	hypothetical protein LOC_Os12g09720 [Oryza sativa Japonica Group]	sp|A2WMH2|GOS9_ORYSI;	Protein GOS9 OS=Oryza sativa subsp. indica OX=39946 GN=GOS9 PE=2 SV=1;	PF03018.11;PF01419.14	Dirigent;Jacalin	Dirigent-like protein;Jacalin-like lectin domain
LOC_Os06g40210		_	4.462	2.15782	6.11438e-14	1.23482e-11	yes	up	19.51	19.68	9.63	82.27	77.81	105.07	16.2733	88.3833	------	------	------	------	------	------	ENOG410ZR6V;ENOG410Z9TF	S:Function unknown;	XP_015641596.1	PREDICTED: uncharacterized protein LOC4341471 [Oryza sativa Japonica Group]	------	------	------	------	------
LOC_Os05g45440		_	0.324	-1.62632	8.97519e-14	1.79579e-11	yes	down	38.09	33.13	39.14	14.55	14.36	15.37	36.7867	14.76	------	------	------	------	------	------	ENOG41106SA;ENOG411080J	S:Function unknown;	XP_015638404.1	PREDICTED: uncharacterized protein LOC4339412 [Oryza sativa Japonica Group]	------	------	PF04520.10	Senescence_reg	Senescence regulator
LOC_Os04g38410		RecName: Full=Chlorophyll a-b binding protein CP24 10A, chloroplastic; Short=CAB-10A; Short=LHCP; Flags: Precursor	0.09	-3.48124	1.01231e-13	2.00689e-11	yes	down	710.42	197.48	546.15	75.81	38.3	44.27	484.683	52.7933	GO:0018298;GO:0009765;GO:0009768;GO:0009416;GO:0009535;GO:0009941;GO:0010287;GO:0016021;GO:0016168;GO:0031409	BP:protein-chromophore linkage;BP:photosynthesis, light harvesting;BP:photosynthesis, light harvesting in photosystem I;BP:response to light stimulus;CC:chloroplast thylakoid membrane;CC:chloroplast envelope;CC:plastoglobule;CC:integral component of membrane;MF:chlorophyll binding;MF:pigment binding;	K08917	LHCB6	map00196	Photosynthesis - antenna proteins	ENOG410ZGWX	S:Function unknown	XP_015636811.1	PREDICTED: chlorophyll a-b binding protein CP24, chloroplastic [Oryza sativa Japonica Group]	sp|P36494|CB4_SPIOL;	Chlorophyll a-b binding protein CP24, chloroplastic OS=Spinacia oleracea OX=3562 PE=2 SV=1;	PF00504.18	Chloroa_b-bind	Chlorophyll A-B binding protein
LOC_Os03g09170		RecName: Full=Ethylene-responsive transcription factor RAP2-13; AltName: Full=Ethylene-responsive transcription factor ERF058; AltName: Full=Protein RELATED TO APE	0.127	-2.97448	1.02678e-13	2.01706e-11	yes	down	44.26	64.71	143.83	12.46	12.1	14.02	84.2667	12.86	GO:0006355;GO:0005634;GO:0003700;GO:0003677	BP:regulation of transcription, DNA-templated;CC:nucleus;MF:transcription factor activity, sequence-specific DNA binding;MF:DNA binding;	K09286	EREBP	------	------	ENOG410ZKQ8;ENOG410YGN6	K:Transcription;	XP_015629130.1	PREDICTED: ethylene-responsive transcription factor RAP2-13 [Oryza sativa Japonica Group]	sp|Q8H1E4|RAP24_ARATH;	Ethylene-responsive transcription factor RAP2-4 OS=Arabidopsis thaliana OX=3702 GN=RAP2-4 PE=1 SV=1;	PF00847.17	AP2	AP2 domain
LOC_Os04g51880		RecName: Full=Galacturonokinase; AltName: Full=D-galacturonic acid-1-P kinase	3.063	1.6148	1.11391e-13	2.16852e-11	yes	up	10.63	17.03	9.96	43.44	37.34	51.27	12.54	44.0167	GO:0005975;GO:0046396;GO:0046835;GO:0006012;GO:0005829;GO:0004335;GO:0016773;GO:0016301;GO:0005524;GO:0047912	BP:carbohydrate metabolic process;BP:D-galacturonate metabolic process;BP:carbohydrate phosphorylation;BP:galactose metabolic process;CC:cytosol;MF:galactokinase activity;MF:phosphotransferase activity, alcohol group as acceptor;MF:kinase activity;MF:ATP binding;MF:galacturonokinase activity;	K18677	GALAK	map00520	Amino sugar and nucleotide sugar metabolism	COG0153	G:Carbohydrate transport and metabolism	XP_015636773.1	PREDICTED: galacturonokinase [Oryza sativa Japonica Group]	sp|Q8VYG2|GALAK_ARATH;	Galacturonokinase OS=Arabidopsis thaliana OX=3702 GN=GALAK PE=1 SV=1;	PF08544.10	GHMP_kinases_C	GHMP kinases C terminal
LOC_Os03g27230		RecName: Full=Phospho-2-dehydro-3-deoxyheptonate aldolase 1, chloroplastic; AltName: Full=3-deoxy-D-arabino-heptulosonate 7-phosphate synthase 1; AltName: Full=DAH	0.296	-1.75399	1.26877e-13	2.44793e-11	yes	down	10.1	9.07	11.53	3.16	3.88	3.77	10.2333	3.60333	GO:0009423;GO:0033587;GO:0009073;GO:0009507;GO:0003849	BP:chorismate biosynthetic process;BP:shikimate biosynthetic process;BP:aromatic amino acid family biosynthetic process;CC:chloroplast;MF:3-deoxy-7-phosphoheptulonate synthase activity;	K01626	E2.5.1.54, aroF, aroG, aroH	map00400	Phenylalanine, tyrosine and tryptophan biosynthesis	COG3200	E:Amino acid transport and metabolism	XP_015630375.1	PREDICTED: phospho-2-dehydro-3-deoxyheptonate aldolase 1, chloroplastic [Oryza sativa Japonica Group]	sp|Q75LR2|AROF_ORYSJ;	Phospho-2-dehydro-3-deoxyheptonate aldolase 1, chloroplastic OS=Oryza sativa subsp. japonica OX=39947 GN=DAHPS1 PE=2 SV=2;	PF01474.13	DAHP_synth_2	Class-II DAHP synthetase family
LOC_Os07g35880		RecName: Full=Beta-amylase; AltName: Full=1,4-alpha-D-glucan maltohydrolase	0.307	-1.70413	1.3981e-13	2.67359e-11	yes	down	23	20.16	23.94	8.74	8.88	6.52	22.3667	8.04667	GO:0005975;GO:0000272;GO:0009536;GO:0016161;GO:0016798	BP:carbohydrate metabolic process;BP:polysaccharide catabolic process;CC:plastid;MF:beta-amylase activity;MF:hydrolase activity, acting on glycosyl bonds;	------	------	------	------	ENOG410XNXS	G:Carbohydrate transport and metabolism	BAC83770.1	putative beta-amylase [Oryza sativa Japonica Group]	sp|O22585|AMYB_MEDSA;	Beta-amylase OS=Medicago sativa OX=3879 GN=BMY1 PE=2 SV=1;	PF01373.14	Glyco_hydro_14	Glycosyl hydrolase family 14
LOC_Os03g13520		RecName: Full=Type I inositol 1,4,5-trisphosphate 5-phosphatase CVP2; AltName: Full=Protein COTYLEDON VASCULAR PATTERN 2	0.391	-1.35538	1.41624e-13	2.68452e-11	yes	down	19.96	25.28	25.2	10.41	9.25	12.58	23.48	10.7467	GO:0046856;GO:0016787	BP:phosphatidylinositol dephosphorylation;MF:hydrolase activity;	------	------	------	------	COG5411	T:Signal transduction mechanisms	XP_015628447.1	PREDICTED: type IV inositol polyphosphate 5-phosphatase 9 [Oryza sativa Japonica Group]	sp|Q9SIS4|IP5P9_ARATH;	Type IV inositol polyphosphate 5-phosphatase 9 OS=Arabidopsis thaliana OX=3702 GN=IP5P9 PE=1 SV=1;	PF03372.20	Exo_endo_phos	Endonuclease/Exonuclease/phosphatase family
LOC_Os03g13870		_	0.284	-1.81364	1.6946e-13	3.18422e-11	yes	down	26.33	49.77	42.99	11.2	12.19	16.3	39.6967	13.23	------	------	------	------	------	------	------	------	------	------	------	------	------	------	------
LOC_Os04g59130		RecName: Full=Tubby-like F-box protein 7; Short=OsTLP7; AltName: Full=Tubby-like F-box protein 3; Short=OsTLP3	0.459	-1.12417	1.74257e-13	3.24615e-11	yes	down	50.79	69.2	60.54	30.59	34.15	31.18	60.1767	31.9733	GO:0061512;GO:0005929;GO:0035091	BP:protein localization to cilium;CC:cilium;MF:phosphatidylinositol binding;	------	------	------	------	ENOG410XQFT	S:Function unknown	XP_015636871.1	PREDICTED: tubby-like F-box protein 7 [Oryza sativa Japonica Group]	sp|Q7XSV4|TLP7_ORYSJ;	Tubby-like F-box protein 7 OS=Oryza sativa subsp. japonica OX=39947 GN=TULP7 PE=2 SV=1;	PF01167.15;PF00646.30;PF12937.4;PF12043.5	Tub;F-box;F-box-like;DUF3527	Tub family;F-box domain;F-box-like;Domain of unknown function
LOC_Os07g44330		RecName: Full=	0.168	-2.57019	1.96322e-13	3.59518e-11	yes	down	10.11	7.57	8.08	1.23	1.26	2.65	8.58667	1.71333	GO:0016310;GO:0016301;GO:0016772	BP:phosphorylation;MF:kinase activity;MF:transferase activity, transferring phosphorus-containing groups;	K00898	PDK2_3_4	------	------	COG0642	T:Signal transduction mechanisms	EEE67664.1	hypothetical protein OsJ_25286 [Oryza sativa Japonica Group]	sp|Q9SBJ1|PDK_ARATH;	[Pyruvate dehydrogenase;	PF10436.6;PF02518.23;PF13589.3	BCDHK_Adom3;HATPase_c;HATPase_c_3	Mitochondrial branched-chain alpha-ketoacid dehydrogenase kinase;Histidine kinase-, DNA gyrase B-, and HSP90-like ATPase;Histidine kinase-, DNA gyrase B-, and HSP90-like ATPase
LOC_Os10g32680		_	2.457	1.29704	1.96155e-13	3.59518e-11	yes	up	36.98	45.75	31.51	96.32	123.27	112.56	38.08	110.717	GO:0005739	CC:mitochondrion;	------	------	------	------	ENOG410Z3E0	S:Function unknown	XP_015614975.1	PREDICTED: uncharacterized protein LOC4348829 [Oryza sativa Japonica Group]	------	------	PF07063.10	DUF1338	Domain of unknown function
LOC_Os01g03950		RecName: Full=Alpha-xylosidase 1; Flags: Precursor	0.078	-3.68304	2.18417e-13	3.93315e-11	yes	down	7.87	2.11	6.52	0.46	0.54	0.56	5.5	0.52	GO:0005975;GO:0030246;GO:0004553	BP:carbohydrate metabolic process;MF:carbohydrate binding;MF:hydrolase activity, hydrolyzing O-glycosyl compounds;	K15925	XYL1	------	------	COG1501	G:Carbohydrate transport and metabolism	XP_015622373.1	PREDICTED: alpha-xylosidase 1 [Oryza sativa Japonica Group]	sp|Q9S7Y7|XYL1_ARATH;	Alpha-xylosidase 1 OS=Arabidopsis thaliana OX=3702 GN=XYL1 PE=1 SV=1;	PF01055.23;PF16863.2;PF13802.3	Glyco_hydro_31;NtCtMGAM_N;Gal_mutarotas_2	Glycosyl hydrolases family 31;N-terminal barrel of NtMGAM and CtMGAM, maltase-glucoamylase;Galactose mutarotase-like
LOC_Os02g13100		RecName: Full=Probable protein phosphatase 2C 12; Short=OsPP2C12	2.587	1.37107	2.22949e-13	3.98157e-11	yes	up	13.35	12.34	10.18	36.31	33.2	40.14	11.9567	36.55	GO:0006470;GO:0046872;GO:0004722;GO:0003824	BP:protein dephosphorylation;MF:metal ion binding;MF:protein serine/threonine phosphatase activity;MF:catalytic activity;	------	------	------	------	COG0631	T:Signal transduction mechanisms	XP_015626790.1	PREDICTED: probable protein phosphatase 2C 12 [Oryza sativa Japonica Group]	sp|Q6Z8B9|P2C12_ORYSJ;	Probable protein phosphatase 2C 12 OS=Oryza sativa subsp. japonica OX=39947 GN=Os02g0224100 PE=2 SV=1;	PF00481.18	PP2C	Protein phosphatase 2C
LOC_Os05g43040		_	0.122	-3.03099	2.36746e-13	4.19332e-11	yes	down	4.91	9.55	8.57	0.76	0.82	1.76	7.67667	1.11333	------	------	------	------	------	------	ENOG410YFAS	S:Function unknown	XP_015637899.1	PREDICTED: protein SULFUR DEFICIENCY-INDUCED 2 [Oryza sativa Japonica Group]	sp|Q8L730|SDI2_ARATH;	Protein SULFUR DEFICIENCY-INDUCED 2 OS=Arabidopsis thaliana OX=3702 GN=At1g04770 PE=2 SV=1;	PF00515.25;PF07719.14;PF13181.3;PF14559.3;PF12895.4;PF13432.3	TPR_1;TPR_2;TPR_8;TPR_19;ANAPC3;TPR_16	Tetratricopeptide repeat;Tetratricopeptide repeat;Tetratricopeptide repeat;Tetratricopeptide repeat;Anaphase-promoting complex, cyclosome, subunit 3;Tetratricopeptide repeat
LOC_Os05g08750		RecName: Full=Anthocyanidin 3-O-glucoside 5-O-glucosyltransferase 2; AltName: Full=UDP-glucose:anthocyanin 5-O-glucosyltransferase 3R6; Short=p3R6; Flags: Precursor	2.792	1.48113	2.57322e-13	4.5207e-11	yes	up	3.78	4.59	4.9	12.91	15.22	15.68	4.42333	14.6033	GO:0009812;GO:0016740;GO:0035251	BP:flavonoid metabolic process;MF:transferase activity;MF:UDP-glucosyltransferase activity;	K21371	UGT75L6, UGTCs2	map00999	Biosynthesis of secondary metabolites - unclassified	COG1819	S:Function unknown	XP_015640000.1	PREDICTED: cyanidin 3-O-rutinoside 5-O-glucosyltransferase-like [Oryza sativa Japonica Group]	sp|F8WKW0|UGT1_GARJA;	Crocetin glucosyltransferase, chloroplastic OS=Gardenia jasminoides OX=114476 GN=UGT75L6 PE=1 SV=1;	PF00201.15	UDPGT	UDP-glucoronosyl and UDP-glucosyl transferase
LOC_Os04g44500		RecName: Full=GEM-like protein 4	0.173	-2.53395	2.65806e-13	4.6321e-11	yes	down	7.22	11.88	8.22	2.49	1.38	1.74	9.10667	1.87	------	------	------	------	------	------	ENOG410YH6H	S:Function unknown	XP_015634364.1	PREDICTED: GEM-like protein 4 [Oryza sativa Japonica Group]	sp|Q9FTA0|GEML4_ARATH;	GEM-like protein 4 OS=Arabidopsis thaliana OX=3702 GN=At5g08350 PE=2 SV=1;	PF02893.17	GRAM	GRAM domain
LOC_Os03g63310		RecName: Full=4-hydroxyphenylacetaldehyde oxime monooxygenase; AltName: Full=Cytochrome P450 71E1	2.3	1.20193	3.32091e-13	5.74092e-11	yes	up	7.71	8.66	7.01	19.95	19.52	23.58	7.79333	21.0167	GO:0044550;GO:0098542;GO:0055114;GO:0016021;GO:0016020;GO:0020037;GO:0016709;GO:0005488;GO:0005506;GO:0046872;GO:0016491	BP:secondary metabolite biosynthetic process;BP:defense response to other organism;BP:oxidation-reduction process;CC:integral component of membrane;CC:membrane;MF:heme binding;MF:oxidoreductase activity, acting on paired donors, with incorporation or reduction of molecular oxygen, NA;MF:binding;MF:iron ion binding;MF:metal ion binding;MF:oxidoreductase activity;	K13029	CYP71E1	map00460	Cyanoamino acid metabolism	COG2124	Q:Secondary metabolites biosynthesis, transport and catabolism	XP_015631141.1	PREDICTED: 4-hydroxyphenylacetaldehyde oxime monooxygenase [Oryza sativa Japonica Group]	sp|O48958|C71E1_SORBI;	4-hydroxyphenylacetaldehyde oxime monooxygenase OS=Sorghum bicolor OX=4558 GN=CYP71E1 PE=1 SV=1;	PF00067.19	p450	Cytochrome P450
LOC_Os01g12160		RecName: Full=Probable indole-3-acetic acid-amido synthetase GH3.3; AltName: Full=Auxin-responsive GH3-like protein 3; Short=OsGH3-3	3.64	1.86398	3.42768e-13	5.87847e-11	yes	up	3.8	9.58	5.61	25.64	31.57	28.63	6.33	28.6133	GO:0009733;GO:0009416;GO:0016874	BP:response to auxin;BP:response to light stimulus;MF:ligase activity;	K14487	GH3	map04075	Plant hormone signal transduction	ENOG410XQH0;ENOG41105RA	S:Function unknown;	Q5NAZ7.2;AltName: Full=Auxin-responsive GH3-like protein 3;Short=OsGH3-3;AltName: Full=Indole-3-acetic acid-amido synthetase GH3.3;AltName: Full=Jasmonate-amino acid synthetase JAR1;AltName: Full=Protein JASMONATE RESISTANT 2;Short=OsJAR2)	RecName: Full=Jasmonic acid-amido synthetase JAR;;;;;;	sp|Q5NAZ7|GH33_ORYSJ;	Jasmonic acid-amido synthetase JAR2 OS=Oryza sativa subsp. japonica OX=39947 GN=GH3.3 PE=2 SV=2;	PF03321.10	GH3	GH3 auxin-responsive promoter
LOC_Os05g44210		RecName: Full=Alpha,alpha-trehalose-phosphate synthase	0.35	-1.51343	3.57596e-13	6.08448e-11	yes	down	26.89	22.49	27.45	9	10.31	12.34	25.61	10.55	GO:0005992;GO:0003825	BP:trehalose biosynthetic process;MF:alpha,alpha-trehalose-phosphate synthas;	K16055	TPS	map00500	Starch and sucrose metabolism	COG0380	G:Carbohydrate transport and metabolism	XP_015640390.1	PREDICTED: alpha,alpha-trehalose-phosphate synthase [UDP-forming] 1 [Oryza sativa Japonica Group]	sp|Q9SYM4|TPS1_ARATH;	Alpha,alpha-trehalose-phosphate synthase [UDP-forming] 1 OS=Arabidopsis thaliana OX=3702 GN=TPS1 PE=1 SV=1;	PF02358.13;PF00982.18	Trehalose_PPase;Glyco_transf_20	Trehalose-phosphatase;Glycosyltransferase family 20
LOC_Os09g23160		RecName: Full=Annexin D5; AltName: Full=AnnAt5	0.361	-1.47066	3.70998e-13	6.26319e-11	yes	down	86.71	72	98.92	38.47	34.42	37.61	85.8767	36.8333	GO:0005544;GO:0005509	MF:calcium-dependent phospholipid binding;MF:calcium ion binding;	K17095	ANXA7_11	------	------	ENOG410XPUN	S:Function unknown	XP_015612521.1	PREDICTED: annexin D5 [Oryza sativa Japonica Group]	sp|Q9C9X3|ANXD5_ARATH;	Annexin D5 OS=Arabidopsis thaliana OX=3702 GN=ANN5 PE=2 SV=2;	PF00191.17	Annexin	Annexin
LOC_Os03g44380		RecName: Full=9-cis-epoxycarotenoid dioxygenase 1, chloroplastic; AltName: Full=Protein VIVIPAROUS14; Short=VP-14; Flags: Precursor	0.238	-2.07065	3.97969e-13	6.66645e-11	yes	down	23.52	27.32	39.68	10.07	8.49	6.68	30.1733	8.41333	GO:0009688;GO:0055114;GO:0009570;GO:0009536;GO:0016702;GO:0045549;GO:0046872	BP:abscisic acid biosynthetic process;BP:oxidation-reduction process;CC:chloroplast stroma;CC:plastid;MF:oxidoreductase activity, acting on single donors with incorporation of molecular oxygen, incorporation of two atoms of oxygen;MF:9-cis-epoxycarotenoid dioxygenase activity;MF:metal ion binding;	K09840	NCED	map00906	Carotenoid biosynthesis	COG3670	Q:Secondary metabolites biosynthesis, transport and catabolism	XP_015631538.1	PREDICTED: 9-cis-epoxycarotenoid dioxygenase 1, chloroplastic [Oryza sativa Japonica Group]	sp|Q5MBR5|NCED3_ORYSJ;	9-cis-epoxycarotenoid dioxygenase NCED3, chloroplastic OS=Oryza sativa subsp. japonica OX=39947 GN=NCED3 PE=2 SV=1;	PF03055.12	RPE65	Retinal pigment epithelial membrane protein
LOC_Os01g05650		RecName: Full=Metallothionein-like protein 2A; AltName: Full=Class I metallothionein-like protein 2A; AltName: Full=OsMT-I-2a; Short=OsMT2a; AltName: Full=OsMT2-1	0.451	-1.14734	4.70711e-13	7.82431e-11	yes	down	380.61	361.44	406.19	197.15	198.25	243.19	382.747	212.863	------	------	------	------	------	------	COG4886;ENOG410Z9YK;ENOG410Z616	S:Function unknown;O:Posttranslational modification, protein turnover, chaperones;S:Function unknown	EEC69949.1	hypothetical protein OsI_00402 [Oryza sativa Indica Group]	sp|P94029|MT2A_ORYSJ;	Metallothionein-like protein 2A OS=Oryza sativa subsp. japonica OX=39947 GN=MT2A PE=2 SV=1;	PF01439.15;PF02068.13	Metallothio_2;Metallothio_PEC	Metallothionein;Plant PEC family metallothionein
LOC_Os04g49757		RecName: Full=Probable purine permease 11; Short=AtPUP11	3.746	1.90545	5.68503e-13	9.37769e-11	yes	up	13.76	27.38	17.73	70.22	73.89	114.84	19.6233	86.3167	GO:0006810;GO:0016020;GO:0016021;GO:0005215	BP:transport;CC:membrane;CC:integral component of membrane;MF:transporter activity;	------	------	------	------	ENOG41103MW;ENOG41105RI;ENOG410YDI6	S:Function unknown;	BAS90718.1	Os04g0587500, partial [Oryza sativa Japonica Group]	sp|Q9LPF6|PUP11_ARATH;	Probable purine permease 11 OS=Arabidopsis thaliana OX=3702 GN=PUP11 PE=1 SV=1;	PF16913.2;PF00892.17	PUNUT;EamA	Purine nucleobase transmembrane transport;EamA-like transporter family
LOC_Os02g13560		RecName: Full=Monosaccharide-sensing protein 2; AltName: Full=Sugar transporter MSSP2	0.277	-1.85271	5.86041e-13	9.59376e-11	yes	down	33.99	67.63	64.1	15.99	15.98	20.84	55.24	17.6033	GO:0015992;GO:0046323;GO:1904659;GO:0055085;GO:0016021;GO:0005887;GO:0005355;GO:0022891;GO:0005351	BP:proton transport;BP:glucose import;BP:glucose transmembrane transport;BP:transmembrane transport;CC:integral component of membrane;CC:integral component of plasma membrane;MF:glucose transmembrane transporter activity;MF:substrate-specific transmembrane transporter activity;MF:suga;	------	------	------	------	ENOG410XNQK	G:Carbohydrate transport and metabolism	EAZ22316.1	hypothetical protein OsJ_05971 [Oryza sativa Japonica Group]	sp|Q8LPQ8|MSSP2_ARATH;	Monosaccharide-sensing protein 2 OS=Arabidopsis thaliana OX=3702 GN=MSSP2 PE=1 SV=2;	PF00083.21;PF07690.13	Sugar_tr;MFS_1	Sugar;Major Facilitator Superfamily
LOC_Os07g46510		_	0.308	-1.69942	6.02711e-13	9.79248e-11	yes	down	16.6	27.72	21.74	8.09	7.64	8.6	22.02	8.11	------	------	------	------	------	------	ENOG410YHQZ;ENOG41105NC	S:Function unknown;	XP_015646099.1	PREDICTED: uncharacterized protein LOC4344168 [Oryza sativa Japonica Group]	------	------	PF14009.3	DUF4228	Domain of unknown function
LOC_Os03g03900		RecName: Full=Protein NLP1; Short=OsNLP1; AltName: Full=NIN-like protein 1; AltName: Full=Nodule inception protein-like protein 1	2.234	1.15933	6.50262e-13	1.04862e-10	yes	up	6.31	9.12	6.61	19.62	17.34	20	7.34667	18.9867	GO:0006355;GO:0005634;GO:0003677	BP:regulation of transcription, DNA-templated;CC:nucleus;MF:DNA binding;	------	------	------	------	ENOG41129QX	S:Function unknown	XP_015629744.1	PREDICTED: protein NLP1 [Oryza sativa Japonica Group]	sp|Q10S83|NLP1_ORYSJ;	Protein NLP1 OS=Oryza sativa subsp. japonica OX=39947 GN=NLP1 PE=2 SV=1;	PF02042.12;PF00564.21	RWP-RK;PB1	RWP-RK domain;PB1 domain
LOC_Os07g41280		RecName: Full=Probable 6-phosphogluconolactonase 2; Short=6PGL 2	2.949	1.56011	8.06931e-13	1.29163e-10	yes	up	17.52	20.79	11.64	55.13	57.52	60.29	16.65	57.6467	GO:0006098;GO:0005975;GO:0005829;GO:0017057	BP:pentose-phosphate shunt;BP:carbohydrate metabolic process;CC:cytosol;MF:6-phosphogluconolactonase activity;	K01057	PGLS, pgl, devB	map00030	Pentose phosphate pathway	COG0363	G:Carbohydrate transport and metabolism	XP_015647667.1	PREDICTED: probable 6-phosphogluconolactonase 2 [Oryza sativa Japonica Group]	sp|A2YNH4|6PGL2_ORYSI;	Probable 6-phosphogluconolactonase 2 OS=Oryza sativa subsp. indica OX=39946 GN=OsI_025867 PE=3 SV=1;	PF01182.17	Glucosamine_iso	Glucosamine-6-phosphate isomerases/6-phosphogluconolactonase
LOC_Os03g40540		RecName: Full=Cytochrome P450 85A1; AltName: Full=C6-oxidase; AltName: Full=Dwarf protein; AltName: Full=OsDWARF	2.892	1.53201	9.97183e-13	1.58442e-10	yes	up	18.86	8.52	4.31	22.1	25.76	24.51	10.5633	24.1233	GO:0016132;GO:0001578;GO:0010268;GO:0022900;GO:0009647;GO:0016125;GO:0055114;GO:0016021;GO:0004497;GO:0016705;GO:0020037;GO:0005506	BP:brassinosteroid biosynthetic process;BP:microtubule bundle formation;BP:brassinosteroid homeostasis;BP:electron transport chain;BP:skotomorphogenesis;BP:sterol metabolic process;BP:oxidation-reduction process;CC:integral component of membrane;MF:monooxygenase activity;MF:oxidoreductase activity, acting on paired donors, with incorporation or reduction of molecular oxygen;MF:heme binding;MF:iro…	K12640	CYP85A2, BR6OX2	map00905	Brassinosteroid biosynthesis	COG2124	Q:Secondary metabolites biosynthesis, transport and catabolism	XP_015631644.1	PREDICTED: cytochrome P450 85A1 [Oryza sativa Japonica Group]	sp|Q8GSQ1|C85A1_ORYSJ;	Cytochrome P450 85A1 OS=Oryza sativa subsp. japonica OX=39947 GN=CYP85A1 PE=1 SV=1;	PF00067.19	p450	Cytochrome P450
LOC_Os04g49739		RecName: Full=Probable purine permease 11; Short=AtPUP11	4.468	2.15963	1.00818e-12	1.59021e-10	yes	up	1.25	1.55	1.3	6.94	5.89	8.86	1.36667	7.23	GO:0006810;GO:0016021;GO:0005215	BP:transport;CC:integral component of membrane;MF:transporter activity;	------	------	------	------	ENOG41103N2;ENOG410YEZY	S:Function unknown;	XP_015636946.1	PREDICTED: probable purine permease 11 isoform X1 [Oryza sativa Japonica Group]	sp|Q9LPF6|PUP11_ARATH;	Probable purine permease 11 OS=Arabidopsis thaliana OX=3702 GN=PUP11 PE=1 SV=1;	PF16913.2;PF00892.17	PUNUT;EamA	Purine nucleobase transmembrane transport;EamA-like transporter family
LOC_Os03g61150		_	5.735	2.51983	1.02346e-12	1.6026e-10	yes	up	17.03	29.94	9.89	93.5	122.52	168.54	18.9533	128.187	------	------	------	------	------	------	ENOG410YWFS	S:Function unknown	ABF99653.1	expressed protein [Oryza sativa Japonica Group]	------	------	------	------	------
LOC_Os02g57700		RecName: Full=U-box domain-containing protein 33; AltName: Full=Plant U-box protein 33; Includes: RecName: Full=E3 ubiquitin ligase; Includes: RecName: Full=Serin	4.147	2.05201	1.09052e-12	1.69533e-10	yes	up	0.8	1.53	0.73	4.82	4.63	5.11	1.02	4.85333	GO:0016567;GO:0006468;GO:0004842;GO:0005524;GO:0004672	BP:protein ubiquitination;BP:protein phosphorylation;MF:ubiquitin-protein transferase activity;MF:ATP binding;MF:protein kinase activity;	------	------	------	------	ENOG410XV39;COG0515	O:Posttranslational modification, protein turnover, chaperones;T:Signal transduction mechanisms	XP_015623048.1	PREDICTED: U-box domain-containing protein 33 isoform X1 [Oryza sativa Japonica Group]	sp|Q8GUH1|PUB33_ARATH;	U-box domain-containing protein 33 OS=Arabidopsis thaliana OX=3702 GN=PUB33 PE=2 SV=2;	PF00069.22;PF07714.14;PF04564.12	Pkinase;Pkinase_Tyr;U-box	Protein kinase domain;Protein tyrosine kinase;U-box domain
LOC_Os09g30160		RecName: Full=RING-H2 finger protein ATL32; Flags: Precursor	2.679	1.42154	1.15901e-12	1.78893e-10	yes	up	9.5	13.81	11.89	32.28	38.25	42.86	11.7333	37.7967	GO:0016567;GO:0043161;GO:0016021;GO:0061630;GO:0008270	BP:protein ubiquitination;BP:proteasome-mediated ubiquitin-dependent protein catabolic process;CC:integral component of membrane;MF:ubiquitin protein ligase activity;MF:zinc ion binding;	K16285	XERICO	------	------	ENOG41121N2	O:Posttranslational modification, protein turnover, chaperones	XP_015612164.1	PREDICTED: probable E3 ubiquitin-protein ligase XERICO [Oryza sativa Japonica Group]	sp|Q9SI09|XERIC_ARATH;	Probable E3 ubiquitin-protein ligase XERICO OS=Arabidopsis thaliana OX=3702 GN=XERICO PE=1 SV=1;	PF13639.3;PF13923.3;PF12678.4;PF17123.2;PF14447.3;PF14634.3;PF00097.22;PF17120.2;PF13445.3;PF13920.3;PF12861.4;PF12906.4;PF11793.5	zf-RING_2;zf-C3HC4_2;zf-rbx1;zf-RING_11;Prok-RING_4;zf-RING_5;zf-C3HC4;Zn_ribbon_17;zf-RING_UBOX;zf-C3HC4_3;zf-ANAPC11;RINGv;FANCL_C	Ring finger domain;Zinc finger, C3HC4 type;RING-H2 zinc finger domain;RING-like zinc finger;Prokaryotic RING finger family 4;zinc-RING finger domain;Zinc finger, C3HC4 type;Zinc-ribbon, C4HC2 type;RING-type zinc-finger;Zinc finger, C3HC4 type;Anaphase-promoting complex subunit 11 RING-H2 finger;RING-variant domain;FANCL C-terminal domain
LOC_Os12g04500		RecName: Full=Two-component response regulator ARR9; AltName: Full=Response reactor 4	0.132	-2.92012	1.21478e-12	1.86172e-10	yes	down	62.47	35.86	108.89	10.04	8.74	12.82	69.0733	10.5333	GO:0000160;GO:0009736;GO:0006355;GO:0005634;GO:0005622	BP:phosphorelay signal transduction system;BP:cytokinin-activated signaling pathway;BP:regulation of transcription, DNA-templated;CC:nucleus;CC:intracellular;	K14492	ARR-A	map04075	Plant hormone signal transduction	COG5641;COG0784;COG3706	K:Transcription;T:Signal transduction mechanisms;T:Signal transduction mechanisms	XP_015619630.1	PREDICTED: two-component response regulator ORR10 [Oryza sativa Japonica Group]	sp|B8BLZ4|ORR10_ORYSI;	Two-component response regulator ORR10 OS=Oryza sativa subsp. indica OX=39946 GN=RR10 PE=2 SV=1;	PF00072.21	Response_reg	Response regulator receiver domain
LOC_Os12g40260		RecName: Full=F-box/WD repeat-containing protein sel-10; AltName: Full=Suppressor/enhancer of lin-12 protein 10	0.397	-1.33354	1.54109e-12	2.34517e-10	yes	down	35.01	39.69	46.61	19.59	18.72	19.05	40.4367	19.12	GO:0016021	CC:integral component of membrane;	------	------	------	------	ENOG410XP1Z;ENOG410YAAP;COG2319	S:Function unknown;	XP_015618982.1	PREDICTED: WD repeat-containing protein 86 [Oryza sativa Japonica Group]	sp|O48716|JGB_ARATH;	Protein JINGUBANG OS=Arabidopsis thaliana OX=3702 GN=JGB PE=1 SV=1;	PF00400.29	WD40	WD domain, G-beta repeat
LOC_Os03g12260		RecName: Full=Cytochrome P450 86B1	2.189	1.13054	1.70942e-12	2.58313e-10	yes	up	20.34	19.91	18.08	48.21	53.22	49.04	19.4433	50.1567	GO:0055114;GO:0004497;GO:0020037;GO:0016705;GO:0005506;GO:0046872;GO:0016491	BP:oxidation-reduction process;MF:monooxygenase activity;MF:heme binding;MF:oxidoreductase activity, acting on paired donors, with incorporation or reduction of molecular oxygen;MF:iron ion binding;MF:metal ion binding;MF:oxidoreductase activity;	------	------	------	------	COG2124	Q:Secondary metabolites biosynthesis, transport and catabolism	XP_015628789.1	PREDICTED: cytochrome P450 94B3 [Oryza sativa Japonica Group]	sp|O81117|C94A1_VICSA;	Cytochrome P450 94A1 OS=Vicia sativa OX=3908 GN=CYP94A1 PE=2 SV=2;	PF00067.19	p450	Cytochrome P450
LOC_Os02g03020		RecName: Full=Calcium-binding protein KIC; AltName: Full=KCBP-interacting calcium-binding protein	2.56	1.35588	1.86349e-12	2.7964e-10	yes	up	129.62	205.22	144.07	423.85	497.08	572.27	159.637	497.733	GO:0010091;GO:0005509	BP:trichome branching;MF:calcium ion binding;	K16465	CETN1	------	------	COG5126;COG5126;COG5126	D:Cell cycle control, cell division, chromosome partitioning;T:Signal transduction mechanisms;Z:Cytoskeleton	XP_015626726.1	PREDICTED: calcium-binding protein KIC [Oryza sativa Japonica Group]	sp|Q9ZPX9|KIC_ARATH;	Calcium-binding protein KIC OS=Arabidopsis thaliana OX=3702 GN=KIC PE=1 SV=2;	PF13833.3;PF00036.29;PF13499.3	EF-hand_8;EF-hand_1;EF-hand_7	EF-hand domain pair;EF hand;EF-hand domain pair
LOC_Os12g03350		_	0.236	-2.0803	1.95129e-12	2.90796e-10	yes	down	137.86	75.99	95.49	30.72	32.9	26.13	103.113	29.9167	GO:0009536	CC:plastid;	------	------	------	------	COG1547	S:Function unknown	XP_015619046.1	PREDICTED: uncharacterized protein LOC107278415 [Oryza sativa Japonica Group]	------	------	PF03745.11	DUF309	Domain of unknown function
LOC_Os07g46852		RecName: Full=Short-chain dehydrogenase reductase 2a; Short=AtSDR2a	8.066	3.01188	2.18198e-12	3.20752e-10	yes	up	1.3	3.39	2.09	14.35	15.1	35.17	2.26	21.54	GO:0005739	CC:mitochondrion;	------	------	------	------	COG1028	S:Function unknown	BAT03083.1	Os07g0663800, partial [Oryza sativa Japonica Group]	sp|Q7FAE1|MOMAS_ORYSJ;	Momilactone A synthase OS=Oryza sativa subsp. japonica OX=39947 GN=Os04g0179200 PE=2 SV=1;	PF13561.3;PF00106.22;PF08659.7;PF01370.18	adh_short_C2;adh_short;KR;Epimerase	Enoyl;short chain dehydrogenase;KR domain;NAD dependent epimerase/dehydratase family
LOC_Os08g06550		RecName: Full=Acyl-CoA-binding protein; Short=ACBP	0.305	-1.713	2.17442e-12	3.20752e-10	yes	down	352.88	245.05	369.35	132.07	124.12	111.49	322.427	122.56	GO:0000062	MF:fatty-acyl-CoA binding;	K08762	DBI, ACBP	------	------	COG4281	I:Lipid transport and metabolism	XP_015648168.1	PREDICTED: acyl-CoA-binding protein [Oryza sativa Japonica Group]	sp|Q84SC3|ACBP1_ORYSJ;	Acyl-CoA-binding domain-containing protein 1 OS=Oryza sativa subsp. japonica OX=39947 GN=ACBP1 PE=1 SV=1;	PF00887.16	ACBP	Acyl CoA binding protein
LOC_Os08g06280		RecName: Full=Protein LSD1; AltName: Full=Protein LESION SIMULATING DISEASE 1; Short=OsLSD1; AltName: Full=Putative zinc finger LSD1	0.263	-1.92657	2.30761e-12	3.36926e-10	yes	down	47.49	31.06	49.28	13.63	11.6	14.82	42.61	13.35	GO:0045595;GO:0034051;GO:0005634	BP:regulation of cell differentiation;BP:negative regulation of plant-type hypersensitive response;CC:nucleus;	------	------	------	------	ENOG410YHD1	S:Function unknown	Q0J7V9.1;AltName: Full=Protein LESION SIMULATING DISEASE 1;Short=OsLSD1;AltName: Full=Putative zinc finger LSD1)	RecName: Full=Protein LSD;;;	sp|Q0J7V9|LSD1_ORYSJ;	Protein LSD1 OS=Oryza sativa subsp. japonica OX=39947 GN=LSD1 PE=2 SV=1;	PF06943.9	zf-LSD1	LSD1 zinc finger
LOC_Os03g10620		RecName: Full=Probable strigolactone esterase D14; AltName: Full=Protein DWARF-14; AltName: Full=Protein DWARF-88; AltName: Full=Protein HIGH-TILLERING DWARF 2	2.302	1.20295	2.41779e-12	3.50644e-10	yes	up	116.19	129.58	104.4	281.59	278.64	393.44	116.723	317.89	GO:1901601;GO:0010223;GO:0009536;GO:0016787	BP:strigolactone biosynthetic process;BP:secondary shoot formation;CC:plastid;MF:hydrolase activity;	------	------	------	------	COG0596	S:Function unknown	XP_015631400.1	PREDICTED: probable strigolactone esterase D14 [Oryza sativa Japonica Group]	sp|Q10QA5|D14_ORYSJ;	Strigolactone esterase D14 OS=Oryza sativa subsp. japonica OX=39947 GN=D14 PE=1 SV=1;	PF12697.4;PF00561.17;PF12146.5	Abhydrolase_6;Abhydrolase_1;Hydrolase_4	Alpha/beta hydrolase family;alpha/beta hydrolase fold;Serine aminopeptidase, S33
LOC_Os10g18340		_	0.308	-1.70056	3.3254e-12	4.79058e-10	yes	down	1321.6	916.3	1117.11	491.95	395.07	369.29	1118.34	418.77	------	------	------	------	------	------	ENOG410ZUS9;ENOG410ZPSX	S:Function unknown;	EAY78054.1	hypothetical protein OsI_33098 [Oryza sativa Indica Group]	sp|Q9ZQ80|NDRP1_ARATH;	Nodulin-related protein 1 OS=Arabidopsis thaliana OX=3702 GN=NRP1 PE=1 SV=1;	------	------	------
LOC_Os01g51980		RecName: Full=Alliin lyase; Short=Alliinase; AltName: Full=Cysteine sulphoxide lyase; Flags: Precursor	0.398	-1.32894	3.69704e-12	5.29068e-10	yes	down	179.05	155.64	162.91	68.94	71.81	95.57	165.867	78.7733	GO:0016020;GO:0016021;GO:0003824;GO:0016846	CC:membrane;CC:integral component of membrane;MF:catalytic activity;MF:carbon-sulfur lyase activity;	------	------	------	------	ENOG410XS9Z	S:Function unknown	XP_015632893.1	PREDICTED: alliin lyase [Oryza sativa Japonica Group]	sp|P31756|ALLN_ALLCG;	Alliin lyase;	PF04864.10;PF04863.10;PF00155.18	Alliinase_C;EGF_alliinase;Aminotran_1_2	Allinase;Alliinase EGF-like domain;Aminotransferase class I and II
LOC_Os10g28210		_	3.313	1.72824	3.72617e-12	5.29729e-10	yes	up	15.97	16.97	10.89	44.21	61.25	70.17	14.61	58.5433	GO:0009536	CC:plastid;	------	------	------	------	ENOG4111S35	S:Function unknown	XP_015612855.1	PREDICTED: uncharacterized protein LOC4348637 [Oryza sativa Japonica Group]	------	------	PF04720.9	PDDEXK_6	PDDEXK-like family of unknown function
LOC_Os08g40160		RecName: Full=PsbP domain-containing protein 3, chloroplastic; AltName: Full=OEC23-like protein 2; Flags: Precursor	0.389	-1.36089	4.04483e-12	5.67563e-10	yes	down	256.21	216.23	280.92	114.77	121.52	115.84	251.12	117.377	GO:0015979;GO:0009535;GO:0009536;GO:0009523;GO:0042651;GO:0031977;GO:0019898;GO:0009654;GO:0009507;GO:0005509	BP:photosynthesis;CC:chloroplast thylakoid membrane;CC:plastid;CC:photosystem II;CC:thylakoid membrane;CC:thylakoid lumen;CC:extrinsic component of membrane;CC:photosystem II oxygen evolving complex;CC:chloroplast;MF:calcium ion binding;	------	------	------	------	ENOG41124H1	S:Function unknown	XP_015648778.1	PREDICTED: psbP domain-containing protein 3, chloroplastic [Oryza sativa Japonica Group]	sp|Q9S720|PPD3_ARATH;	PsbP domain-containing protein 3, chloroplastic OS=Arabidopsis thaliana OX=3702 GN=PPD3 PE=1 SV=2;	PF01789.13	PsbP	PsbP
LOC_Os04g38026		RecName: Full=Sugar transport protein 10; AltName: Full=Hexose transporter 10	0.358	-1.48083	4.58033e-12	6.38557e-10	yes	down	17.21	18.88	23.2	8.8	8.68	7.42	19.7633	8.3	GO:0015992;GO:0008643;GO:0046323;GO:1904659;GO:0055085;GO:0016021;GO:0005887;GO:0005355;GO:0022891;GO:0005351	BP:proton transport;BP:carbohydrate transport;BP:glucose import;BP:glucose transmembrane transport;BP:transmembrane transport;CC:integral component of membrane;CC:integral component of plasma membrane;MF:glucose transmembrane transporter activity;MF:substrate-specific transmembrane transporter activity;MF:suga;	------	------	------	------	ENOG410XNQK	G:Carbohydrate transport and metabolism	XP_015637243.1	PREDICTED: sugar transport protein 5 [Oryza sativa Japonica Group]	sp|Q0JCR9|MST1_ORYSJ;	Sugar transport protein MST1 OS=Oryza sativa subsp. japonica OX=39947 GN=MST1 PE=2 SV=1;	PF00083.21;PF07690.13;PF06609.10	Sugar_tr;MFS_1;TRI12	Sugar;Major Facilitator Superfamily;Fungal trichothecene efflux pump
LOC_Os07g46790		RecName: Full=4-alpha-glucanotransferase DPE2; AltName: Full=Amylomaltase; AltName: Full=Disproportionating enzyme; Short=D-enzyme; AltName: Full=Protein DISPROPORT	0.391	-1.35654	4.68287e-12	6.48668e-10	yes	down	195.08	164.49	195.67	87.98	87.65	79.02	185.08	84.8833	GO:0005977;GO:0000025;GO:0005829;GO:0010297;GO:0004134;GO:2001070	BP:glycogen metabolic process;BP:maltose catabolic process;CC:cytosol;MF:heteropolysaccharide binding;MF:4-alpha-glucanotransferase activity;MF:starch binding;	K00705	malQ	map00500	Starch and sucrose metabolism	COG1640	G:Carbohydrate transport and metabolism	XP_015647212.1	PREDICTED: 4-alpha-glucanotransferase DPE2 [Oryza sativa Japonica Group]	sp|Q69Q02|DPE2_ORYSJ;	4-alpha-glucanotransferase DPE2 OS=Oryza sativa subsp. japonica OX=39947 GN=DPE2 PE=2 SV=1;	PF02446.14;PF00686.16	Glyco_hydro_77;CBM_20	4-alpha-glucanotransferase;Starch binding domain
LOC_Os02g51080		RecName: Full=Geranylgeranyl diphosphate reductase, chloroplastic; AltName: Full=Geranylgeranyl reductase; Flags: Precursor	0.328	-1.60969	5.06763e-12	6.97493e-10	yes	down	115.59	132.64	177.28	57.93	58.94	47.49	141.837	54.7867	GO:0015995;GO:0055114;GO:0015979;GO:0010189;GO:0009507;GO:0016628;GO:0045550;GO:0071949	BP:chlorophyll biosynthetic process;BP:oxidation-reduction process;BP:photosynthesis;BP:vitamin E biosynthetic process;CC:chloroplast;MF:oxidoreductase activity, acting on the CH-CH group of donors, NAD or NADP as acceptor;MF:geranylgeranyl reductase activity;MF:FAD binding;	K10960	chlP, bchP	map00860;map00900	Porphyrin and chlorophyll metabolism;Terpenoid backbone biosynthesis	COG0644	C:Energy production and conversion	BAF10020.2	Os02g0744900, partial [Oryza sativa Japonica Group]	sp|Q6Z2T6|CHLP_ORYSJ;	Geranylgeranyl diphosphate reductase, chloroplastic OS=Oryza sativa subsp. japonica OX=39947 GN=CHLP PE=2 SV=1;	PF01494.16;PF07992.11;PF01134.19;PF12831.4;PF13450.3	FAD_binding_3;Pyr_redox_2;GIDA;FAD_oxidored;NAD_binding_8	FAD binding domain;Pyridine nucleotide-disulphide oxidoreductase;Glucose inhibited division protein A;FAD dependent oxidoreductase;NA
LOC_Os09g29070		RecName: Full=Glucose-6-phosphate isomerase 1, chloroplastic; Short=GPI 1; AltName: Full=Phosphoglucose isomerase 1; Short=PGI 1; AltName: Full=Phosphohexose isome	0.367	-1.44762	5.10392e-12	6.98041e-10	yes	down	71.55	81.96	101.68	34.99	41.4	33.59	85.0633	36.66	GO:0006096;GO:0006094;GO:0009536;GO:0004347	BP:glycolytic process;BP:gluconeogenesis;CC:plastid;MF:glucose-6-phosphate isomerase activity;	K01810	GPI, pgi	map00010;map00030;map00500;map00520	Glycolysis / Gluconeogenesis;Pentose phosphate pathway;Starch and sucrose metabolism;Amino sugar and nucleotide sugar metabolism	COG0166	G:Carbohydrate transport and metabolism	XP_015611795.1	PREDICTED: glucose-6-phosphate isomerase 1, chloroplastic [Oryza sativa Japonica Group]	sp|Q8H103|G6PIP_ARATH;	Glucose-6-phosphate isomerase 1, chloroplastic OS=Arabidopsis thaliana OX=3702 GN=PGI1 PE=1 SV=1;	PF00342.16	PGI	Phosphoglucose isomerase
LOC_Os08g03310		RecName: Full=Zinc finger CCCH domain-containing protein 54; Short=OsC3H54	2.937	1.55426	5.64829e-12	7.67634e-10	yes	up	26.41	34.02	32.9	132.44	96.25	86.92	31.11	105.203	GO:0000166;GO:0046872;GO:0003723;GO:0003676;GO:0003677	MF:nucleotide binding;MF:metal ion binding;MF:RNA binding;MF:nucleic acid binding;MF:DNA binding;	------	------	------	------	ENOG410YDMG	S:Function unknown	XP_015648182.1	PREDICTED: zinc finger CCCH domain-containing protein 54 isoform X1 [Oryza sativa Japonica Group]	sp|Q6ZK57|C3H54_ORYSJ;	Zinc finger CCCH domain-containing protein 54 OS=Oryza sativa subsp. japonica OX=39947 GN=Os08g0126700 PE=2 SV=2;	PF12872.4;PF00076.19;PF16131.2;PF00642.21	OST-HTH;RRM_1;Torus;zf-CCCH	OST-HTH/LOTUS domain;RNA recognition motif.;Torus domain;Zinc finger C-x8-C-x5-C-x3-H type
LOC_Os02g02830		RecName: Full=Ubiquitin-conjugating enzyme E2 28; AltName: Full=Ubiquitin carrier protein 28	0.347	-1.52493	6.58368e-12	8.83644e-10	yes	down	161.85	112.51	141.23	57.39	55.38	62.99	138.53	58.5867	GO:0016567;GO:0006511;GO:0004842;GO:0005524	BP:protein ubiquitination;BP:ubiquitin-dependent protein catabolic process;MF:ubiquitin-protein transferase activity;MF:ATP binding;	K06689	UBE2D, UBC4, UBC5	map04120;map04141	Ubiquitin mediated proteolysis;Protein processing in endoplasmic reticulum	COG5078	O:Posttranslational modification, protein turnover, chaperones	XP_006646798.1	PREDICTED: ubiquitin-conjugating enzyme E2 28-like [Oryza brachyantha]	sp|Q94F47|UBC28_ARATH;	Ubiquitin-conjugating enzyme E2 28 OS=Arabidopsis thaliana OX=3702 GN=UBC28 PE=1 SV=1;	PF00179.23;PF14461.3;PF05773.19	UQ_con;Prok-E2_B;RWD	Ubiquitin-conjugating enzyme;Prokaryotic E2 family B;RWD domain
LOC_Os12g33120		_	0.387	-1.36839	6.68178e-12	8.91276e-10	yes	down	1367.71	1037.46	1424.98	581.8	654.4	647	1276.72	627.733	GO:0009536	CC:plastid;	------	------	------	------	ENOG411086T	S:Function unknown	XP_015619029.1	PREDICTED: uncharacterized protein LOC9268392 [Oryza sativa Japonica Group]	------	------	------	------	------
LOC_Os01g43090		RecName: Full=Probable aldo-keto reductase 1; Short=GmAKR1	0.498	-1.00584	7.13467e-12	9.45848e-10	yes	down	158.93	166.39	175.19	93.46	104.53	98.68	166.837	98.89	------	------	------	------	------	------	COG0667	C:Energy production and conversion	XP_015622800.1	PREDICTED: probable aldo-keto reductase 1 [Oryza sativa Japonica Group]	sp|C6TBN2|AKR1_SOYBN;	Probable aldo-keto reductase 1 OS=Glycine max OX=3847 GN=AKR1 PE=2 SV=1;	PF00248.18	Aldo_ket_red	Aldo/keto reductase family
LOC_Os08g39370		RecName: Full=Tonoplast dicarboxylate transporter; Short=AttDT; AltName: Full=Sodium-dicarboxylate cotransporter-like; Short=AtSDAT; AltName: Full=Vacuolar malate tr	0.266	-1.90787	7.82441e-12	1.03096e-09	yes	down	11.08	25.22	21.49	5.65	5.55	6.64	19.2633	5.94667	GO:0098656;GO:0055085;GO:0006814;GO:0016021;GO:0005215	BP:anion transmembrane transport;BP:transmembrane transport;BP:sodium ion transport;CC:integral component of membrane;MF:transporter activity;	K14445	SLC13A2_3_5	------	------	COG0471	P:Inorganic ion transport and metabolism	XP_015650208.1	PREDICTED: tonoplast dicarboxylate transporter [Oryza sativa Japonica Group]	sp|Q8LG88|TDT_ARATH;	Tonoplast dicarboxylate transporter OS=Arabidopsis thaliana OX=3702 GN=TDT PE=2 SV=2;	PF00939.16;PF03600.13	Na_sulph_symp;CitMHS	Sodiu;Citrate transporter
LOC_Os12g42420		_	2.926	1.54904	7.88533e-12	1.03269e-09	yes	up	3.84	3.79	3.34	11.91	10.39	15.64	3.65667	12.6467	GO:0016021;GO:0016020;GO:0008375	CC:integral component of membrane;CC:membrane;MF:acetylglucosaminyltransferase activity;	------	------	------	------	ENOG410YDIX	S:Function unknown	XP_015620572.1	PREDICTED: uncharacterized protein LOC4352812 [Oryza sativa Japonica Group]	------	------	PF02485.18	Branch	Core-2/I-Branching enzyme
LOC_Os03g39610		RecName: Full=Chlorophyll a-b binding protein, chloroplastic; AltName: Full=LHCII type I CAB; Short=LHCP; Flags: Precursor	0.258	-1.95672	8.49147e-12	1.10537e-09	yes	down	691.64	729.7	957.27	295.23	286.06	166.98	792.87	249.423	GO:0018298;GO:0009768;GO:0009416;GO:0009765;GO:0009535;GO:0009941;GO:0009522;GO:0009523;GO:0016021;GO:0010287;GO:0016168;GO:0031409;GO:0046872	BP:protein-chromophore linkage;BP:photosynthesis, light harvesting in photosystem I;BP:response to light stimulus;BP:photosynthesis, light harvesting;CC:chloroplast thylakoid membrane;CC:chloroplast envelope;CC:photosystem I;CC:photosystem II;CC:integral component of membrane;CC:plastoglobule;MF:chlorophyll binding;MF:pigment binding;MF:metal ion binding;	K08913	LHCB2	map00196	Photosynthesis - antenna proteins	ENOG410ZHBU	J:Translation, ribosomal structure and biogenesis	ABF97414.1	Chlorophyll a-b binding protein, chloroplast precursor, putative, expressed [Oryza sativa Japonica Group]	sp|Q10HD0|CB23_ORYSJ;	Chlorophyll a-b binding protein, chloroplastic OS=Oryza sativa subsp. japonica OX=39947 GN=RCABP89 PE=2 SV=1;	PF00504.18	Chloroa_b-bind	Chlorophyll A-B binding protein
LOC_Os05g38140		RecName: Full=Transcription factor ILR3; AltName: Full=Basic helix-loop-helix protein 105; Short=AtbHLH105; Short=bHLH 105; AltName: Full=Protein IAA-LEUCINE RESIST	0.446	-1.16392	9.19691e-12	1.19004e-09	yes	down	137.33	150.25	130.15	60.18	74.53	89.35	139.243	74.6867	GO:0046983	MF:protein dimerization activity;	------	------	------	------	ENOG41114E9;ENOG4111M4Q	S:Function unknown;K:Transcription	XP_015637537.1	PREDICTED: transcription factor ILR3 [Oryza sativa Japonica Group]	sp|Q9FH37|ILR3_ARATH;	Transcription factor ILR3 OS=Arabidopsis thaliana OX=3702 GN=ILR3 PE=1 SV=1;	PF00010.23	HLH	Helix-loop-helix DNA-binding domain
LOC_Os03g09220		RecName: Full=Probable protein phosphatase 2C BIPP2C1; AltName: Full=BTH-induced protein phosphatase 2C 1; Short=OsBIPP2C1	0.252	-1.99024	1.06196e-11	1.35992e-09	yes	down	4.93	7.06	7.89	2.07	1.5	2.31	6.62667	1.96	GO:0006470;GO:0046872;GO:0004721	BP:protein dephosphorylation;MF:metal ion binding;MF:phosphoprotein phosphatase activity;	------	------	------	------	COG0631	T:Signal transduction mechanisms	ABF94416.1	Protein phosphatase 2C containing protein, expressed [Oryza sativa Japonica Group]	sp|Q10QL5|BIP2C_ORYSJ;	Probable protein phosphatase 2C BIPP2C1 OS=Oryza sativa subsp. japonica OX=39947 GN=BIPP2C1 PE=2 SV=1;	PF07228.9;PF00481.18;PF13672.3	SpoIIE;PP2C;PP2C_2	Stage II sporulation protein E;Protein phosphatase 2C;Protein phosphatase 2C
LOC_Os07g32010		RecName: Full=Hydroquinone glucosyltransferase; AltName: Full=Arbutin synthase	3.679	1.87912	1.06357e-11	1.35992e-09	yes	up	4.74	11.32	6.06	27.53	31.19	35.05	7.37333	31.2567	GO:0052696;GO:0009812;GO:0009813;GO:0008152;GO:0043231;GO:0035251;GO:0080043;GO:0080044;GO:0016758	BP:flavonoid glucuronidation;BP:flavonoid metabolic process;BP:flavonoid biosynthetic process;BP:metabolic process;CC:intracellular membrane-bounded organelle;MF:UDP-glucosyltransferase activity;MF:quercetin 3-O-glucosyltransferase activity;MF:quercetin 7-O-glucosyltransferase activity;MF:transferase activity, transferring hexosyl groups;	------	------	------	------	COG1819	S:Function unknown	XP_015644578.1	PREDICTED: anthocyanidin 3-O-glucosyltransferase 2 [Oryza sativa Japonica Group]	sp|Q66PF3|UFOG3_FRAAN;	Putative UDP-glucose flavonoid 3-O-glucosyltransferase 3 OS=Fragaria ananassa OX=3747 GN=GT3 PE=2 SV=1;	PF00201.15	UDPGT	UDP-glucoronosyl and UDP-glucosyl transferase
LOC_Os02g51900		RecName: Full=UDP-glycosyltransferase 85A1; AltName: Full=Cytokinin-O-glucosyltransferase 2; AltName: Full=Zeatin O-glucosyltransferase 2; Short=AtZOG2	3.643	1.86527	1.09789e-11	1.39554e-09	yes	up	6.9	13.94	7.15	44.02	39.8	32.7	9.33	38.84	GO:0052696;GO:0009813;GO:0008152;GO:0043231;GO:0016021;GO:0080043;GO:0080044;GO:0016758	BP:flavonoid glucuronidation;BP:flavonoid biosynthetic process;BP:metabolic process;CC:intracellular membrane-bounded organelle;CC:integral component of membrane;MF:quercetin 3-O-glucosyltransferase activity;MF:quercetin 7-O-glucosyltransferase activity;MF:transferase activity, transferring hexosyl groups;	K21374	UGT85A	map00902	Monoterpenoid biosynthesis	COG1819	S:Function unknown	XP_015627220.1	PREDICTED: 7-deoxyloganetin glucosyltransferase [Oryza sativa Japonica Group]	sp|F8WKW1|UGT2_GARJA;	7-deoxyloganetin glucosyltransferase OS=Gardenia jasminoides OX=114476 GN=UGT85A24 PE=1 SV=1;	PF00201.15	UDPGT	UDP-glucoronosyl and UDP-glucosyl transferase
LOC_Os05g11210		_	0.03	-5.07545	1.11873e-11	1.41372e-09	yes	down	28.13	4.59	23.79	0.22	0.54	1.39	18.8367	0.716667	------	------	------	------	------	------	ENOG411259T;ENOG4111C45	S:Function unknown;	XP_015638934.1	PREDICTED: lachrymatory-factor synthase-like [Oryza sativa Japonica Group]	------	------	PF10604.6	Polyketide_cyc2	Polyketide cyclase / dehydrase and lipid transport
LOC_Os04g33460		RecName: Full=1,4-alpha-glucan-branching enzyme 1, chloroplastic/amyloplastic; AltName: Full=Starch branching enzyme I; Flags: Precursor	0.261	-1.93831	1.1405e-11	1.43108e-09	yes	down	15	21.22	26.58	7.32	6.61	5.48	20.9333	6.47	GO:0005978;GO:0005975;GO:0003844;GO:0043169;GO:0004553	BP:glycogen biosynthetic process;BP:carbohydrate metabolic process;MF:1,4-alpha-glucan branching enzyme activity;MF:cation binding;MF:hydrolase activity, hydrolyzing O-glycosyl compounds;	K00700	GBE1, glgB	map00500	Starch and sucrose metabolism	COG0296	G:Carbohydrate transport and metabolism	CAJ14997.1	OSJNBa0042I15.21 [Oryza sativa Japonica Group]	sp|Q41058|GLGB1_PEA;	1,4-alpha-glucan-branching enzyme 1, chloroplastic/amyloplastic OS=Pisum sativum OX=3888 GN=SBEI PE=1 SV=1;	PF02922.15	CBM_48	Carbohydrate-binding module 48
LOC_Os01g70310		RecName: Full=Transcription factor ICE1; AltName: Full=Basic helix-loop-helix protein 116; Short=AtbHLH116; Short=bHLH 116; AltName: Full=Inducer of CBF expression	0.341	-1.55207	1.14571e-11	1.43108e-09	yes	down	15.78	13.8	16.32	5.28	6.93	6.45	15.3	6.22	GO:0046983	MF:protein dimerization activity;	------	------	------	------	ENOG4111GT2	K:Transcription	XP_015651003.1	PREDICTED: transcription factor ICE1 [Oryza sativa Japonica Group]	sp|Q9LSE2|ICE1_ARATH;	Transcription factor ICE1 OS=Arabidopsis thaliana OX=3702 GN=SCRM PE=1 SV=1;	PF00010.23	HLH	Helix-loop-helix DNA-binding domain
LOC_Os09g28310		RecName: Full=bZIP transcription factor TRAB1; AltName: Full=Protein ABA RESPONSIVE ELEMENT 1	0.417	-1.2619	1.17528e-11	1.45958e-09	yes	down	24.46	28.64	29.24	12.43	11.45	16.38	27.4467	13.42	------	------	K14432	ABF	map04075	Plant hormone signal transduction	ENOG410ZM39;ENOG410YB2M;ENOG410YFZJ	K:Transcription;	XP_015612550.1	PREDICTED: bZIP transcription factor TRAB1-like [Oryza sativa Japonica Group]	sp|Q69TW5|BZP46_ORYSJ;	bZIP transcription factor 46 OS=Oryza sativa subsp. japonica OX=39947 GN=BZIP46 PE=1 SV=1;	PF00170.18;PF07716.12;PF03131.14	bZIP_1;bZIP_2;bZIP_Maf	bZIP transcription factor;Basic region leucine zipper;bZIP Maf transcription factor
LOC_Os05g48200		RecName: Full=Glutamate synthase 2	0.358	-1.48281	1.33201e-11	1.64476e-09	yes	down	33.64	27.46	29.12	14.21	12.65	10.95	30.0733	12.6033	GO:0019676;GO:0048589;GO:0097054;GO:0060359;GO:0006537;GO:0055114;GO:0005737;GO:0009507;GO:0050660;GO:0051538;GO:0051536;GO:0016040;GO:0010181;GO:0005506	BP:ammonia assimilation cycle;BP:developmental growth;BP:L-glutamate biosynthetic process;BP:response to ammonium ion;BP:glutamate biosynthetic process;BP:oxidation-reduction process;CC:cytoplasm;CC:chloroplast;MF:flavin adenine dinucleotide binding;MF:3 iron, 4 sulfur cluster binding;MF:iron-sulfur cluster binding;MF:glutamate synthas;MF:FMN binding;MF:iron ion binding;	K00264	GLT1	map00250;map00910	Alanine, aspartate and glutamate metabolism;Nitrogen metabolism	COG0070	E:Amino acid transport and metabolism	XP_015640407.1	PREDICTED: glutamate synthase 2 [NADH], chloroplastic [Oryza sativa Japonica Group]	sp|Q0DG35|GLT2_ORYSJ;	Glutamate synthase 2 [NADH], chloroplastic OS=Oryza sativa subsp. japonica OX=39947 GN=Os05g0555600 PE=2 SV=2;	PF00310.18;PF01645.14;PF04898.11;PF01493.16;PF07992.11;PF14691.3;PF13450.3;PF01266.21;PF00070.24;PF12831.4;PF01593.21;PF03486.11;PF01134.19	GATase_2;Glu_synthase;Glu_syn_central;GXGXG;Pyr_redox_2;Fer4_20;NAD_binding_8;DAO;Pyr_redox;FAD_oxidored;Amino_oxidase;HI0933_like;GIDA	Glutamine amidotransferases class-II;Conserved region in glutamate synthase;Glutamate synthase central domain;GXGXG motif;Pyridine nucleotide-disulphide oxidoreductase;Dihydroprymidine dehydrogenase domain II, 4Fe-4S cluster;NA;FAD dependent oxidoreductase;Pyridine nucleotide-disulphide oxidoreductase;FAD dependent oxidoreductase;Flavin containing amine oxidoreductase;HI0933-like protein;Glucose …
LOC_Os02g45520		RecName: Full=SPX domain-containing membrane protein Os02g45520	0.162	-2.62542	1.40647e-11	1.71709e-09	yes	down	8.99	29.8	16.24	2.3	3.21	4.82	18.3433	3.44333	GO:0055085;GO:0016021	BP:transmembrane transport;CC:integral component of membrane;	------	------	------	------	ENOG41101S9	T:Signal transduction mechanisms	XP_015623009.1	PREDICTED: SPX domain-containing membrane protein Os02g45520 isoform X2 [Oryza sativa Japonica Group]	sp|Q6EPQ3|SPXM1_ORYSJ;	SPX domain-containing membrane protein Os02g45520 OS=Oryza sativa subsp. japonica OX=39947 GN=Os02g0678200 PE=2 SV=1;	PF07690.13;PF03105.16;PF00083.21	MFS_1;SPX;Sugar_tr	Major Facilitator Superfamily;SPX domain;Sugar
LOC_Os01g27890		RecName: Full=9-beta-pimara-7,15-diene oxidase; AltName: Full=Cytochrome P450 99A3	2.539	1.34427	1.406e-11	1.71709e-09	yes	up	3.08	4.01	3.23	10.35	9.66	10.74	3.44	10.25	GO:0044550;GO:0022900;GO:0055114;GO:0016020;GO:0016021;GO:0004497;GO:0020037;GO:0016709;GO:0016705;GO:0005506;GO:0046872;GO:0016491	BP:secondary metabolite biosynthetic process;BP:electron transport chain;BP:oxidation-reduction process;CC:membrane;CC:integral component of membrane;MF:monooxygenase activity;MF:heme binding;MF:oxidoreductase activity, acting on paired donors, with incorporation or reduction of molecular oxygen, NA;MF:oxidoreductase activity, acting on paired donors, with incorporation or reduction of molecular …	------	------	------	------	COG2124	Q:Secondary metabolites biosynthesis, transport and catabolism	BAS72210.1	Os01g0377000 [Oryza sativa Japonica Group]	sp|A6YIH8|C7D55_HYOMU;	Premnaspirodiene oxygenase OS=Hyoscyamus muticus OX=35626 GN=CYP71D55 PE=1 SV=1;	PF00067.19	p450	Cytochrome P450
LOC_Os02g27490		RecName: Full=Probable sodium/metabolite cotransporter BASS3, chloroplastic; AltName: Full=Bile acid-sodium symporter family protein 3; Flags: Precursor	0.323	-1.63088	1.4249e-11	1.72981e-09	yes	down	115.42	83.26	98.72	40.85	40.91	32.52	99.1333	38.0933	GO:0006810;GO:0016020;GO:0005887;GO:0009507;GO:0005342	BP:transport;CC:membrane;CC:integral component of plasma membrane;CC:chloroplast;MF:organic acid transmembrane transporter activity;	K03453	TC.BASS	------	------	COG0385	S:Function unknown	XP_015623178.1	PREDICTED: probable sodium/metabolite cotransporter BASS3, chloroplastic [Oryza sativa Japonica Group]	sp|Q6K739|BASS3_ORYSJ;	Probable sodium/metabolite cotransporter BASS3, chloroplastic OS=Oryza sativa subsp. japonica OX=39947 GN=BASS3 PE=2 SV=1;	PF01758.13	SBF	Sodium Bile acid symporter family
LOC_Os08g31630		RecName: Full=Probable trehalose-phosphate phosphatase 6; Short=OsTPP6; AltName: Full=Trehalose 6-phosphate phosphatase	0.218	-2.19485	1.49433e-11	1.80396e-09	yes	down	20.37	31.74	50.27	8.17	10.12	7.93	34.1267	8.74	GO:0016311;GO:0005992;GO:0044237;GO:0016787;GO:0004805	BP:dephosphorylation;BP:trehalose biosynthetic process;BP:cellular metabolic process;MF:hydrolase activity;MF:trehalose-phosphatase activity;	K01087	otsB	map00500	Starch and sucrose metabolism	COG1877	G:Carbohydrate transport and metabolism	XP_015650924.1	PREDICTED: probable trehalose-phosphate phosphatase 6 [Oryza sativa Japonica Group]	sp|Q6ZAL2|TPP6_ORYSJ;	Probable trehalose-phosphate phosphatase 6 OS=Oryza sativa subsp. japonica OX=39947 GN=TPP6 PE=2 SV=1;	PF02358.13	Trehalose_PPase	Trehalose-phosphatase
LOC_Os05g50700		RecName: Full=Probable WRKY transcription factor 27; AltName: Full=WRKY DNA-binding protein 27	0.1	-3.31957	1.51213e-11	1.81532e-09	yes	down	31.25	9.42	15.53	1.68	3.06	2.35	18.7333	2.36333	GO:0006355;GO:0003700;GO:0043565	BP:regulation of transcription, DNA-templated;MF:transcription factor activity, sequence-specific DNA binding;MF:sequence-specific DNA binding;	K13425	WRKY22	map04016;map04626	MAPK signaling pathway - plant;Plant-pathogen interaction	ENOG41103NG;ENOG41108GA	S:Function unknown;	XP_015638808.1	PREDICTED: WRKY transcription factor 22 [Oryza sativa Japonica Group]	sp|O64747|WRK35_ARATH;	Probable WRKY transcription factor 35 OS=Arabidopsis thaliana OX=3702 GN=WRKY35 PE=2 SV=1;	PF03106.12	WRKY	WRKY DNA -binding domain
LOC_Os01g49210		_	0.186	-2.42633	1.5332e-11	1.82258e-09	yes	down	22.41	12.76	14.95	3.55	3	4.91	16.7067	3.82	------	------	------	------	------	------	ENOG4111CSR;ENOG410YRN3	S:Function unknown;	BAF05816.1	Os01g0686000, partial [Oryza sativa Japonica Group]	------	------	PF14009.3	DUF4228	Domain of unknown function
LOC_Os02g19650		_	0.224	-2.16084	1.53505e-11	1.82258e-09	yes	down	28.26	41.78	59.87	13.52	11.2	9.16	43.3033	11.2933	GO:0016021;GO:0016020;GO:0016787	CC:integral component of membrane;CC:membrane;MF:hydrolase activity;	------	------	------	------	ENOG4111XCX;COG0596;ENOG4110FUS;ENOG410ZW6Y	S:Function unknown;	XP_015623612.1	PREDICTED: putative aminoacrylate hydrolase RutD [Oryza sativa Japonica Group]	sp|B7KWT4|RUTD_METC4;	Putative aminoacrylate hydrolase RutD OS=Methylobacterium extorquens;	PF00561.17;PF12697.4;PF12146.5	Abhydrolase_1;Abhydrolase_6;Hydrolase_4	alpha/beta hydrolase fold;Alpha/beta hydrolase family;Serine aminopeptidase, S33
LOC_Os04g40630		RecName: Full=BTB/POZ and TAZ domain-containing protein 2; AltName: Full=BTB and TAZ domain protein 2	0.232	-2.1062	1.54704e-11	1.82677e-09	yes	down	17.37	25.84	26.06	5.33	8.8	4.61	23.09	6.24667	GO:0006355;GO:0016573;GO:0005634;GO:0004402;GO:0003712;GO:0008270	BP:regulation of transcription, DNA-templated;BP:histone acetylation;CC:nucleus;MF:histone acetyltransferase activity;MF:transcription cofactor activity;MF:zinc ion binding;	------	------	------	------	COG5076;COG5076;ENOG410YCVF;COG5048	B:Chromatin structure and dynamics;K:Transcription;S:Function unknown;S:Function unknown	XP_015637018.1	PREDICTED: BTB/POZ and TAZ domain-containing protein 1 isoform X2 [Oryza sativa Japonica Group]	sp|Q9FMK7|BT1_ARATH;	BTB/POZ and TAZ domain-containing protein 1 OS=Arabidopsis thaliana OX=3702 GN=BT1 PE=1 SV=1;	PF02135.13	zf-TAZ	TAZ zinc finger
LOC_Os12g04204		_	2.121	1.08445	1.55919e-11	1.83111e-09	yes	up	15.48	23.69	16.82	44.3	43.02	43.45	18.6633	43.59	------	------	------	------	------	------	------	------	------	------	------	------	------	------	------
LOC_Os02g45930		_	3.228	1.69057	1.86553e-11	2.16733e-09	yes	up	17.23	13.34	13.56	68.01	45.06	58.24	14.71	57.1033	------	------	------	------	------	------	COG0724	S:Function unknown	XP_015625545.1	PREDICTED: uncharacterized protein LOC4330344 [Oryza sativa Japonica Group]	------	------	------	------	------
LOC_Os08g38850		RecName: Full=Phosphatidylinositol/phosphatidylcholine transfer protein SFH8; AltName: Full=Protein SEC FOURTEEN HOMOLOGS 8; Short=AtSFH8	0.223	-2.16481	1.948e-11	2.25104e-09	yes	down	12.87	8.03	8.34	2.83	2.92	2.04	9.74667	2.59667	GO:0006810;GO:0005622;GO:0005215	BP:transport;CC:intracellular;MF:transporter activity;	------	------	------	------	ENOG410XRSQ	S:Function unknown	XP_015648351.1	PREDICTED: phosphatidylinositol/phosphatidylcholine transfer protein SFH6 [Oryza sativa Japonica Group]	sp|F4JVA6|SFH6_ARATH;	Phosphatidylinositol/phosphatidylcholine transfer protein SFH6 OS=Arabidopsis thaliana OX=3702 GN=SFH6 PE=2 SV=1;	PF00650.17;PF03765.12;PF13716.3	CRAL_TRIO;CRAL_TRIO_N;CRAL_TRIO_2	CRAL/TRIO domain;CRAL/TRIO, N-terminal domain;Divergent CRAL/TRIO domain
LOC_Os02g35180		RecName: Full=Two-component response regulator ARR8; AltName: Full=Response reactor 3	0.148	-2.75497	2.05321e-11	2.35999e-09	yes	down	21.62	9.7	23.86	2.79	2.61	4.54	18.3933	3.31333	GO:0007165;GO:0006351;GO:0005829;GO:0005634	BP:signal transduction;BP:transcription, DNA-templated;CC:cytosol;CC:nucleus;	K14492	ARR-A	map04075	Plant hormone signal transduction	COG5641;COG0784	K:Transcription;T:Signal transduction mechanisms	BAF09056.2	Os02g0557800, partial [Oryza sativa Japonica Group]	sp|Q4GZK9|ORR2_ORYSI;	Two-component response regulator ORR2 OS=Oryza sativa subsp. indica OX=39946 GN=RR2 PE=2 SV=1;	PF00072.21	Response_reg	Response regulator receiver domain
LOC_Os06g42850		_	0.427	-1.22725	2.50013e-11	2.85848e-09	yes	down	68.61	27.74	28.07	14.54	14.85	15.13	41.4733	14.84	GO:0016020	CC:membrane;	------	------	------	------	ENOG410XQ41	S:Function unknown	XP_015641162.1	PREDICTED: uncharacterized protein LOC4341599 [Oryza sativa Japonica Group]	------	------	PF12056.5	DUF3537	Protein of unknown function
LOC_Os11g13890		RecName: Full=Chlorophyll a-b binding protein CP26, chloroplastic; AltName: Full=LHCB5; AltName: Full=LHCIIc; AltName: Full=Light-harvesting complex II protein 5; Fl	0.135	-2.88422	2.54943e-11	2.89951e-09	yes	down	1376.27	561.65	1132.56	254.57	146.1	102.46	1023.49	167.71	GO:0009765;GO:0009768;GO:0009416;GO:0018298;GO:0009535;GO:0009941;GO:0009522;GO:0016021;GO:0005739;GO:0010287;GO:0016168;GO:0031409;GO:0046872	BP:photosynthesis, light harvesting;BP:photosynthesis, light harvesting in photosystem I;BP:response to light stimulus;BP:protein-chromophore linkage;CC:chloroplast thylakoid membrane;CC:chloroplast envelope;CC:photosystem I;CC:integral component of membrane;CC:mitochondrion;CC:plastoglobule;MF:chlorophyll binding;MF:pigment binding;MF:metal ion binding;	K08916	LHCB5	map00196	Photosynthesis - antenna proteins	ENOG41110WY	S:Function unknown	EAY80485.1	hypothetical protein OsI_35663 [Oryza sativa Indica Group]	sp|Q9XF89|CB5_ARATH;	Chlorophyll a-b binding protein CP26, chloroplastic OS=Arabidopsis thaliana OX=3702 GN=LHCB5 PE=1 SV=1;	PF00504.18	Chloroa_b-bind	Chlorophyll A-B binding protein
LOC_Os05g50190		RecName: Full=Serine/threonine-protein kinase HT1; AltName: Full=High leaf temperature protein 1	2.487	1.31445	2.57609e-11	2.91449e-09	yes	up	8.68	14.9	10.84	33.24	30.09	37.12	11.4733	33.4833	GO:0006468;GO:0005524;GO:0004672	BP:protein phosphorylation;MF:ATP binding;MF:protein kinase activity;	------	------	------	------	COG0515	T:Signal transduction mechanisms	XP_015639670.1	PREDICTED: serine/threonine-protein kinase STY8 [Oryza sativa Japonica Group]	sp|Q9ZQ31|STY13_ARATH;	Serine/threonine-protein kinase STY13 OS=Arabidopsis thaliana OX=3702 GN=STY13 PE=1 SV=2;	PF07714.14;PF00069.22;PF14531.3	Pkinase_Tyr;Pkinase;Kinase-like	Protein tyrosine kinase;Protein kinase domain;Kinase-like
LOC_Os04g43990		_	2.755	1.46189	2.65271e-11	2.98554e-09	yes	up	13.49	16.49	9.38	39.48	44.41	44.44	13.12	42.7767	GO:0005739	CC:mitochondrion;	------	------	------	------	ENOG410YVXT;ENOG410Z0A4	S:Function unknown;	XP_015634155.1	PREDICTED: uncharacterized protein LOC4336422 [Oryza sativa Japonica Group]	------	------	PF04520.10	Senescence_reg	Senescence regulator
LOC_Os04g37650		RecName: Full=Probable fucosyltransferase 7; Short=AtFUT7	0.002	-9.22471	2.68968e-11	3.01146e-09	yes	down	0.62	3.35	4.91	0	0	0	2.96	0	GO:0036065;GO:0009832;GO:0009969;GO:0005794;GO:0009536;GO:0016020;GO:0005739;GO:0008417;GO:0008107	BP:fucosylation;BP:plant-type cell wall biogenesis;BP:xyloglucan biosynthetic process;CC:Golgi apparatus;CC:plastid;CC:membrane;CC:mitochondrion;MF:fucosyltransferase activity;MF:galactoside 2-alpha-L-fucosyltransferase activity;	K13681	FUT	------	------	ENOG410XXHE	O:Posttranslational modification, protein turnover, chaperones	XP_015636355.1	PREDICTED: probable fucosyltransferase 7 [Oryza sativa Japonica Group]	sp|Q9M5Q1|FUT1_PEA;	Galactoside 2-alpha-L-fucosyltransferase OS=Pisum sativum OX=3888 GN=FT1 PE=2 SV=1;	PF03254.10	XG_FTase	Xyloglucan fucosyltransferase
LOC_Os10g10180		_	0.196	-2.34855	2.7321e-11	3.04319e-09	yes	down	42.26	32.23	59.82	13.68	10.71	7.02	44.77	10.47	GO:0032259;GO:0005802;GO:0005774;GO:0005768;GO:0008757;GO:0008168	BP:methylation;CC:trans-Golgi network;CC:vacuolar membrane;CC:endosome;MF:S-adenosylmethionine-dependent methyltransferase activity;MF:methyltransferase activity;	------	------	------	------	ENOG410Y9KK	S:Function unknown	XP_015614817.1	PREDICTED: uncharacterized protein LOC4348209 [Oryza sativa Japonica Group]	sp|P34666|COQ5_CAEEL;	2-methoxy-6-polyprenyl-1,4-benzoquinol methylase, mitochondrial OS=Caenorhabditis elegans OX=6239 GN=coq-5 PE=3 SV=2;	PF08241.9;PF13649.3;PF08242.9;PF01209.15;PF13489.3;PF13847.3;PF00891.15;PF05175.11	Methyltransf_11;Methyltransf_25;Methyltransf_12;Ubie_methyltran;Methyltransf_23;Methyltransf_31;Methyltransf_2;MTS	Methyltransferase domain;Methyltransferase domain;Methyltransferase domain;ubiE/COQ5 methyltransferase family;Methyltransferase domain;Methyltransferase domain;O-methyltransferase;Methyltransferase small domain
LOC_Os02g32990		_	0.2	-2.32084	2.79328e-11	3.09538e-09	yes	down	14.62	23.89	20.06	2.46	6.16	5.39	19.5233	4.67	------	------	------	------	------	------	ENOG410YZXR	S:Function unknown	XP_015623901.1	PREDICTED: uncharacterized protein LOC4329552 [Oryza sativa Japonica Group]	sp|Q9LXJ1|BIC1_ARATH;	Protein BIC1 OS=Arabidopsis thaliana OX=3702 GN=BIC1 PE=1 SV=1;	------	------	------
LOC_Os03g15020		RecName: Full=Beta-galactosidase 6; Short=Lactase 6; Flags: Precursor	6.718	2.74799	2.91075e-11	3.20838e-09	yes	up	3	9.17	3.88	23.09	36.66	62.77	5.35	40.84	GO:0005975;GO:0005773;GO:0016021;GO:0016020;GO:0048046;GO:0005618;GO:0030246;GO:0004565	BP:carbohydrate metabolic process;CC:vacuole;CC:integral component of membrane;CC:membrane;CC:apoplast;CC:cell wall;MF:carbohydrate binding;MF:beta-galactosidase activity;	------	------	------	------	COG1874	G:Carbohydrate transport and metabolism	Q10NX8.2;Short=Lactase 6;Flags: Precursor)	RecName: Full=Beta-galactosidase;;	sp|Q10NX8|BGAL6_ORYSJ;	Beta-galactosidase 6 OS=Oryza sativa subsp. japonica OX=39947 GN=Os03g0255100 PE=1 SV=2;	PF01301.16;PF02140.15;PF13364.3;PF02449.12	Glyco_hydro_35;Gal_Lectin;BetaGal_dom4_5;Glyco_hydro_42	Glycosyl hydrolases family 35;Galactose binding lectin domain;Beta-galactosidase jelly roll domain;Beta-galactosidase
LOC_Os07g07480		_	0.452	-1.14573	3.0232e-11	3.29941e-09	yes	down	145.27	153.74	145.93	88.81	79.79	70.76	148.313	79.7867	GO:0090305;GO:0004519	BP:nucleic acid phosphodiester bond hydrolysis;MF:endonuclease activity;	------	------	------	------	COG1403	V:Defense mechanisms	XP_015646792.1	PREDICTED: uncharacterized protein LOC4342509 [Oryza sativa Japonica Group]	------	------	PF14279.3;PF01844.20;PF13395.3	HNH_5;HNH;HNH_4	HNH endonuclease;HNH endonuclease;HNH endonuclease
LOC_Os01g61120		_	0.227	-2.13799	3.49859e-11	3.79905e-09	yes	down	3.76	7.42	5.62	0.96	1.69	1.77	5.6	1.47333	------	------	------	------	------	------	ENOG410YH33	S:Function unknown	XP_015639684.1	PREDICTED: uncharacterized protein LOC4327520 [Oryza sativa Japonica Group]	sp|Q8RWG3|RER6_ARATH;	Protein RETICULATA-RELATED 6, chloroplastic OS=Arabidopsis thaliana OX=3702 GN=RER6 PE=2 SV=1;	PF11891.5;PF04187.10	DUF3411;Cofac_haem_bdg	Domain of unknown function;Haem-binding uptake, Tiki superfamily, ChaN
LOC_Os12g44060		_	2.309	1.20751	3.76457e-11	4.06743e-09	yes	up	3.74	4.16	3.29	8.85	10.48	10.89	3.73	10.0733	GO:0016021;GO:0016020;GO:0005739	CC:integral component of membrane;CC:membrane;CC:mitochondrion;	------	------	------	------	ENOG41108GM;ENOG410Y8WV	S:Function unknown;	ABA99983.2	nodulin family protein, putative, expressed [Oryza sativa Japonica Group]	sp|F4I9E1|NFD4_ARATH;	Protein NUCLEAR FUSION DEFECTIVE 4 OS=Arabidopsis thaliana OX=3702 GN=NFD4 PE=3 SV=1;	PF06813.10;PF07690.13	Nodulin-like;MFS_1	Nodulin-like;Major Facilitator Superfamily
LOC_Os12g02530		RecName: Full=Root phototropism protein 2; AltName: Full=BTB/POZ domain-containing protein RPT2	3.271	1.70963	3.85883e-11	4.14853e-09	yes	up	3.38	7.14	4.39	17.54	20.27	16.51	4.97	18.1067	GO:0050896;GO:0009638;GO:0007165;GO:0004871	BP:response to stimulus;BP:phototropism;BP:signal transduction;MF:signal transducer activity;	------	------	------	------	ENOG410YAX9	S:Function unknown	BAF29019.1	Os12g0117400, partial [Oryza sativa Japonica Group]	sp|Q682S0|RPT2_ARATH;	Root phototropism protein 2 OS=Arabidopsis thaliana OX=3702 GN=RPT2 PE=1 SV=2;	PF03000.11	NPH3	NPH3 family
LOC_Os01g47400		RecName: Full=Mannan endo-1,4-beta-mannosidase 1; AltName: Full=Beta-mannanase 1; AltName: Full=Endo-beta-1,4-mannanase 1; AltName: Full=OsMAN1; Flags: Precursor	0.126	-2.99383	3.98715e-11	4.26527e-09	yes	down	3.35	3.16	3.2	0.56	0.19	0.7	3.23667	0.483333	GO:0005975;GO:0046355;GO:0005576;GO:0004553;GO:0016985	BP:carbohydrate metabolic process;BP:mannan catabolic process;CC:extracellular region;MF:hydrolase activity, hydrolyzing O-glycosyl compounds;MF:mannan endo-1,4-beta-mannosidase activity;	K19355	MAN	map00051	Fructose and mannose metabolism	COG3934	G:Carbohydrate transport and metabolism	XP_015621908.1	PREDICTED: mannan endo-1,4-beta-mannosidase 1 [Oryza sativa Japonica Group]	sp|Q0JKM9|MAN1_ORYSJ;	Mannan endo-1,4-beta-mannosidase 1 OS=Oryza sativa subsp. japonica OX=39947 GN=MAN1 PE=2 SV=2;	PF00150.15	Cellulase	Cellulase
LOC_Os05g30260		_	0.219	-2.19349	4.30077e-11	4.5781e-09	yes	down	3.98	3.11	2.86	0.93	0.67	0.99	3.31667	0.863333	------	------	------	------	------	------	COG2801	L:Replication, recombination and repair	AAS79739.1	putative gypsy-type retrotransposon RIRE2 protein [Oryza sativa Japonica Group]	------	------	PF04195.9;PF16454.2	Transposase_28;PI3K_P85_iSH2	Putative gypsy type transposon;Phosphatidylinositol 3-kinase regulatory subunit P85 inter-SH2 domain
LOC_Os04g43390		RecName: Full=Beta-glucosidase 16; Short=Os4bglu16; Flags: Precursor	0.285	-1.81336	4.84223e-11	5.10418e-09	yes	down	74.88	58.2	48.72	17.2	16.63	27.69	60.6	20.5067	GO:1901657;GO:0005975;GO:0102483;GO:0008422;GO:0004553	BP:glycosyl compound metabolic process;BP:carbohydrate metabolic process;MF:scopolin beta-glucosidase activity;MF:beta-glucosidase activity;MF:hydrolase activity, hydrolyzing O-glycosyl compounds;	K05350	bglB	map00460;map00500;map00940	Cyanoamino acid metabolism;Starch and sucrose metabolism;Phenylpropanoid biosynthesis	COG2723	G:Carbohydrate transport and metabolism	XP_015636696.1	PREDICTED: beta-glucosidase 16 isoform X3 [Oryza sativa Japonica Group]	sp|Q7XSK2|BGL16_ORYSJ;	Beta-glucosidase 16 OS=Oryza sativa subsp. japonica OX=39947 GN=BGLU16 PE=3 SV=2;	PF00232.15	Glyco_hydro_1	Glycosyl hydrolase family 1
LOC_Os03g63370		RecName: Full=SEC14 cytosolic factor; AltName: Full=Phosphatidylinositol/phosphatidylcholine transfer protein; Short=PI/PC TP	0.4	-1.3227	5.09371e-11	5.34321e-09	yes	down	19.57	22.39	14.78	8.43	8.66	9.12	18.9133	8.73667	------	------	------	------	------	------	ENOG410Y3Q0	S:Function unknown	XP_015628267.1	PREDICTED: random slug protein 5 [Oryza sativa Japonica Group]	sp|Q55CU8|PITC_DICDI;	Phosphatidylinositol transfer protein 3 OS=Dictyostelium discoideum OX=44689 GN=pitC PE=2 SV=1;	PF00650.17;PF13716.3;PF03765.12	CRAL_TRIO;CRAL_TRIO_2;CRAL_TRIO_N	CRAL/TRIO domain;Divergent CRAL/TRIO domain;CRAL/TRIO, N-terminal domain
LOC_Os04g41560		RecName: Full=Salt tolerance-like protein	0.349	-1.51839	5.66862e-11	5.91755e-09	yes	down	363.83	601.09	611.52	228.3	232.79	187.46	525.48	216.183	GO:0006355;GO:0009640;GO:0005634;GO:0005622;GO:0008270;GO:0000989;GO:0003677	BP:regulation of transcription, DNA-templated;BP:photomorphogenesis;CC:nucleus;CC:intracellular;MF:zinc ion binding;MF:transcription factor activity, transcription factor binding;MF:DNA binding;	------	------	------	------	ENOG410YBMW	S:Function unknown	XP_015636444.1	PREDICTED: B-box zinc finger protein 24 [Oryza sativa Japonica Group]	sp|Q96288|BBX24_ARATH;	B-box zinc finger protein 24 OS=Arabidopsis thaliana OX=3702 GN=BBX24 PE=1 SV=1;	PF00643.21;PF16366.2	zf-B_box;CEBP_ZZ	B-box zinc finger;Cytoplasmic polyadenylation element-binding protein ZZ domain
LOC_Os11g10310		RecName: Full=LRR receptor-like serine/threonine-protein kinase RCH1; AltName: Full=Protein ROOT CLAVATA-HOMOLOG1 1; Flags: Precursor	0.426	-1.22997	5.97502e-11	6.20742e-09	yes	down	32.77	25.18	24.43	13.21	11.4	16.4	27.46	13.67	GO:0006468;GO:0016310;GO:0016021;GO:0016020;GO:0000166;GO:0004674;GO:0004672;GO:0005524	BP:protein phosphorylation;BP:phosphorylation;CC:integral component of membrane;CC:membrane;MF:nucleotide binding;MF:protein serine/threonine kinase activity;MF:protein kinase activity;MF:ATP binding;	------	------	------	------	COG0515;COG4886	T:Signal transduction mechanisms;S:Function unknown	XP_015617068.1	PREDICTED: LRR receptor-like serine/threonine-protein kinase GSO1 [Oryza sativa Japonica Group]	sp|Q1MX30|XA21_ORYSI;	Receptor kinase-like protein Xa21 OS=Oryza sativa subsp. indica OX=39946 GN=XA21 PE=1 SV=1;	PF13855.3;PF00069.22;PF07714.14;PF12799.4;PF08263.9	LRR_8;Pkinase;Pkinase_Tyr;LRR_4;LRRNT_2	Leucine rich repeat;Protein kinase domain;Protein tyrosine kinase;Leucine Rich repeats;Leucine rich repeat N-terminal domain
LOC_Os07g43700		RecName: Full=Malate dehydrogenase, chloroplastic; AltName: Full=pNAD-MDH; Flags: Precursor	0.179	-2.4798	6.10216e-11	6.30917e-09	yes	down	5.14	5.26	7.73	1.11	1.78	0.95	6.04333	1.28	GO:0005975;GO:0006099;GO:0006108;GO:0055114;GO:0009536;GO:0030060	BP:carbohydrate metabolic process;BP:tricarboxylic acid cycle;BP:malate metabolic process;BP:oxidation-reduction process;CC:plastid;MF:L-malate dehydrogenase activity;	K00026	MDH2	map00020;map00270;map00620;map00630;map00710	Citrate cycl;Cysteine and methionine metabolism;Pyruvate metabolism;Glyoxylate and dicarboxylate metabolism;Carbon fixation in photosynthetic organisms	COG0039	C:Energy production and conversion	XP_015645072.1	PREDICTED: malate dehydrogenase, chloroplastic [Oryza sativa Japonica Group]	sp|Q9SN86|MDHP_ARATH;	Malate dehydrogenase, chloroplastic OS=Arabidopsis thaliana OX=3702 GN=At3g47520 PE=1 SV=1;	PF00056.20;PF02866.15	Ldh_1_N;Ldh_1_C	lactate/malate dehydrogenase, NAD binding domain;lactate/malate dehydrogenase, alpha/beta C-terminal domain
LOC_Os12g41710		RecName: Full=Probable LRR receptor-like serine/threonine-protein kinase At1g56140; Flags: Precursor	4.585	2.19699	6.8879e-11	7.08765e-09	yes	up	2.23	7.12	4.88	26.83	23.5	24.09	4.74333	24.8067	GO:0006468;GO:0005886;GO:0004674;GO:0005524	BP:protein phosphorylation;CC:plasma membrane;MF:protein serine/threonine kinase activity;MF:ATP binding;	K04733	IRAK4	------	------	COG0515	T:Signal transduction mechanisms	XP_015620740.1	PREDICTED: putative serine/threonine-protein kinase [Oryza sativa Japonica Group]	sp|Q93YN1|CRPK1_ARATH;	Cold-responsive protein kinase 1 OS=Arabidopsis thaliana OX=3702 GN=CRPK1 PE=1 SV=1;	PF07714.14;PF00069.22	Pkinase_Tyr;Pkinase	Protein tyrosine kinase;Protein kinase domain
LOC_Os04g44924		RecName: Full=(-)-isopiperitenone reductase	0.479	-1.06266	7.47767e-11	7.62193e-09	yes	down	89.69	98.52	77.74	49.3	55.33	47.15	88.65	50.5933	------	------	K15095	E1.1.1.208	map00902	Monoterpenoid biosynthesis	COG1028	S:Function unknown	XP_015635604.1	PREDICTED: salutaridine reductase [Oryza sativa Japonica Group]	sp|A4UHT7|SALR_PAPBR;	Salutaridine reductase OS=Papaver bracteatum OX=215227 GN=SALR PE=1 SV=1;	PF00106.22;PF13561.3;PF08659.7;PF01370.18	adh_short;adh_short_C2;KR;Epimerase	short chain dehydrogenase;Enoyl;KR domain;NAD dependent epimerase/dehydratase family
LOC_Os07g34640		RecName: Full=Probable pyruvate, phosphate dikinase regulatory protein, chloroplastic; AltName: Full=Bifunctional dikinase regulatory protein; Short=BFRP; AltName	0.272	-1.87844	7.52966e-11	7.6389e-09	yes	down	29.2	35.68	54.11	14.1	12.49	13.14	39.6633	13.2433	GO:0006468;GO:0009507;GO:0016772;GO:0016776;GO:0004674;GO:0005524	BP:protein phosphorylation;CC:chloroplast;MF:transferase activity, transferring phosphorus-containing groups;MF:phosphotransferase activity, phosphate group as acceptor;MF:protein serine/threonine kinase activity;MF:ATP binding;	K20115	RP	------	------	COG1806	S:Function unknown	XP_015647174.1	PREDICTED: probable pyruvate, phosphate dikinase regulatory protein, chloroplastic isoform X3 [Oryza sativa Japonica Group]	sp|Q8GVP6|PDRP1_ORYSJ;	Probable pyruvate, phosphate dikinase regulatory protein, chloroplastic OS=Oryza sativa subsp. japonica OX=39947 GN=PDRP1 PE=2 SV=2;	PF03618.11	Kinase-PPPase	Kinase/pyrophosphorylase
LOC_Os01g32780		_	3.699	1.88716	7.57772e-11	7.65173e-09	yes	up	5.55	12.54	8.97	30.13	41.97	46.67	9.02	39.59	GO:0006950	BP:response to stress;	------	------	------	------	COG0589	T:Signal transduction mechanisms	XP_015620990.1	PREDICTED: universal stress protein A-like protein [Oryza sativa Japonica Group]	sp|Q8LGG8|USPAL_ARATH;	Universal stress protein A-like protein OS=Arabidopsis thaliana OX=3702 GN=At3g01520 PE=1 SV=2;	PF00582.23	Usp	Universal stress protein family
LOC_Os07g06850		RecName: Full=Probable carboxylesterase 15; AltName: Full=AtCXE15	3.106	1.63484	7.91289e-11	7.953e-09	yes	up	7.7	16.4	9.31	35.08	39.48	45.7	11.1367	40.0867	GO:0008152;GO:0016787	BP:metabolic process;MF:hydrolase activity;	------	------	------	------	COG0657	I:Lipid transport and metabolism	XP_015645428.1	PREDICTED: probable carboxylesterase 15 [Oryza sativa Japonica Group]	sp|Q9FG13|CXE15_ARATH;	Probable carboxylesterase 15 OS=Arabidopsis thaliana OX=3702 GN=CXE15 PE=2 SV=1;	PF07859.10;PF00135.25	Abhydrolase_3;COesterase	alpha/beta hydrolase fold;Carboxylesterase family
LOC_Os02g39510		_	0.076	-3.71194	8.05116e-11	8.01739e-09	yes	down	1.08	2.8	3.12	0.27	0.15	0.12	2.33333	0.18	GO:0016021	CC:integral component of membrane;	------	------	------	------	ENOG41106ZJ;ENOG41105HN	S:Function unknown;	BAS79680.1	Os02g0608000 [Oryza sativa Japonica Group]	------	------	PF06749.9	DUF1218	Protein of unknown function
LOC_Os09g15810		RecName: Full=Bifunctional protein FolD 1, mitochondrial; Includes: RecName: Full=Methylenetetrahydrofolate dehydrogenase; Includes: RecName: Full=Methenyltetrahy	0.483	-1.04985	8.03576e-11	8.01739e-09	yes	down	144.74	147.03	134.95	86.38	88.26	75.7	142.24	83.4467	GO:0009396;GO:0006730;GO:0055114;GO:0005829;GO:0004477;GO:0004488	BP:folic acid-containing compound biosynthetic process;BP:one-carbon metabolic process;BP:oxidation-reduction process;CC:cytosol;MF:methenyltetrahydrofolate cyclohydrolase activity;MF:methylenetetrahydrofolate dehydrogenas;	------	------	------	------	COG0190	H:Coenzyme transport and metabolism	XP_015651371.1	PREDICTED: bifunctional protein FolD 1, mitochondrial isoform X1 [Oryza sativa Japonica Group]	sp|A2RVV7|FOLD1_ARATH;	Bifunctional protein FolD 1, mitochondrial OS=Arabidopsis thaliana OX=3702 GN=FOLD1 PE=2 SV=1;	PF02882.16;PF00763.20	THF_DHG_CYH_C;THF_DHG_CYH	Tetrahydrofolate dehydrogenase/cyclohydrolase, NA;Tetrahydrofolate dehydrogenase/cyclohydrolase, catalytic domain
LOC_Os07g44410		_	4.353	2.12207	9.17383e-11	9.07714e-09	yes	up	0.97	1.67	2.03	6.32	7.2	10.5	1.55667	8.00667	------	------	------	------	------	------	COG0823	U:Intracellular trafficking, secretion, and vesicular transport	XP_015647575.1	PREDICTED: uncharacterized protein LOC4344044 [Oryza sativa Japonica Group]	sp|Q12C28|TOLB_POLSJ;	Tol-Pal system protein TolB OS=Polaromonas sp.;	PF07676.9;PF00930.18	PD40;DPPIV_N	WD40-like Beta Propeller Repeat;Dipeptidyl peptidase IV
LOC_Os07g43800		_	5.063	2.33999	9.19937e-11	9.07714e-09	yes	up	10	21.24	8.24	53.84	103.8	77.98	13.16	78.54	------	------	------	------	------	------	COG5126;COG5126;COG5126	D:Cell cycle control, cell division, chromosome partitioning;T:Signal transduction mechanisms;Z:Cytoskeleton	XP_015647778.1	PREDICTED: probable calcium-binding protein CML45 [Oryza sativa Japonica Group]	sp|Q93Z27|CML45_ARATH;	Probable calcium-binding protein CML45 OS=Arabidopsis thaliana OX=3702 GN=CML45 PE=1 SV=1;	PF13405.3;PF00036.29;PF13499.3;PF13202.3	EF-hand_6;EF-hand_1;EF-hand_7;EF-hand_5	EF-hand domain;EF hand;EF-hand domain pair;EF hand
LOC_Os05g50550		RecName: Full=Solanesyl-diphosphate synthase 2, chloroplastic; Short=OsSPS2; AltName: Full=All-trans-nonaprenyl-diphosphate synthase 2 (geranyl-diphosphate specific	0.42	-1.25168	9.62604e-11	9.41217e-09	yes	down	20.41	31.72	30.03	13	13.31	14.15	27.3867	13.4867	GO:0044237;GO:0008299;GO:0015979;GO:0009507;GO:0046872;GO:0052923;GO:0016740;GO:0016765;GO:0050347	BP:cellular metabolic process;BP:isoprenoid biosynthetic process;BP:photosynthesis;CC:chloroplast;MF:metal ion binding;MF:all-trans-nonaprenyl-diphosphate synthas;MF:transferase activity;MF:transferase activity, transferring alkyl or ary;MF:trans-octaprenyltranstransferase activity;	K05356	SPS, sds	map00900	Terpenoid backbone biosynthesis	COG0142	H:Coenzyme transport and metabolism	XP_015639579.1	PREDICTED: solanesyl-diphosphate synthase 2, chloroplastic [Oryza sativa Japonica Group]	sp|Q75HZ9|SPS2_ORYSJ;	Solanesyl-diphosphate synthase 2, chloroplastic OS=Oryza sativa subsp. japonica OX=39947 GN=SPS2 PE=1 SV=2;	PF00348.14;PF07307.8	polyprenyl_synt;HEPPP_synt_1	Polyprenyl synthetase;Heptaprenyl diphosphate synthase
LOC_Os03g06680		_	3.297	1.72119	9.81163e-11	9.55043e-09	yes	up	4.51	4.19	5.14	14.65	15.24	24.63	4.61333	18.1733	GO:0009536	CC:plastid;	------	------	------	------	ENOG4111S35	S:Function unknown	XP_015628737.1	PREDICTED: uncharacterized protein LOC4331713 [Oryza sativa Japonica Group]	------	------	PF04720.9	PDDEXK_6	PDDEXK-like family of unknown function
LOC_Os04g37820		RecName: Full=UDP-glycosyltransferase 85A2	4.037	2.01322	9.98322e-11	9.67387e-09	yes	up	34.27	68.93	35.61	149.78	188.9	310.21	46.27	216.297	GO:0052696;GO:0009813;GO:0008152;GO:0043231;GO:0080043;GO:0080044;GO:0016758	BP:flavonoid glucuronidation;BP:flavonoid biosynthetic process;BP:metabolic process;CC:intracellular membrane-bounded organelle;MF:quercetin 3-O-glucosyltransferase activity;MF:quercetin 7-O-glucosyltransferase activity;MF:transferase activity, transferring hexosyl groups;	K21374	UGT85A	map00902	Monoterpenoid biosynthesis	COG1819	S:Function unknown	XP_015635876.1	PREDICTED: 7-deoxyloganetin glucosyltransferase [Oryza sativa Japonica Group]	sp|F8WKW1|UGT2_GARJA;	7-deoxyloganetin glucosyltransferase OS=Gardenia jasminoides OX=114476 GN=UGT85A24 PE=1 SV=1;	PF00201.15	UDPGT	UDP-glucoronosyl and UDP-glucosyl transferase
LOC_Os01g63480		RecName: Full=BAHD acyltransferase DCR; AltName: Full=Protein DEFECTIVE IN CUTICULAR RIDGES; AltName: Full=Protein PERMEABLE LEAVES 3	2.697	1.43124	1.01032e-10	9.74647e-09	yes	up	2.32	3.25	3.31	8.52	8.68	10.38	2.96	9.19333	GO:0016747	MF:transferase activity, transferring acyl groups other than amino-acyl groups;	------	------	------	------	ENOG410YADF	S:Function unknown	XP_015618790.1	PREDICTED: uncharacterized acetyltransferase At3g50280 [Oryza sativa Japonica Group]	sp|Q9SND9|Y3028_ARATH;	Uncharacterized acetyltransferase At3g50280 OS=Arabidopsis thaliana OX=3702 GN=At3g50280 PE=3 SV=1;	PF02458.12	Transferase	Transferase family
LOC_Os04g45690		RecName: Full=B-box zinc finger protein 20; AltName: Full=Protein SALT TOLERANCE HOMOLOG 7	3.441	1.78265	1.02336e-10	9.82831e-09	yes	up	12.14	15.82	7.95	38.28	51.53	52.66	11.97	47.49	GO:0006355;GO:0009640;GO:0005634;GO:0000989	BP:regulation of transcription, DNA-templated;BP:photomorphogenesis;CC:nucleus;MF:transcription factor activity, transcription factor binding;	------	------	------	------	ENOG410YIAM	S:Function unknown	XP_015634023.1	PREDICTED: B-box zinc finger protein 20 isoform X2 [Oryza sativa Japonica Group]	sp|Q0IGM7|BBX20_ARATH;	B-box zinc finger protein 20 OS=Arabidopsis thaliana OX=3702 GN=BBX20 PE=1 SV=1;	PF00643.21;PF16366.2	zf-B_box;CEBP_ZZ	B-box zinc finger;Cytoplasmic polyadenylation element-binding protein ZZ domain
LOC_Os01g09830		RecName: Full=Monothiol glutaredoxin-S2	0.244	-2.0373	1.08812e-10	1.04041e-08	yes	down	16.81	12.87	14.28	3.56	4.94	4.74	14.6533	4.41333	GO:0044699;GO:0045454;GO:0055114;GO:0005737;GO:0051537;GO:0046872;GO:0015035;GO:0009055	BP:single-organism process;BP:cell redox homeostasis;BP:oxidation-reduction process;CC:cytoplasm;MF:2 iron, 2 sulfur cluster binding;MF:metal ion binding;MF:protein disulfide oxidoreductase activity;MF:electron carrier activity;	K03676	grxC, GLRX, GLRX2	------	------	COG0695	O:Posttranslational modification, protein turnover, chaperones	XP_015631554.1	PREDICTED: monothiol glutaredoxin-S2 [Oryza sativa Japonica Group]	sp|Q5SMY5|GRXS2_ORYSJ;	Monothiol glutaredoxin-S2 OS=Oryza sativa subsp. japonica OX=39947 GN=GRXS2 PE=2 SV=1;	PF00462.21	Glutaredoxin	Glutaredoxin
LOC_Os01g66350		_	0.293	-1.76988	1.11422e-10	1.06067e-08	yes	down	6.69	11.58	10.55	2.66	2.86	4.37	9.60667	3.29667	------	------	------	------	------	------	ENOG410XU74	S:Function unknown	BAS75618.1	Os01g0886900 [Oryza sativa Japonica Group]	sp|Q93YU2|RUS6_ARATH;	Protein root UVB sensitive 6 OS=Arabidopsis thaliana OX=3702 GN=RUS6 PE=2 SV=1;	PF04884.11	DUF647	Vitamin B6 photo-protection and homoeostasis
LOC_Os07g28890		RecName: Full=Transcription factor bHLH111; AltName: Full=Basic helix-loop-helix protein 111; Short=AtbHLH111; Short=bHLH 111; AltName: Full=Transcription factor E	0.1	-3.32014	1.18306e-10	1.12126e-08	yes	down	3.67	1.9	2.98	0.47	0.3	0.33	2.85	0.366667	GO:0006366;GO:0005634;GO:0046983;GO:0001228;GO:0001046	BP:transcription from RNA polymerase II promoter;CC:nucleus;MF:protein dimerization activity;MF:transcriptional activator activity, RNA polymerase II transcription regulatory region sequence-specific binding;MF:core promoter sequence-specific DNA binding;	------	------	------	------	ENOG410Y9A0	S:Function unknown	BAF21524.2	Os07g0471900 [Oryza sativa Japonica Group]	sp|Q9FYJ6|BH111_ARATH;	Transcription factor bHLH111 OS=Arabidopsis thaliana OX=3702 GN=BHLH111 PE=2 SV=1;	------	------	------
LOC_Os10g19120		_	0.265	-1.91734	1.21776e-10	1.1491e-08	yes	down	12.04	8.68	9.65	3.92	3.29	2.32	10.1233	3.17667	------	------	------	------	------	------	COG2801	L:Replication, recombination and repair	AAN34966.1	Putative gypsy-type retrotransposon RIRE2 [Oryza sativa Japonica Group]	------	------	PF04195.9;PF16454.2	Transposase_28;PI3K_P85_iSH2	Putative gypsy type transposon;Phosphatidylinositol 3-kinase regulatory subunit P85 inter-SH2 domain
LOC_Os10g36703		_	0.308	-1.70087	1.33844e-10	1.25749e-08	yes	down	62.71	129.64	87.48	35.01	37.94	27.86	93.2767	33.6033	GO:0009733	BP:response to auxin;	K14488	SAUR	map04075	Plant hormone signal transduction	ENOG411172T;ENOG410YXA2	S:Function unknown;	AAK84451.1	putative indole-3-acetic acid-regulated protein [Oryza sativa Japonica Group]	sp|Q9ZUZ3|SAU32_ARATH;	Auxin-responsive protein SAUR32 OS=Arabidopsis thaliana OX=3702 GN=SAUR32 PE=2 SV=1;	PF02519.11	Auxin_inducible	Auxin responsive protein
LOC_Os02g10520		RecName: Full=Subtilisin-like protease SBT5.3; AltName: Full=Auxin-induced in root cultures protein 3; AltName: Full=Subtilase subfamily 5 member 3; Short=AtSBT5.3;	2.386	1.25443	1.38047e-10	1.29137e-08	yes	up	3.92	4	3.4	9.71	11.65	10.26	3.77333	10.54	GO:0006508;GO:0005618;GO:0016787;GO:0004252	BP:proteolysis;CC:cell wall;MF:hydrolase activity;MF:serine-type endopeptidase activity;	------	------	------	------	COG1404	O:Posttranslational modification, protein turnover, chaperones	XP_015623271.1	PREDICTED: subtilisin-like protease SBT5.3 [Oryza sativa Japonica Group]	sp|Q9ZSP5|AIR3_ARATH;	Subtilisin-like protease SBT5.3 OS=Arabidopsis thaliana OX=3702 GN=AIR3 PE=2 SV=1;	PF00082.19;PF05922.13;PF02225.19	Peptidase_S8;Inhibitor_I9;PA	Subtilase family;Peptidase inhibitor I9;PA domain
LOC_Os01g51410		RecName: Full=Glycine dehydrogenase (decarboxylating) A, mitochondrial; AltName: Full=Glycine cleavage system P protein A; AltName: Full=Glycine decarboxylase A; Al	0.324	-1.62785	1.62883e-10	1.50661e-08	yes	down	169.69	239.94	287.85	96.21	97.35	69.75	232.493	87.77	GO:0006546;GO:0019464;GO:0055114;GO:0005960;GO:0005829;GO:0005739;GO:0004375;GO:0016594	BP:glycine catabolic process;BP:glycine decarboxylation via glycine cleavage system;BP:oxidation-reduction process;CC:glycine cleavage complex;CC:cytosol;CC:mitochondrion;MF:glycine dehydrogenas;MF:glycine binding;	K00281	GLDC, gcvP	map00260;map00630	Glycine, serine and threonine metabolism;Glyoxylate and dicarboxylate metabolism	COG1003	E:Amino acid transport and metabolism	XP_015613492.1	PREDICTED: glycine dehydrogenas	sp|O49954|GCSP_SOLTU;	Glycine dehydrogenase;	PF02347.13;PF00266.16;PF01212.18	GDC-P;Aminotran_5;Beta_elim_lyase	Glycine cleavage system P-protein;Aminotransferase class-V;Beta-eliminating lyase
LOC_Os01g37460		_	0.087	-3.52943	1.63668e-10	1.50661e-08	yes	down	7.54	2.9	7.38	0.76	0.44	0.68	5.94	0.626667	GO:0008270	MF:zinc ion binding;	------	------	------	------	ENOG410YNCK	S:Function unknown	XP_015643656.1	PREDICTED: zinc finger Ran-binding domain-containing protein 2 [Oryza sativa Japonica Group]	------	------	PF00641.15	zf-RanBP	Zn-finger in Ran binding protein and others
LOC_Os01g25484		RecName: Full=Ferredoxin--nitrite reductase, chloroplastic; Flags: Precursor	0.351	-1.51013	1.63845e-10	1.50661e-08	yes	down	49.12	52.49	71.3	24.57	25.93	20.77	57.6367	23.7567	GO:0042128;GO:0055114;GO:0009570;GO:0016020;GO:0005739;GO:0048046;GO:0009507;GO:0051539;GO:0020037;GO:0048307;GO:0051536;GO:0046872;GO:0016491	BP:nitrate assimilation;BP:oxidation-reduction process;CC:chloroplast stroma;CC:membrane;CC:mitochondrion;CC:apoplast;CC:chloroplast;MF:4 iron, 4 sulfur cluster binding;MF:heme binding;MF:ferredoxin-nitrite reductase activity;MF:iron-sulfur cluster binding;MF:metal ion binding;MF:oxidoreductase activity;	K00366	nirA	map00910	Nitrogen metabolism	COG0155	C:Energy production and conversion	BAD53072.1	putative ferredoxin--nitrite reductase, chloroplast precursor [Oryza sativa Japonica Group]	sp|Q42997|NIR_ORYSJ;	Ferredoxin--nitrite reductase, chloroplastic OS=Oryza sativa subsp. japonica OX=39947 GN=Os01g0357100 PE=2 SV=1;	PF01077.19;PF03460.14	NIR_SIR;NIR_SIR_ferr	Nitrite and sulphite reductase 4Fe-4S domain;Nitrite/Sulfite reductase ferredoxin-like half domain
LOC_Os04g49748		RecName: Full=Probable purine permease 11; Short=AtPUP11	2.632	1.39622	1.73812e-10	1.58936e-08	yes	up	30.29	27.35	18.95	81.39	77.35	80.19	25.53	79.6433	GO:0016020	CC:membrane;	------	------	------	------	ENOG41105XX;ENOG410YEZY;ENOG41103MW	S:Function unknown;	XP_015636945.1	PREDICTED: probable purine permease 11 [Oryza sativa Japonica Group]	sp|Q9LPF6|PUP11_ARATH;	Probable purine permease 11 OS=Arabidopsis thaliana OX=3702 GN=PUP11 PE=1 SV=1;	PF16913.2;PF00892.17	PUNUT;EamA	Purine nucleobase transmembrane transport;EamA-like transporter family
LOC_Os02g10390		RecName: Full=Chlorophyll a-b binding protein 8, chloroplastic; AltName: Full=LHCI type III CAB-8; Flags: Precursor	0.198	-2.33665	1.75305e-10	1.59167e-08	yes	down	481.01	358.89	551.29	162.54	98.36	64.82	463.73	108.573	GO:0009765;GO:0009768;GO:0009416;GO:0018298;GO:0009535;GO:0009941;GO:0009522;GO:0016021;GO:0016020;GO:0005739;GO:0010287;GO:0016168;GO:0031409;GO:0046872	BP:photosynthesis, light harvesting;BP:photosynthesis, light harvesting in photosystem I;BP:response to light stimulus;BP:protein-chromophore linkage;CC:chloroplast thylakoid membrane;CC:chloroplast envelope;CC:photosystem I;CC:integral component of membrane;CC:membrane;CC:mitochondrion;CC:plastoglobule;MF:chlorophyll binding;MF:pigment binding;MF:metal ion binding;	K08909	LHCA3	map00196	Photosynthesis - antenna proteins	ENOG410ZM8E	S:Function unknown	XP_015625432.1	PREDICTED: chlorophyll a-b binding protein 8, chloroplastic [Oryza sativa Japonica Group]	sp|Q9SY97|LHCA3_ARATH;	Photosystem I chlorophyll a/b-binding protein 3-1, chloroplastic OS=Arabidopsis thaliana OX=3702 GN=LHCA3 PE=1 SV=1;	PF00504.18	Chloroa_b-bind	Chlorophyll A-B binding protein
LOC_Os11g11490		RecName: Full=Putative serine/threonine-protein kinase-like protein CCR3; AltName: Full=Protein CRINKLY 4 RELATED 3; Short=AtCRR3; Flags: Precursor	3.026	1.59718	1.77588e-10	1.60565e-08	yes	up	1.65	2.1	1.12	5.3	5.11	6.63	1.62333	5.68	GO:0016310;GO:0016020;GO:0000166;GO:0004672	BP:phosphorylation;CC:membrane;MF:nucleotide binding;MF:protein kinase activity;	------	------	------	------	COG0515	T:Signal transduction mechanisms	XP_015617737.1	PREDICTED: serine/threonine-protein kinase-like protein CCR4 [Oryza sativa Japonica Group]	sp|Q9FIJ6|ACCR4_ARATH;	Serine/threonine-protein kinase-like protein CCR4 OS=Arabidopsis thaliana OX=3702 GN=CCR4 PE=1 SV=1;	PF00069.22;PF07714.14;PF13540.3;PF03109.13	Pkinase;Pkinase_Tyr;RCC1_2;ABC1	Protein kinase domain;Protein tyrosine kinase;Regulator of chromosome condensation;ABC1 family
LOC_Os06g48510		RecName: Full=Choline monooxygenase, chloroplastic; Flags: Precursor	2.489	1.31541	1.93747e-10	1.74445e-08	yes	up	6.03	9.46	8.65	28.5	29.82	20.64	8.04667	26.32	GO:0019439;GO:0055114;GO:0009536;GO:0016708;GO:0051537;GO:0019133;GO:0005506	BP:aromatic compound catabolic process;BP:oxidation-reduction process;CC:plastid;MF:oxidoreductase activity, acting on paired donors, with incorporation or reduction of molecular oxygen, NA;MF:2 iron, 2 sulfur cluster binding;MF:choline monooxygenase activity;MF:iron ion binding;	K00499	CMO	map00260	Glycine, serine and threonine metabolism	COG4638	P:Inorganic ion transport and metabolism	XP_015643170.1	PREDICTED: choline monooxygenase, chloroplastic isoform X2 [Oryza sativa Japonica Group]	sp|Q9SZR0|CHMO_ARATH;	Choline monooxygenase, chloroplastic OS=Arabidopsis thaliana OX=3702 GN=At4g29890 PE=2 SV=2;	PF00848.16;PF00355.23	Ring_hydroxyl_A;Rieske	Ring hydroxylating alpha subunit;Rieske [2Fe-2S] domain
LOC_Os09g10180		_	0.343	-1.54489	2.04611e-10	1.83463e-08	yes	down	5.29	5.34	6.77	2.42	2.54	2.03	5.8	2.33	------	------	------	------	------	------	------	------	BAD25938.1	hypothetical protein [Oryza sativa Japonica Group]	------	------	------	------	------
LOC_Os01g19020		RecName: Full=Peroxidase 2; AltName: Full=Plasma membrane-bound peroxidase 2; Short=pmPOX2; Flags: Precursor	0.021	-5.57256	2.09079e-10	1.86694e-08	yes	down	4.92	1.39	14.23	0.15	0.05	0.34	6.84667	0.18	GO:0009664;GO:0006979;GO:0098869;GO:0042744;GO:0055114;GO:0005576;GO:0009505;GO:0020037;GO:0046872;GO:0004601	BP:plant-type cell wall organization;BP:response to oxidative stress;BP:cellular oxidant detoxification;BP:hydrogen peroxide catabolic process;BP:oxidation-reduction process;CC:extracellular region;CC:plant-type cell wall;MF:heme binding;MF:metal ion binding;MF:peroxidase activity;	------	------	------	------	ENOG41104GN;ENOG41107NU	S:Function unknown;	EAY73614.1	hypothetical protein OsI_01501 [Oryza sativa Indica Group]	sp|Q9FEQ8|PER2_MAIZE;	Peroxidase 2 OS=Zea mays OX=4577 GN=PER2 PE=2 SV=1;	PF00141.20	peroxidase	Peroxidase
LOC_Os03g20730		RecName: Full=Chaperone protein DnaJ 2	4.277	2.09646	2.26412e-10	2.01339e-08	yes	up	32.67	83.67	43.19	253.53	339.15	284.94	53.1767	292.54	------	------	------	------	------	------	COG0484;COG2214	O:Posttranslational modification, protein turnover, chaperones;	XP_015632420.1	PREDICTED: chaperone protein dnaJ 20, chloroplastic [Oryza sativa Japonica Group]	sp|A4XKA5|DNAJ_CALS8;	Chaperone protein DnaJ OS=Caldicellulosiruptor saccharolyticus;	PF00226.28	DnaJ	DnaJ domain
LOC_Os07g48020		RecName: Full=Peroxidase 2; Flags: Precursor	11.784	3.55881	2.4557e-10	2.17481e-08	yes	up	0.6	2.87	0.58	10.78	18.12	28.11	1.35	19.0033	GO:0098869;GO:0042744;GO:0006979;GO:0055114;GO:0016021;GO:0005576;GO:0020037;GO:0004601;GO:0046872	BP:cellular oxidant detoxification;BP:hydrogen peroxide catabolic process;BP:response to oxidative stress;BP:oxidation-reduction process;CC:integral component of membrane;CC:extracellular region;MF:heme binding;MF:peroxidase activity;MF:metal ion binding;	K00430	E1.11.1.7	map00940	Phenylpropanoid biosynthesis	ENOG41116QV;ENOG410YAA5;ENOG410YAKJ	S:Function unknown;G:Carbohydrate transport and metabolism	XP_015647952.1	PREDICTED: peroxidase 2-like [Oryza sativa Japonica Group]	sp|Q0D3N0|PER2_ORYSJ;	Peroxidase 2 OS=Oryza sativa subsp. japonica OX=39947 GN=PRX112 PE=2 SV=1;	PF00141.20	peroxidase	Peroxidase
LOC_Os09g30150		RecName: Full=Protein kinase G11A	2.274	1.18508	2.51636e-10	2.21943e-08	yes	up	4.28	4.48	3.97	11.87	10.74	10.74	4.24333	11.1167	GO:0006468;GO:0035556;GO:0005737;GO:0005634;GO:0005886;GO:0004672;GO:0004674;GO:0005524	BP:protein phosphorylation;BP:intracellular signal transduction;CC:cytoplasm;CC:nucleus;CC:plasma membrane;MF:protein kinase activity;MF:protein serine/threonine kinase activity;MF:ATP binding;	------	------	------	------	ENOG410XQ0C	T:Signal transduction mechanisms	XP_015612160.1	PREDICTED: serine/threonine-protein kinase D6PK [Oryza sativa Japonica Group]	sp|Q39183|D6KL2_ARATH;	Serine/threonine-protein kinase D6PKL2 OS=Arabidopsis thaliana OX=3702 GN=D6PKL2 PE=1 SV=1;	PF00069.22;PF07714.14	Pkinase;Pkinase_Tyr	Protein kinase domain;Protein tyrosine kinase
LOC_Os01g04630		RecName: Full=L-Ala-D/L-amino acid epimerase; AltName: Full=L-Ala-D/L-Xxx epimerase	0.411	-1.28344	2.65669e-10	2.33367e-08	yes	down	47.06	67.3	74.06	27.09	31.77	32.33	62.8067	30.3967	GO:0008152;GO:0009536;GO:0003824;GO:0016853	BP:metabolic process;CC:plastid;MF:catalytic activity;MF:isomerase activity;	------	------	------	------	COG4948	M:Cell wall/membrane/envelope biogenesis	XP_015620974.1	PREDICTED: L-Ala-D/L-amino acid epimerase [Oryza sativa Japonica Group]	sp|B9I2J6|AXEP_POPTR;	L-Ala-D/L-amino acid epimerase OS=Populus trichocarpa OX=3694 GN=POPTR_0012s05040g PE=3 SV=2;	PF13378.3;PF02746.13;PF07476.8	MR_MLE_C;MR_MLE_N;MAAL_C	Enolase C-terminal domain-like;Mandelate racemase / muconate lactonizing enzyme, N-terminal domain;Methylaspartate ammonia-lyase C-terminus
LOC_Os08g04180		RecName: Full=Tryptophan synthase beta chain 2, chloroplastic; AltName: Full=Orange pericarp 2; Flags: Precursor, partial	0.391	-1.35382	2.71576e-10	2.3759e-08	yes	down	64.94	68.2	85.44	36.86	34.78	29.28	72.86	33.64	GO:0000162;GO:0005737;GO:0009536;GO:0030170;GO:0004834	BP:tryptophan biosynthetic process;CC:cytoplasm;CC:plastid;MF:pyridoxal phosphate binding;MF:tryptophan synthase activity;	K01696	trpB	map00260;map00400	Glycine, serine and threonine metabolism;Phenylalanine, tyrosine and tryptophan biosynthesis	COG0133	E:Amino acid transport and metabolism	XP_015650592.1	PREDICTED: tryptophan synthase beta chain 1 [Oryza sativa Japonica Group]	sp|P43284|TRPB2_MAIZE;	Tryptophan synthase beta chain 2, chloroplastic;	PF00291.22	PALP	Pyridoxal-phosphate dependent enzyme
LOC_Os06g34450		RecName: Full=E3 ubiquitin-protein ligase Os06g0535400; AltName: Full=RING-H2 finger protein Os06g0535400	2.553	1.35212	2.78547e-10	2.42707e-08	yes	up	16.38	22.85	13.26	53.89	45.38	58.94	17.4967	52.7367	GO:0016567;GO:0016020;GO:0004842	BP:protein ubiquitination;CC:membrane;MF:ubiquitin-protein transferase activity;	------	------	------	------	ENOG41121N2;ENOG410XSGZ	O:Posttranslational modification, protein turnover, chaperones;	XP_015641590.1	PREDICTED: E3 ubiquitin-protein ligase Os06g0535400 [Oryza sativa Japonica Group]	sp|Q5Z5F2|ATL61_ORYSJ;	E3 ubiquitin-protein ligase Os06g0535400 OS=Oryza sativa subsp. japonica OX=39947 GN=Os06g0535400 PE=2 SV=1;	PF13639.3;PF17123.2;PF12678.4;PF13923.3;PF00097.22;PF13920.3;PF13445.3	zf-RING_2;zf-RING_11;zf-rbx1;zf-C3HC4_2;zf-C3HC4;zf-C3HC4_3;zf-RING_UBOX	Ring finger domain;RING-like zinc finger;RING-H2 zinc finger domain;Zinc finger, C3HC4 type;Zinc finger, C3HC4 type;Zinc finger, C3HC4 type;RING-type zinc-finger
LOC_Os05g22716		RecName: Full=Translation initiation factor IF-1, chloroplastic (chloroplast)	6.672	2.73805	2.80814e-10	2.42724e-08	yes	up	6.75	6.46	12.28	107.01	80.71	100.59	8.49667	96.1033	GO:0006413;GO:0009536;GO:0009507;GO:0003743;GO:0019843;GO:0043022	BP:translational initiation;CC:plastid;CC:chloroplast;MF:translation initiation factor activity;MF:rRNA binding;MF:ribosome binding;	K02518	infA	------	------	COG0361;COG0852;COG0202	J:Translation, ribosomal structure and biogenesis;C:Energy production and conversion;K:Transcription	YP_009034131.1	translation initiation factor	sp|Q6END9|IF1C_ORYNI;	Translation initiation factor IF-1, chloroplastic OS=Oryza nivara OX=4536 GN=infA PE=3 SV=1;	PF01176.16;PF16745.2	eIF-1a;RsgA_N	Translation initiation factor 1A / IF-1;RsgA N-terminal domain
LOC_Os04g16834		RecName: Full=Translation initiation factor IF-1, chloroplastic (chloroplast)	6.672	2.73805	2.80814e-10	2.42724e-08	yes	up	6.75	6.46	12.28	107.01	80.71	100.59	8.49667	96.1033	GO:0006413;GO:0009536;GO:0009507;GO:0003743;GO:0019843;GO:0043022	BP:translational initiation;CC:plastid;CC:chloroplast;MF:translation initiation factor activity;MF:rRNA binding;MF:ribosome binding;	K02518	infA	------	------	COG0361;COG0852;COG0202	J:Translation, ribosomal structure and biogenesis;C:Energy production and conversion;K:Transcription	YP_009034131.1	translation initiation factor	sp|Q6END9|IF1C_ORYNI;	Translation initiation factor IF-1, chloroplastic OS=Oryza nivara OX=4536 GN=infA PE=3 SV=1;	PF01176.16;PF16745.2	eIF-1a;RsgA_N	Translation initiation factor 1A / IF-1;RsgA N-terminal domain
LOC_Os04g09604		RecName: Full=Probable inactive methyltransferase Os04g0175900	5.43	2.44086	2.87864e-10	2.47827e-08	yes	up	0.9	1.43	0.56	5.47	7.35	5.89	0.963333	6.23667	GO:0008152;GO:0019438;GO:0032259;GO:0005829;GO:0008757;GO:0008171;GO:0008168;GO:0046983	BP:metabolic process;BP:aromatic compound biosynthetic process;BP:methylation;CC:cytosol;MF:S-adenosylmethionine-dependent methyltransferase activity;MF:O-methyltransferase activity;MF:methyltransferase activity;MF:protein dimerization activity;	K13066	E2.1.1.68, COMT	map00940	Phenylpropanoid biosynthesis	ENOG410XS7T	S:Function unknown	XP_015633945.1	PREDICTED: probable inactive methyltransferase Os04g0175900 [Oryza sativa Japonica Group]	sp|Q7XXD4|METL_ORYSJ;	Probable inactive methyltransferase Os04g0175900 OS=Oryza sativa subsp. japonica OX=39947 GN=Os04g0175900 PE=1 SV=2;	PF00891.15;PF08100.8;PF13489.3	Methyltransf_2;Dimerisation;Methyltransf_23	O-methyltransferase;Dimerisation domain;Methyltransferase domain
LOC_Os09g32640		RecName: Full=Putative quinone-oxidoreductase homolog, chloroplastic	0.482	-1.05253	3.05008e-10	2.61544e-08	yes	down	37.75	36.06	37.23	19.93	22.48	21.79	37.0133	21.4	GO:0055114;GO:0008270;GO:0016491	BP:oxidation-reduction process;MF:zinc ion binding;MF:oxidoreductase activity;	------	------	------	------	COG0604	C:Energy production and conversion	XP_015651421.1	PREDICTED: putative quinone-oxidoreductase homolog, chloroplastic [Oryza sativa Japonica Group]	sp|Q9AYU1|QR1_TRIVS;	Quinone-oxidoreductase QR1, chloroplastic OS=Triphysaria versicolor OX=64093 PE=1 SV=1;	PF13602.3;PF00107.23;PF08240.9	ADH_zinc_N_2;ADH_zinc_N;ADH_N	Zinc-binding dehydrogenase;Zinc-binding dehydrogenase;Alcohol dehydrogenase GroES-like domain
LOC_Os04g27790		RecName: Full=(S)-beta-bisabolene synthase; AltName: Full=Terpene synthase 1; Short=ZoTPS1	0.181	-2.46733	3.12414e-10	2.66836e-08	yes	down	69.91	34.69	30.31	6.27	12.07	11.14	44.97	9.82667	GO:0008152;GO:0005739;GO:0010333;GO:0000287	BP:metabolic process;CC:mitochondrion;MF:terpene synthase activity;MF:magnesium ion binding;	------	------	------	------	ENOG410YBXH	S:Function unknown	XP_015634270.1	PREDICTED: alpha-humulene synthase isoform X1 [Oryza sativa Japonica Group]	sp|D2YZP9|BISS_ZINOF;	;	PF03936.13;PF01397.18	Terpene_synth_C;Terpene_synth	Terpene synthase family, metal binding domain;Terpene synthase, N-terminal domain
LOC_Os01g59530		RecName: Full=Calmodulin-like protein 1; AltName: Full=OsCAM61; Flags: Precursor	0.457	-1.13003	3.21025e-10	2.73111e-08	yes	down	361.15	332.99	348.44	215.79	177.16	181.55	347.527	191.5	GO:0016020;GO:0005509	CC:membrane;MF:calcium ion binding;	K02183	CALM	map04070;map04626	Phosphatidylinositol signaling system;Plant-pathogen interaction	COG5126;COG5126;COG5126	D:Cell cycle control, cell division, chromosome partitioning;T:Signal transduction mechanisms;Z:Cytoskeleton	XP_015648906.1	PREDICTED: calmodulin-like protein 1 [Oryza sativa Japonica Group]	sp|Q8S1Y9|CML1_ORYSJ;	Calmodulin-like protein 1 OS=Oryza sativa subsp. japonica OX=39947 GN=CML1 PE=2 SV=1;	PF00036.29;PF13499.3;PF13833.3;PF13405.3;PF13202.3;PF14658.3;PF12763.4;PF10591.6;PF08976.8	EF-hand_1;EF-hand_7;EF-hand_8;EF-hand_6;EF-hand_5;EF-hand_9;EF-hand_4;SPARC_Ca_bdg;EF-hand_11	EF hand;EF-hand domain pair;EF-hand domain pair;EF-hand domain;EF hand;EF-hand domain;Cytoskeletal-regulatory complex EF hand;Secreted protein acidic and rich in cysteine Ca binding region;EF-hand domain
LOC_Os04g52390		RecName: Full=Probable potassium transporter 11; AltName: Full=OsHAK11	2.293	1.19718	3.27295e-10	2.77353e-08	yes	up	14.9	19.27	12.91	46.87	38.76	38.26	15.6933	41.2967	GO:0071805;GO:0016021;GO:0015079	BP:potassium ion transmembrane transport;CC:integral component of membrane;MF:potassium ion transmembrane transporter activity;	K03549	kup	------	------	COG3158	P:Inorganic ion transport and metabolism	XP_015635701.1	PREDICTED: probable potassium transporter 11 [Oryza sativa Japonica Group]	sp|Q7XLC6|HAK11_ORYSJ;	Probable potassium transporter 11 OS=Oryza sativa subsp. japonica OX=39947 GN=HAK11 PE=2 SV=4;	PF02705.13	K_trans	K+ potassium transporter
LOC_Os04g51920		RecName: Full=Probable nucleoredoxin 3; Short=OsNrx3	3.376	1.75541	3.56445e-10	2.99705e-08	yes	up	3.18	5.61	3.06	21.19	14.53	18.19	3.95	17.97	GO:0055114;GO:0047134	BP:oxidation-reduction process;MF:protein-disulfide reductase activity;	K17609	NXN	------	------	ENOG410ZIWC	O:Posttranslational modification, protein turnover, chaperones	Q7XPE8.2;Short=OsNrx3)	RecName: Full=Probable nucleoredoxin;	sp|Q7XPE8|NRX3_ORYSJ;	Probable nucleoredoxin 3 OS=Oryza sativa subsp. japonica OX=39947 GN=Os04g0608600 PE=3 SV=2;	PF13905.3;PF00578.18;PF00085.17;PF08534.7;PF13098.3;PF13899.3;PF02630.11	Thioredoxin_8;AhpC-TSA;Thioredoxin;Redoxin;Thioredoxin_2;Thioredoxin_7;SCO1-SenC	Thioredoxin-like;AhpC/TSA family;Thioredoxin;Redoxin;Thioredoxin-like domain;Thioredoxin-like;SCO1/SenC
LOC_Os01g07530		RecName: Full=Galactinol--sucrose galactosyltransferase; AltName: Full=Raffinose synthase	0.291	-1.77914	4.32845e-10	3.62302e-08	yes	down	12.11	9.48	12.11	3.03	3.27	5.43	11.2333	3.91	GO:0006012;GO:0009737;GO:0009507;GO:0047274;GO:0003824	BP:galactose metabolic process;BP:response to abscisic acid;CC:chloroplast;MF:galactinol-sucrose galactosyltransferase activity;MF:catalytic activity;	K06617	E2.4.1.82	map00052	Galactose metabolism	ENOG410YBUA	S:Function unknown	XP_015621501.1	PREDICTED: galactinol--sucrose galactosyltransferase [Oryza sativa Japonica Group]	sp|Q5VQG4|RFS_ORYSJ;	Galactinol--sucrose galactosyltransferase OS=Oryza sativa subsp. japonica OX=39947 GN=RFS PE=1 SV=1;	PF05691.9	Raffinose_syn	Raffinose synthase or seed imbibition protein Sip1
LOC_Os08g07690		_	9.276	3.21347	4.34246e-10	3.62302e-08	yes	up	1.25	2.11	1.2	9.23	14.31	29.15	1.52	17.5633	------	------	------	------	------	------	------	------	XP_015648979.1	PREDICTED: uncharacterized protein LOC4344780 [Oryza sativa Japonica Group]	------	------	------	------	------
LOC_Os03g21400		RecName: Full=Cytochrome P450 714B2; AltName: Full=GA 13-oxidase 2; AltName: Full=Gibberellin 13 oxidase 2	0.083	-3.59564	4.70046e-10	3.90662e-08	yes	down	5.58	3.36	7.9	0.66	0.78	1.09	5.61333	0.843333	GO:0055114;GO:0016021;GO:0004497;GO:0020037;GO:0016705;GO:0005506	BP:oxidation-reduction process;CC:integral component of membrane;MF:monooxygenase activity;MF:heme binding;MF:oxidoreductase activity, acting on paired donors, with incorporation or reduction of molecular oxygen;MF:iron ion binding;	K20666	CYP714B	------	------	COG2124	Q:Secondary metabolites biosynthesis, transport and catabolism	ABF95768.1	Cytochrome P450 family protein, expressed [Oryza sativa Japonica Group]	sp|Q0DS59|C14B2_ORYSJ;	Cytochrome P450 714B2 OS=Oryza sativa subsp. japonica OX=39947 GN=CYP714B2 PE=1 SV=2;	PF00067.19	p450	Cytochrome P450
LOC_Os01g60190		RecName: Full=2,3-bisphosphoglycerate-independent phosphoglycerate mutase; Short=BPG-independent PGAM; Short=Phosphoglyceromutase; AltName: Full=PGAM-I	0.469	-1.09196	4.87908e-10	4.02356e-08	yes	down	150.91	175.66	197.09	87.44	106.43	94.99	174.553	96.2867	GO:0006007;GO:0006096;GO:0005737;GO:0004619;GO:0030145	BP:glucose catabolic process;BP:glycolytic process;CC:cytoplasm;MF:phosphoglycerate mutase activity;MF:manganese ion binding;	K15633	gpmI	map00010;map00260	Glycolysis / Gluconeogenesis;Glycine, serine and threonine metabolism	COG0696	G:Carbohydrate transport and metabolism	XP_015612991.1	PREDICTED: 2,3-bisphosphoglycerate-independent phosphoglycerate mutase [Oryza sativa Japonica Group]	sp|P30792|PMGI_MAIZE;	2,3-bisphosphoglycerate-independent phosphoglycerate mutase OS=Zea mays OX=4577 PE=1 SV=1;	PF01676.15;PF06415.10	Metalloenzyme;iPGM_N	Metalloenzyme superfamily;BPG-independent PGAM N-terminus
LOC_Os09g24620		_	0.311	-1.68353	4.89485e-10	4.02356e-08	yes	down	98.84	64.5	82.28	24.61	28.71	39.87	81.8733	31.0633	GO:0016021	CC:integral component of membrane;	------	------	------	------	ENOG41117HT	S:Function unknown	XP_015610805.1	PREDICTED: uncharacterized protein LOC4347042 [Oryza sativa Japonica Group]	------	------	------	------	------
LOC_Os02g33030		RecName: Full=Alpha carbonic anhydrase 1, chloroplastic; Short=AtaCA1; Short=AtalphaCA1; AltName: Full=Alpha carbonate dehydratase 1; Flags: Precursor	0.295	-1.76195	4.89702e-10	4.02356e-08	yes	down	15.71	23.93	12.07	5.46	6.09	6.48	17.2367	6.01	GO:0006730;GO:0046872;GO:0004089;GO:0008270	BP:one-carbon metabolic process;MF:metal ion binding;MF:carbonate dehydratase activity;MF:zinc ion binding;	K01674	cah	map00910	Nitrogen metabolism	COG3338	P:Inorganic ion transport and metabolism	XP_015626216.1	PREDICTED: alpha carbonic anhydrase 1, chloroplastic [Oryza sativa Japonica Group]	sp|O04846|ATCA1_ARATH;	Alpha carbonic anhydrase 1, chloroplastic OS=Arabidopsis thaliana OX=3702 GN=ACA1 PE=1 SV=2;	PF00194.18	Carb_anhydrase	Eukaryotic-type carbonic anhydrase
LOC_Os08g03430		RecName: Full=R3H domain-containing protein 1	0.484	-1.04687	5.13233e-10	4.20093e-08	yes	down	19.77	21.76	22.2	12.91	11.07	12.37	21.2433	12.1167	GO:0005634;GO:0016020;GO:0016021	CC:nucleus;CC:membrane;CC:integral component of membrane;	------	------	------	------	ENOG410YD5P;ENOG411151Q	S:Function unknown;	XP_015650541.1	PREDICTED: uncharacterized protein LOC4344576 [Oryza sativa Japonica Group]	------	------	PF12056.5	DUF3537	Protein of unknown function
LOC_Os05g03920		RecName: Full=Cysteine-rich receptor-like protein kinase 2; Short=Cysteine-rich RLK2; Flags: Precursor	8.501	3.08769	5.41146e-10	4.41269e-08	yes	up	1.06	5.76	1.78	20.41	24.61	35.86	2.86667	26.96	GO:0006468;GO:0016021;GO:0016020;GO:0004674;GO:0004672;GO:0005524	BP:protein phosphorylation;CC:integral component of membrane;CC:membrane;MF:protein serine/threonine kinase activity;MF:protein kinase activity;MF:ATP binding;	------	------	------	------	COG0515	T:Signal transduction mechanisms	EEC78453.1	hypothetical protein OsI_18315 [Oryza sativa Indica Group]	sp|Q9CAL3|CRK2_ARATH;	Cysteine-rich receptor-like protein kinase 2 OS=Arabidopsis thaliana OX=3702 GN=CRK2 PE=2 SV=1;	PF07714.14;PF00069.22;PF01657.14	Pkinase_Tyr;Pkinase;Stress-antifung	Protein tyrosine kinase;Protein kinase domain;Salt stress response/antifungal
LOC_Os07g02340		RecName: Full=Uncharacterized protein At2g23090	0.22	-2.18754	5.73884e-10	4.66205e-08	yes	down	488.45	600.78	942.44	275.24	355.94	358.36	677.223	329.847	------	------	------	------	------	------	ENOG411250G	S:Function unknown	XP_015646888.1	PREDICTED: uncharacterized protein At2g23090 [Oryza sativa Japonica Group]	sp|O64818|Y2309_ARATH;	Uncharacterized protein At2g23090 OS=Arabidopsis thaliana OX=3702 GN=At2g23090 PE=1 SV=1;	PF12907.4;PF04419.11	zf-met2;4F5	Zinc-binding;4F5 protein family
ChrSy.fgenesh.gene.28		RecName: Full=Chaperonin 60 subunit beta 4, chloroplastic; Short=CPN-60 beta 4; Flags: Precursor	0.253	-1.98343	6.22395e-10	5.0372e-08	yes	down	107.28	65.42	71.87	35.34	20.55	23.55	81.5233	26.48	GO:0042026;GO:0005737;GO:0009941;GO:0009570;GO:0005524	BP:protein refolding;CC:cytoplasm;CC:chloroplast envelope;CC:chloroplast stroma;MF:ATP binding;	K04077	groEL, HSPD1	map03018	RNA degradation	COG0459	O:Posttranslational modification, protein turnover, chaperones	XP_006653448.1	PREDICTED: chaperonin 60 subunit beta 4, chloroplastic-like [Oryza brachyantha]	sp|Q9C667|CPNB4_ARATH;	Chaperonin 60 subunit beta 4, chloroplastic OS=Arabidopsis thaliana OX=3702 GN=CPN60B4 PE=1 SV=1;	PF00118.21	Cpn60_TCP1	TCP-1/cpn60 chaperonin family
LOC_Os01g26120		RecName: Full=CASP-like protein Os01g0363300	2.954	1.56263	7.49047e-10	6.03961e-08	yes	up	7.43	5.88	4.8	21.55	18.98	23.66	6.03667	21.3967	GO:0016020	CC:membrane;	------	------	------	------	ENOG410YQ35	S:Function unknown	XP_015643147.1	PREDICTED: CASP-like protein 1E1 [Oryza sativa Japonica Group]	sp|Q9ARX2|CSPL8_ORYSJ;	CASP-like protein 1E1 OS=Oryza sativa subsp. japonica OX=39947 GN=Os01g0363300 PE=2 SV=1;	PF04535.9	DUF588	Domain of unknown function
LOC_Os10g36650		RecName: Full=Actin-2 ACT2_ORYSJ RecName: Full=Actin-2	0.471	-1.0849	7.86479e-10	6.31785e-08	yes	down	18.82	19.93	22	11.55	10.65	11.66	20.25	11.2867	GO:0005856;GO:0005737;GO:0005524	CC:cytoskeleton;CC:cytoplasm;MF:ATP binding;	K10355	ACTF	------	------	COG5277	Z:Cytoskeleton	XP_015614904.1	PREDICTED: actin-2 [Oryza sativa Japonica Group]	sp|P0C539|ACT2_ORYSI;	Actin-2 OS=Oryza sativa subsp. indica OX=39946 GN=ACT2 PE=3 SV=1;	PF00022.16	Actin	Actin
LOC_Os06g04510		RecName: Full=Enolase 1; AltName: Full=2-phospho-D-glycerate hydro-lyase 1; AltName: Full=2-phosphoglycerate dehydratase 1	0.345	-1.53487	8.30701e-10	6.62385e-08	yes	down	381.06	245.25	349.21	140	135.48	127.77	325.173	134.417	GO:0006096;GO:0000015;GO:0000287;GO:0004634	BP:glycolytic process;CC:phosphopyruvate hydratase complex;MF:magnesium ion binding;MF:phosphopyruvate hydratase activity;	K01689	ENO, eno	map00010;map03018	Glycolysis / Gluconeogenesis;RNA degradation	COG0148	G:Carbohydrate transport and metabolism	XP_015643741.1	PREDICTED: enolase 1 [Oryza sativa Japonica Group]	sp|P26301|ENO1_MAIZE;	Enolase 1 OS=Zea mays OX=4577 GN=ENO1 PE=2 SV=1;	PF00113.19;PF03952.13;PF13378.3;PF07476.8	Enolase_C;Enolase_N;MR_MLE_C;MAAL_C	Enolase, C-terminal TIM barrel domain;Enolase, N-terminal domain;Enolase C-terminal domain-like;Methylaspartate ammonia-lyase C-terminus
LOC_Os03g51920		RecName: Full=Probable zinc metalloprotease EGY3, chloroplastic; AltName: Full=Protein ETHYLENE-DEPENDENT GRAVITROPISM-DEFICIENT AND YELLOW-GREEN 3; Short=OsEGY3; F	0.313	-1.67725	8.54577e-10	6.78917e-08	yes	down	5.72	6.24	8.37	2.82	2.33	2.71	6.77667	2.62	GO:0006508;GO:0031969;GO:0016021;GO:0008237	BP:proteolysis;CC:chloroplast membrane;CC:integral component of membrane;MF:metallopeptidase activity;	------	------	------	------	COG0750	M:Cell wall/membrane/envelope biogenesis	XP_015627827.1	PREDICTED: probable zinc metalloprotease EGY3, chloroplastic isoform X2 [Oryza sativa Japonica Group]	sp|Q851F9|EGY3_ORYSJ;	Probable zinc metalloprotease EGY3, chloroplastic OS=Oryza sativa subsp. japonica OX=39947 GN=EGY3 PE=2 SV=1;	PF02163.19	Peptidase_M50	Peptidase family M50
LOC_Os03g20700		RecName: Full=Magnesium-chelatase subunit ChlH, chloroplastic; Short=Mg-chelatase subunit H; AltName: Full=Mg-protoporphyrin IX chelatase subunit ChlH; Flags: Prec	0.301	-1.732	8.60709e-10	6.81284e-08	yes	down	32.56	22.12	34.13	12.31	10.71	8.64	29.6033	10.5533	GO:0015995;GO:0015979;GO:0031969;GO:0009570;GO:0005739;GO:0009507;GO:0016851;GO:0005524	BP:chlorophyll biosynthetic process;BP:photosynthesis;CC:chloroplast membrane;CC:chloroplast stroma;CC:mitochondrion;CC:chloroplast;MF:magnesium chelatase activity;MF:ATP binding;	K03403	chlH, bchH	map00860	Porphyrin and chlorophyll metabolism	COG1429	H:Coenzyme transport and metabolism	XP_015631165.1	PREDICTED: magnesium-chelatase subunit ChlH, chloroplastic [Oryza sativa Japonica Group]	sp|Q10M50|CHLH_ORYSJ;	Magnesium-chelatase subunit ChlH, chloroplastic OS=Oryza sativa subsp. japonica OX=39947 GN=CHLH PE=1 SV=1;	PF02514.13;PF11965.5	CobN-Mg_chel;DUF3479	CobN/Magnesium Chelatase;Domain of unknown function
LOC_Os11g41600		_	2.653	1.40754	9.33134e-10	7.35916e-08	yes	up	27.18	43.16	22.41	86.03	103.57	100.82	30.9167	96.8067	GO:0005739	CC:mitochondrion;	------	------	------	------	ENOG411075G;ENOG410ZAC3	S:Function unknown;	XP_015617881.1	PREDICTED: uncharacterized protein LOC4350975 [Oryza sativa Japonica Group]	------	------	------	------	------
LOC_Os06g16170		RecName: Full=Protein trichome birefringence-like 19	0.308	-1.69995	1.04254e-09	8.19207e-08	yes	down	10.22	13.4	13.53	4.16	5.83	3.47	12.3833	4.48667	GO:0071554;GO:0005794;GO:0016020;GO:0016413	BP:cell wall organization or biogenesis;CC:Golgi apparatus;CC:membrane;MF:O-acetyltransferase activity;	------	------	------	------	ENOG410YEYH	S:Function unknown	XP_015642020.1	PREDICTED: protein trichome birefringence-like 19 [Oryza sativa Japonica Group]	sp|Q9M896|TBL20_ARATH;	Protein trichome birefringence-like 20 OS=Arabidopsis thaliana OX=3702 GN=TBL20 PE=2 SV=2;	PF13839.3;PF14416.3	PC-Esterase;PMR5N	GDSL/SGNH-like Acyl-Esterase family found in Pmr5 and Cas1p;PMR5 N terminal Domain
LOC_Os01g53880		RecName: Full=Auxin-responsive protein IAA6; AltName: Full=Indoleacetic acid-induced protein 6	2.459	1.298	1.06657e-09	8.35055e-08	yes	up	18.36	32.94	31.61	70.24	78.37	85.99	27.6367	78.2	GO:0009734;GO:0009987;GO:0006355;GO:0006417;GO:0005634;GO:0046983	BP:auxin-activated signaling pathway;BP:cellular process;BP:regulation of transcription, DNA-templated;BP:regulation of translation;CC:nucleus;MF:protein dimerization activity;	K14484	IAA	map04075	Plant hormone signal transduction	ENOG410YI31	K:Transcription	XP_015619920.1	PREDICTED: auxin-responsive protein IAA6 isoform X2 [Oryza sativa Japonica Group]	sp|Q8LQ74|IAA6_ORYSJ;	Auxin-responsive protein IAA6 OS=Oryza sativa subsp. japonica OX=39947 GN=IAA6 PE=2 SV=1;	PF02309.13	AUX_IAA	AUX/IAA family
LOC_Os02g45450		RecName: Full=Dehydration-responsive element-binding protein 1G; Short=Protein DREB1G	0.24	-2.06084	1.11849e-09	8.72547e-08	yes	down	128.79	58.65	119.05	25.42	32.25	32.03	102.163	29.9	GO:0006355;GO:0006351;GO:0005634;GO:0003700;GO:0003677	BP:regulation of transcription, DNA-templated;BP:transcription, DNA-templated;CC:nucleus;MF:transcription factor activity, sequence-specific DNA binding;MF:DNA binding;	------	------	------	------	ENOG410YK37	K:Transcription	AFR67777.1	AP2 domain CBF protein [Triticum aestivum]	sp|Q6EP77|DRE1G_ORYSJ;	Dehydration-responsive element-binding protein 1G OS=Oryza sativa subsp. japonica OX=39947 GN=DREB1G PE=2 SV=1;	PF00847.17	AP2	AP2 domain
LOC_Os05g01140		RecName: Full=Salicylate carboxymethyltransferase; AltName: Full=S-adenosyl-L-methionine:salicylate acid carboxylmethyltransferase; Short=CbSAMT; AltName: Full=Sali	0.066	-3.91225	1.14497e-09	8.8999e-08	yes	down	1.4	3.49	1.43	0.27	0.1	0.1	2.10667	0.156667	GO:0032259;GO:0008168	BP:methylation;MF:methyltransferase activity;	K08241	E2.1.1.141	map00592	alpha-Linolenic acid metabolism	ENOG41104HA;ENOG410YFI3;ENOG4112BHH	S:Function unknown;	XP_015639512.1	PREDICTED: jasmonate O-methyltransferase [Oryza sativa Japonica Group]	sp|Q9AR07|JMT_ARATH;	Jasmonate O-methyltransferase OS=Arabidopsis thaliana OX=3702 GN=JMT PE=1 SV=3;	PF03492.12	Methyltransf_7	SAM dependent carboxyl methyltransferase
LOC_Os01g71320		RecName: Full=Hexokinase-3; AltName: Full=Hexokinase-8	0.385	-1.37695	1.26748e-09	9.81682e-08	yes	down	344.84	203.81	248.19	247.51	229.16	203.57	265.613	226.747	GO:0046835;GO:0051156;GO:0001678;GO:0006096;GO:0016021;GO:0005829;GO:0005741;GO:0005623;GO:0008865;GO:0004396;GO:0004340;GO:0019158;GO:0005524;GO:0005536	BP:carbohydrate phosphorylation;BP:glucose 6-phosphate metabolic process;BP:cellular glucose homeostasis;BP:glycolytic process;CC:integral component of membrane;CC:cytosol;CC:mitochondrial outer membrane;CC:cell;MF:fructokinase activity;MF:hexokinase activity;MF:glucokinase activity;MF:mannokinase activity;MF:ATP binding;MF:glucose binding;	K00844	HK	map00010;map00051;map00052;map00500;map00520	Glycolysis / Gluconeogenesis;Fructose and mannose metabolism;Galactose metabolism;Starch and sucrose metabolism;Amino sugar and nucleotide sugar metabolism	COG5026	G:Carbohydrate transport and metabolism	XP_015621344.1	PREDICTED: hexokinase-3 [Oryza sativa Japonica Group]	sp|Q2KNB4|HXK3_ORYSJ;	Hexokinase-3 OS=Oryza sativa subsp. japonica OX=39947 GN=HXK3 PE=2 SV=1;	PF03727.13;PF00349.18	Hexokinase_2;Hexokinase_1	Hexokinase;Hexokinase
LOC_Os06g11130		RecName: Full=2-hydroxyisoflavanone dehydratase; AltName: Full=Carboxylesterase HIDM	0.443	-1.17305	1.32888e-09	1.02556e-07	yes	down	11.55	15.9	13.03	6.03	7.23	7.91	13.4933	7.05667	GO:0008152;GO:0016787	BP:metabolic process;MF:hydrolase activity;	------	------	------	------	COG0657	I:Lipid transport and metabolism	XP_015643329.1	PREDICTED: 2-hydroxyisoflavanone dehydratase [Oryza sativa Japonica Group]	sp|Q5NUF4|HIDM_GLYEC;	2-hydroxyisoflavanone dehydratase OS=Glycyrrhiza echinata OX=46348 GN=HIDM PE=1 SV=1;	PF07859.10;PF00135.25;PF10503.6	Abhydrolase_3;COesterase;Esterase_phd	alpha/beta hydrolase fold;Carboxylesterase family;Esterase PHB depolymerase
LOC_Os06g48200		RecName: Full=Xyloglucan endotransglucosylase/hydrolase protein 22; Short=At-XTH22; Short=XTH-22; AltName: Full=Touch protein 4; Flags: Precursor	0.209	-2.26185	1.45226e-09	1.11679e-07	yes	down	8.09	5.22	9.82	1.95	1.72	2.18	7.71	1.95	GO:0042546;GO:0006073;GO:0071555;GO:0010411;GO:0005618;GO:0048046;GO:0016762;GO:0004553	BP:cell wall biogenesis;BP:cellular glucan metabolic process;BP:cell wall organization;BP:xyloglucan metabolic process;CC:cell wall;CC:apoplast;MF:xylogluca;MF:hydrolase activity, hydrolyzing O-glycosyl compounds;	K14504;K08235	TCH4;E2.4.1.207	map04075	Plant hormone signal transduction	COG2273	G:Carbohydrate transport and metabolism	XP_015641683.1	PREDICTED: probable xyloglucan endotransglucosylase/hydrolase protein 25 [Oryza sativa Japonica Group]	sp|Q38907|XTH25_ARATH;	Probable xyloglucan endotransglucosylase/hydrolase protein 25 OS=Arabidopsis thaliana OX=3702 GN=XTH25 PE=2 SV=2;	PF00722.18;PF06955.9	Glyco_hydro_16;XET_C	Glycosyl hydrolases family 16;Xyloglucan endo-transglycosylase
LOC_Os07g08840		RecName: Full=Thioredoxin H1; Short=OsTrxh1; AltName: Full=Phloem sap 13 kDa protein 1	0.479	-1.06121	1.53035e-09	1.17267e-07	yes	down	751.82	651.04	778.41	412.41	449.08	417.16	727.09	426.217	GO:0044710;GO:0006662;GO:0006457;GO:0009987;GO:0043086;GO:0010497;GO:0044699;GO:0009409;GO:0045454;GO:0000103;GO:0034599;GO:0055114;GO:0005829;GO:0044464;GO:0005886;GO:0015035;GO:0004857;GO:0016671;GO:0016667	BP:single-organism metabolic process;BP:glycerol ether metabolic process;BP:protein folding;BP:cellular process;BP:negative regulation of catalytic activity;BP:plasmodesmata-mediated intercellular transport;BP:single-organism process;BP:response to cold;BP:cell redox homeostasis;BP:sulfate assimilation;BP:cellular response to oxidative stress;BP:oxidation-reduction process;CC:cytosol;CC:cell part…	K03671	trxA	------	------	COG0526	O:Posttranslational modification, protein turnover, chaperones	XP_015647572.1	PREDICTED: thioredoxin H1 [Oryza sativa Japonica Group]	sp|Q0D840|TRXH1_ORYSJ;	Thioredoxin H1 OS=Oryza sativa subsp. japonica OX=39947 GN=TRXH PE=1 SV=1;	PF00085.17;PF13899.3;PF13905.3;PF00578.18	Thioredoxin;Thioredoxin_7;Thioredoxin_8;AhpC-TSA	Thioredoxin;Thioredoxin-like;Thioredoxin-like;AhpC/TSA family
LOC_Os02g51750		RecName: Full=Annexin D7; AltName: Full=AnnAt7	0.241	-2.05316	1.55601e-09	1.18812e-07	yes	down	7.45	15.69	16.02	3.49	2.98	4.77	13.0533	3.74667	GO:0005544;GO:0005509	MF:calcium-dependent phospholipid binding;MF:calcium ion binding;	------	------	------	------	ENOG410XPUN	S:Function unknown	XP_015627364.1	PREDICTED: annexin D7 [Oryza sativa Japonica Group]	sp|Q9LX07|ANXD7_ARATH;	Annexin D7 OS=Arabidopsis thaliana OX=3702 GN=ANNAT7 PE=2 SV=1;	PF00191.17	Annexin	Annexin
LOC_Os09g28340		_	0.267	-1.90321	1.63208e-09	1.24182e-07	yes	down	8.38	5.78	5.7	2	1.95	2.41	6.62	2.12	------	------	------	------	------	------	ENOG4111KG5	S:Function unknown	XP_015611858.1	PREDICTED: uncharacterized protein LOC4347258 [Oryza sativa Japonica Group]	------	------	------	------	------
LOC_Os03g20720		RecName: Full=Probable ADP-ribosylation factor GTPase-activating protein AGD14; Short=ARF GAP AGD14; AltName: Full=Protein ARF-GAP DOMAIN 14; Short=AtAGD14; AltNa	2.694	1.42998	1.64425e-09	1.24233e-07	yes	up	2.05	3.9	2.3	7.42	9.22	8.92	2.75	8.52	GO:0043547;GO:0005096	BP:positive regulation of GTPase activity;MF:GTPase activator activity;	------	------	------	------	ENOG41122WA	U:Intracellular trafficking, secretion, and vesicular transport	ABF95689.1	GTPase activating protein, putative, expressed [Oryza sativa Japonica Group]	sp|Q8RXE7|AGD14_ARATH;	Probable ADP-ribosylation factor GTPase-activating protein AGD14 OS=Arabidopsis thaliana OX=3702 GN=AGD14 PE=1 SV=2;	PF01412.15	ArfGap	Putative GTPase activating protein for Arf
LOC_Os01g51890		RecName: Full=Type I inositol 1,4,5-trisphosphate 5-phosphatase 1; Short=At5PTase1	0.272	-1.87816	1.64223e-09	1.24233e-07	yes	down	35.47	45.53	76.5	19.5	16.41	14.94	52.5	16.95	GO:0046856;GO:0009536;GO:0016787	BP:phosphatidylinositol dephosphorylation;CC:plastid;MF:hydrolase activity;	------	------	------	------	COG5411	T:Signal transduction mechanisms	XP_015629102.1	PREDICTED: type IV inositol polyphosphate 5-phosphatase 3 [Oryza sativa Japonica Group]	sp|Q8H0Z6|IP5P3_ARATH;	Type IV inositol polyphosphate 5-phosphatase 3 OS=Arabidopsis thaliana OX=3702 GN=IP5P3 PE=1 SV=1;	PF03372.20	Exo_endo_phos	Endonuclease/Exonuclease/phosphatase family
LOC_Os05g38290		RecName: Full=Probable protein phosphatase 2C 49; Short=OsPP2C49	0.159	-2.6561	1.82961e-09	1.37278e-07	yes	down	2.82	5.57	8.34	1.07	0.82	1.28	5.57667	1.05667	GO:0006470;GO:0046872;GO:0004722;GO:0016787	BP:protein dephosphorylation;MF:metal ion binding;MF:protein serine/threonine phosphatase activity;MF:hydrolase activity;	K14497	PP2C	map04075	Plant hormone signal transduction	COG0631	T:Signal transduction mechanisms	XP_015638196.1	PREDICTED: probable protein phosphatase 2C 49 [Oryza sativa Japonica Group]	sp|Q65XG6|P2C49_ORYSJ;	Probable protein phosphatase 2C 49 OS=Oryza sativa subsp. japonica OX=39947 GN=Os05g0457200 PE=3 SV=1;	PF00481.18	PP2C	Protein phosphatase 2C
LOC_Os10g37710		_	0.32	-1.64477	1.84459e-09	1.37923e-07	yes	down	19.04	26.79	18	5.13	7.93	10.13	21.2767	7.73	GO:0016787	MF:hydrolase activity;	------	------	------	------	ENOG4111QDI	S:Function unknown	XP_015612919.1	PREDICTED: uncharacterized protein LOC4349144 isoform X2 [Oryza sativa Japonica Group]	------	------	PF00561.17;PF12146.5	Abhydrolase_1;Hydrolase_4	alpha/beta hydrolase fold;Serine aminopeptidase, S33
LOC_Os03g55350		RecName: Full=Subtilisin-like protease; AltName: Full=Cucumisin-like serine protease; Flags: Precursor	0.239	-2.06685	1.86694e-09	1.39113e-07	yes	down	5.33	4.13	5.52	1.46	1.83	0.93	4.99333	1.40667	GO:0006508;GO:0005618;GO:0004252	BP:proteolysis;CC:cell wall;MF:serine-type endopeptidase activity;	------	------	------	------	COG1404	O:Posttranslational modification, protein turnover, chaperones	XP_015632687.1	PREDICTED: subtilisin-like protease SBT1.7 [Oryza sativa Japonica Group]	sp|O65351|SBT17_ARATH;	Subtilisin-like protease SBT1.7 OS=Arabidopsis thaliana OX=3702 GN=SBT1.7 PE=1 SV=1;	PF00082.19;PF05922.13;PF02225.19	Peptidase_S8;Inhibitor_I9;PA	Subtilase family;Peptidase inhibitor I9;PA domain
LOC_Os03g19560		_	0.38	-1.39758	2.03707e-09	1.51268e-07	yes	down	46.71	75.64	80.83	28.82	33.98	27.48	67.7267	30.0933	GO:1901918;GO:0006417;GO:0006397;GO:0006396;GO:0009657;GO:0009941;GO:0009536;GO:0005774;GO:0003727	BP:negative regulation of exoribonuclease activity;BP:regulation of translation;BP:mRNA processing;BP:RNA processing;BP:plastid organization;CC:chloroplast envelope;CC:plastid;CC:vacuolar membrane;MF:single-stranded RNA binding;	------	------	------	------	ENOG4111Y4M;COG0457	S:Function unknown;	XP_015633115.1	PREDICTED: protein high chlorophyll fluorescent 107 isoform X1 [Oryza sativa Japonica Group]	sp|Q8RWG2|CF107_ARATH;	Protein high chlorophyll fluorescent 107 OS=Arabidopsis thaliana OX=3702 GN=HCF107 PE=1 SV=1;	PF07719.14;PF13428.3;PF14559.3;PF13424.3;PF13432.3;PF00515.25;PF13181.3;PF13176.3	TPR_2;TPR_14;TPR_19;TPR_12;TPR_16;TPR_1;TPR_8;TPR_7	Tetratricopeptide repeat;Tetratricopeptide repeat;Tetratricopeptide repeat;Tetratricopeptide repeat;Tetratricopeptide repeat;Tetratricopeptide repeat;Tetratricopeptide repeat;Tetratricopeptide repeat
LOC_Os02g04750		RecName: Full=Achilleol B synthase	3.01	1.58966	2.09272e-09	1.54869e-07	yes	up	6.68	6.53	4.03	16.64	15.11	23.12	5.74667	18.29	GO:0005739;GO:0016866	CC:mitochondrion;MF:intramolecular transferase activity;	------	------	------	------	COG1657	I:Lipid transport and metabolism	BAF07767.1	Os02g0140400, partial [Oryza sativa Japonica Group]	sp|Q2R712|ACBSY_ORYSJ;	Achilleol B synthase OS=Oryza sativa subsp. japonica OX=39947 GN=Os11g0285000 PE=1 SV=1;	PF13243.3;PF00432.18	SQHop_cyclase_C;Prenyltrans	Squalene-hopene cyclase C-terminal domain;Prenyltransferase and squalene oxidase repeat
LOC_Os09g32200		RecName: Full=Probable mitochondrial adenine nucleotide transporter BTL1; AltName: Full=Adenine nucleotide transporter BT1-like protein 1	0.344	-1.53937	2.2578e-09	1.66514e-07	yes	down	43.93	28.39	37.61	13.34	16.93	16.35	36.6433	15.54	GO:0055085;GO:0006412;GO:0016021;GO:0003735	BP:transmembrane transport;BP:translation;CC:integral component of membrane;MF:structural constituent of ribosome;	K14684	SLC25A23S	------	------	ENOG410ZRF1	S:Function unknown	XP_015612278.1	PREDICTED: probable mitochondrial adenine nucleotide transporter BTL1 isoform X2 [Oryza sativa Japonica Group]	sp|Q9LJX5|BRTL1_ARATH;	Probable mitochondrial adenine nucleotide transporter BTL1 OS=Arabidopsis thaliana OX=3702 GN=At3g20240 PE=2 SV=1;	PF00153.24	Mito_carr	Mitochondrial carrier protein
LOC_Os03g43440		RecName: Full=CBL-interacting protein kinase 7; AltName: Full=OsCIPK07	0.473	-1.08128	2.35034e-09	1.7275e-07	yes	down	147.2	165.44	134.82	76.62	95.18	74.14	149.153	81.98	GO:0006468;GO:0016310;GO:0035556;GO:0005737;GO:0005634;GO:0005739;GO:0000166;GO:0004674;GO:0004672;GO:0005524	BP:protein phosphorylation;BP:phosphorylation;BP:intracellular signal transduction;CC:cytoplasm;CC:nucleus;CC:mitochondrion;MF:nucleotide binding;MF:protein serine/threonine kinase activity;MF:protein kinase activity;MF:ATP binding;	K03116	tatA	map03060	Protein export	COG0515	T:Signal transduction mechanisms	Q75GK4.1;AltName: Full=OsCIPK07)	RecName: Full=CBL-interacting protein kinase;	sp|Q75GK4|CIPK7_ORYSJ;	CBL-interacting protein kinase 7 OS=Oryza sativa subsp. japonica OX=39947 GN=CIPK7 PE=2 SV=1;	PF00069.22;PF07714.14;PF03822.11;PF14531.3;PF06293.11	Pkinase;Pkinase_Tyr;NAF;Kinase-like;Kdo	Protein kinase domain;Protein tyrosine kinase;NAF domain;Kinase-like;Lipopolysaccharide kinase
LOC_Os05g46510		RecName: Full=Probable polygalacturonase At1g80170; Short=PG; AltName: Full=Pectinase At1g80170; Flags: Precursor	16.071	4.00639	2.56349e-09	1.87778e-07	yes	up	0	0.16	0.12	1.44	1.66	2.2	0.0933333	1.76667	GO:0071555;GO:0005975;GO:0005576;GO:0004650	BP:cell wall organization;BP:carbohydrate metabolic process;CC:extracellular region;MF:polygalacturonase activity;	------	------	------	------	COG5434	M:Cell wall/membrane/envelope biogenesis	XP_015640423.1	PREDICTED: probable polygalacturonase At1g80170 [Oryza sativa Japonica Group]	sp|Q94AJ5|PGLR5_ARATH;	Probable polygalacturonase At1g80170 OS=Arabidopsis thaliana OX=3702 GN=At1g80170 PE=1 SV=1;	PF00295.14;PF12708.4	Glyco_hydro_28;Pectate_lyase_3	Glycosyl hydrolases family 28;Pectate lyase superfamily protein
LOC_Os03g20440		_	0.272	-1.87639	2.89196e-09	2.09706e-07	yes	down	13.36	8.41	12	3.55	3.61	3.99	11.2567	3.71667	------	------	------	------	------	------	ENOG41108TB	S:Function unknown	XP_015629113.1	PREDICTED: calmodulin-binding protein 25 [Oryza sativa Japonica Group]	------	------	PF05678.11	VQ	VQ motif
LOC_Os07g30960		RecName: Full=Zeaxanthin epoxidase, chloroplastic; AltName: Full=PA-ZE; Flags: Precursor	0.452	-1.14448	2.99907e-09	2.16745e-07	yes	down	37.49	32.85	39.06	19.43	20.23	19.2	36.4667	19.62	GO:0044550;GO:0055114;GO:0009536;GO:0004497;GO:0071949;GO:0016491	BP:secondary metabolite biosynthetic process;BP:oxidation-reduction process;CC:plastid;MF:monooxygenase activity;MF:FAD binding;MF:oxidoreductase activity;	------	------	------	------	COG0654;COG0654	C:Energy production and conversion;H:Coenzyme transport and metabolism	XP_015647139.1	PREDICTED: FAD-dependent urate hydroxylase isoform X1 [Oryza sativa Japonica Group]	sp|O81816|MO2_ARATH;	Monooxygenase 2 OS=Arabidopsis thaliana OX=3702 GN=MO2 PE=2 SV=1;	PF01494.16	FAD_binding_3	FAD binding domain
LOC_Os08g39810		RecName: Full=Lysine-specific demethylase 8; AltName: Full=JmjC domain-containing protein 5; AltName: Full=Jumonji domain-containing protein 5	0.442	-1.17687	3.29363e-09	2.3724e-07	yes	down	51.72	53.45	50.77	29.55	30.24	22.88	51.98	27.5567	------	------	K10277	KDM8, JMJD5	------	------	COG2801;ENOG410ZFDT	L:Replication, recombination and repair;S:Function unknown	AAT81721.1	putative retrotransposon protein [Oryza sativa Japonica Group]	sp|Q8RWR1|JMJ30_ARATH;	Lysine-specific demethylase JMJ30 OS=Arabidopsis thaliana OX=3702 GN=JMJ30 PE=1 SV=1;	PF13621.3	Cupin_8	Cupin-like domain
LOC_Os11g02610		RecName: Full=Root phototropism protein 2; AltName: Full=BTB/POZ domain-containing protein RPT2	2.141	1.09827	3.44374e-09	2.4641e-07	yes	up	8.57	13.18	8.68	24.21	24.78	25.91	10.1433	24.9667	GO:0050896;GO:0009638;GO:0007165;GO:0004871	BP:response to stimulus;BP:phototropism;BP:signal transduction;MF:signal transducer activity;	------	------	------	------	ENOG410YAX9	S:Function unknown	BAT12429.1	Os11g0118300, partial [Oryza sativa Japonica Group]	sp|Q682S0|RPT2_ARATH;	Root phototropism protein 2 OS=Arabidopsis thaliana OX=3702 GN=RPT2 PE=1 SV=2;	PF03000.11	NPH3	NPH3 family
LOC_Os08g02490		RecName: Full=Putative DNA-binding protein ESCAROLA	3.966	1.9878	3.69377e-09	2.63428e-07	yes	up	1.62	5.09	2.55	13.55	14.27	14.09	3.08667	13.97	------	------	------	------	------	------	ENOG410YFD3;ENOG410YBXD	S:Function unknown;	XP_015651072.1	PREDICTED: AT-hook motif nuclear-localized protein 1 [Oryza sativa Japonica Group]	sp|Q8VYJ2|AHL1_ARATH;	AT-hook motif nuclear-localized protein 1 OS=Arabidopsis thaliana OX=3702 GN=AHL1 PE=1 SV=1;	PF03479.12	DUF296	Domain of unknown function
LOC_Os02g18450		RecName: Full=GTP-binding protein TypA/BipA homolog	0.428	-1.22461	3.87113e-09	2.75169e-07	yes	down	76.06	68.26	94.07	40.29	40.42	39.8	79.4633	40.17	GO:0006412;GO:0009536;GO:0005622;GO:0003924;GO:0005525	BP:translation;CC:plastid;CC:intracellular;MF:GTPase activity;MF:GTP binding;	K06207	typA, bipA	------	------	COG1217	T:Signal transduction mechanisms	XP_015627401.1	PREDICTED: GTP-binding protein TypA/BipA homolog [Oryza sativa Japonica Group]	sp|F4K410|SVR3_ARATH;	Putative elongation factor TypA-like SVR3, chloroplastic OS=Arabidopsis thaliana OX=3702 GN=SVR3 PE=1 SV=1;	PF00009.24;PF00679.21;PF03144.22;PF01926.20;PF00735.15;PF14492.3	GTP_EFTU;EFG_C;GTP_EFTU_D2;MMR_HSR1;Septin;EFG_II	Elongation factor Tu GTP binding domain;Elongation factor G C-terminus;Elongation factor Tu domain 2;50S ribosome-binding GTPase;Septin;Elongation Factor G, domain II
LOC_Os02g52270		RecName: Full=Chaperone protein DnaJ 1	0.205	-2.28873	4.33992e-09	3.0748e-07	yes	down	5.53	11.72	9.8	2.16	2.08	2.45	9.01667	2.23	------	------	------	------	------	------	COG2214;COG0484	O:Posttranslational modification, protein turnover, chaperones;	BAS81024.1	Os02g0760000 [Oryza sativa Japonica Group]	sp|Q5SLW9|DNAJ1_THET8;	Chaperone protein DnaJ 1 OS=Thermus thermophilus;	PF00226.28	DnaJ	DnaJ domain
LOC_Os04g57930		RecName: Full=Thioredoxin X, chloroplastic; Short=OsTrxx; AltName: Full=OsTrx16; Flags: Precursor	0.373	-1.42346	4.43205e-09	3.11962e-07	yes	down	208.78	157.32	192.66	96.41	87.23	69.07	186.253	84.2367	GO:0006662;GO:0006457;GO:0044699;GO:0045454;GO:0000103;GO:0034599;GO:0055114;GO:0009507;GO:0015035;GO:0016671	BP:glycerol ether metabolic process;BP:protein folding;BP:single-organism process;BP:cell redox homeostasis;BP:sulfate assimilation;BP:cellular response to oxidative stress;BP:oxidation-reduction process;CC:chloroplast;MF:protein disulfide oxidoreductase activity;MF:oxidoreductase activity, acting on a sulfur group of donors, disulfide as acceptor;	K03671	trxA	------	------	COG0526	O:Posttranslational modification, protein turnover, chaperones	XP_015636655.1	PREDICTED: thioredoxin X, chloroplastic [Oryza sativa Japonica Group]	sp|Q7XKD0|TRXX_ORYSJ;	Thioredoxin X, chloroplastic OS=Oryza sativa subsp. japonica OX=39947 GN=TRX-X PE=2 SV=1;	PF00085.17;PF13098.3;PF14595.3;PF13899.3;PF13905.3	Thioredoxin;Thioredoxin_2;Thioredoxin_9;Thioredoxin_7;Thioredoxin_8	Thioredoxin;Thioredoxin-like domain;Thioredoxin;Thioredoxin-like;Thioredoxin-like
LOC_Os09g29430		RecName: Full=Dicarboxylate transporter 2.1, chloroplastic; AltName: Full=AtpDCT1; AltName: Full=Glutamate/malate translocator; Flags: Precursor	0.339	-1.56237	5.59977e-09	3.89085e-07	yes	down	10.21	14.47	17.89	4.94	5.06	7.04	14.19	5.68	GO:0071423;GO:1902356;GO:0006814;GO:0055085;GO:0016021;GO:0009536;GO:0015131;GO:0005215;GO:0015140	BP:malate transmembrane transport;BP:oxaloacetat;BP:sodium ion transport;BP:transmembrane transport;CC:integral component of membrane;CC:plastid;MF:oxaloacetate transmembrane transporter activity;MF:transporter activity;MF:malate transmembrane transporter activity;	------	------	------	------	COG0471	P:Inorganic ion transport and metabolism	XP_015651303.1	PREDICTED: dicarboxylate transporter 2.1, chloroplastic [Oryza sativa Japonica Group]	sp|Q9FMF7|DIT21_ARATH;	Dicarboxylate transporter 2.1, chloroplastic OS=Arabidopsis thaliana OX=3702 GN=DIT2-1 PE=1 SV=1;	PF00939.16;PF03600.13	Na_sulph_symp;CitMHS	Sodiu;Citrate transporter
LOC_Os10g25674		RecName: Full=MOB kinase activator-like 1; AltName: Full=Mob1 homolog 1; AltName: Full=Mps one binder kinase activator-like 1	2.893	1.53252	5.98119e-09	4.12931e-07	yes	up	3.36	4.11	5.35	13.54	14.32	15.93	4.27333	14.5967	GO:0016310;GO:0016301	BP:phosphorylation;MF:kinase activity;	K06685	MOB1, Mats	------	------	ENOG410XSUJ	S:Function unknown	XP_015613105.1	PREDICTED: MOB kinase activator-like 1A [Oryza sativa Japonica Group]	sp|Q949G5|MOB1A_MEDSF;	MOB kinase activator-like 1A OS=Medicago sativa subsp. falcata OX=3878 GN=MOB1-A PE=2 SV=2;	PF03637.14	Mob1_phocein	Mob1/phocein family
LOC_Os02g16540		_	0.257	-1.96271	5.97464e-09	4.12931e-07	yes	down	4.16	3.11	3.24	1.15	0.81	1.24	3.50333	1.06667	------	------	K13425	WRKY22	map04016;map04626	MAPK signaling pathway - plant;Plant-pathogen interaction	ENOG410YMDW;ENOG410YINN	K:Transcription;	XP_015623400.1	PREDICTED: probable WRKY transcription factor 27 [Oryza sativa Japonica Group]	sp|Q9FLX8|WRK27_ARATH;	Probable WRKY transcription factor 27 OS=Arabidopsis thaliana OX=3702 GN=WRKY27 PE=2 SV=1;	------	------	------
LOC_Os03g37260		RecName: Full=Pentatricopeptide repeat-containing protein At1g09900	0.299	-1.7416	6.11423e-09	4.19436e-07	yes	down	7.6	4.76	7.05	2.38	2.39	2.12	6.47	2.29667	GO:0009536	CC:plastid;	------	------	------	------	ENOG410Z7Z7	S:Function unknown	EAY90703.1	hypothetical protein OsI_12306 [Oryza sativa Indica Group]	sp|Q3EDF8|PPR28_ARATH;	Pentatricopeptide repeat-containing protein At1g09900 OS=Arabidopsis thaliana OX=3702 GN=At1g09900 PE=2 SV=1;	PF12854.4;PF13041.3;PF01535.17;PF13812.3;PF17177.1	PPR_1;PPR_2;PPR;PPR_3;PPR_long	PPR repeat;PPR repeat family;PPR repeat;Pentatricopeptide repeat domain;Pentacotripeptide-repeat region of PROPR
LOC_Os03g41350		RecName: Full=BTB/POZ domain-containing protein NPY2; AltName: Full=Protein NAKED PINS IN YUC MUTANTS 2	2.306	1.20528	6.4825e-09	4.40126e-07	yes	up	5.64	9.49	5.68	17.51	17.1	20.63	6.93667	18.4133	GO:0009958	BP:positive gravitropism;	------	------	------	------	ENOG410YBGR	S:Function unknown	XP_015632455.1	PREDICTED: BTB/POZ domain-containing protein NPY3 [Oryza sativa Japonica Group]	sp|O80970|NPY2_ARATH;	BTB/POZ domain-containing protein NPY2 OS=Arabidopsis thaliana OX=3702 GN=NPY2 PE=2 SV=1;	PF03000.11;PF00651.28	NPH3;BTB	NPH3 family;BTB/POZ domain
LOC_Os10g36500		_	0.036	-4.78504	6.4973e-09	4.40126e-07	yes	down	136.14	23.57	125.19	2.86	3.35	7.03	94.9667	4.41333	GO:0004857	MF:enzyme inhibitor activity;	------	------	------	------	ENOG410YKJY;ENOG41115R1	S:Function unknown;	XP_015613212.1	PREDICTED: 21 kDa protein [Oryza sativa Japonica Group]	sp|Q9SB37|PMEI7_ARATH;	Pectinesterase inhibitor 7 OS=Arabidopsis thaliana OX=3702 GN=PMEI7 PE=2 SV=1;	PF04043.12	PMEI	Plant invertase/pectin methylesterase inhibitor
LOC_Os05g05600		_	0.475	-1.07389	6.82945e-09	4.6118e-07	yes	down	17.1	26.82	24.54	12.82	12.05	12.89	22.82	12.5867	GO:0010150;GO:0034599;GO:0010228;GO:0072593;GO:0009507	BP:leaf senescence;BP:cellular response to oxidative stress;BP:vegetative to reproductive phase transition of meristem;BP:reactive oxygen species metabolic process;CC:chloroplast;	------	------	------	------	ENOG4111KY0	S:Function unknown	XP_015639922.1	PREDICTED: uncharacterized protein LOC4337812 [Oryza sativa Japonica Group]	sp|Q65XF2|OSA15_ORYSJ;	Senescence-associated protein OSA15, chloroplastic OS=Oryza sativa subsp. japonica OX=39947 GN=OSA15 PE=1 SV=1;	PF13646.3	HEAT_2	HEAT repeats
LOC_Os02g33710		RecName: Full=Serine decarboxylase 1	0.408	-1.29422	6.97573e-09	4.65984e-07	yes	down	158.09	209.13	263.34	103.3	105.46	93.92	210.187	100.893	GO:0006580;GO:0019752;GO:0005829;GO:0005886;GO:0016831;GO:0030170	BP:ethanolamine metabolic process;BP:carboxylic acid metabolic process;CC:cytosol;CC:plasma membrane;MF:carboxy-lyase activity;MF:pyridoxal phosphate binding;	K01590	hdc, HDC	map00340	Histidine metabolism	COG0076	E:Amino acid transport and metabolism	XP_015626683.1	PREDICTED: serine decarboxylase 1 [Oryza sativa Japonica Group]	sp|Q6ESZ9|SDC1_ORYSJ;	Serine decarboxylase 1 OS=Oryza sativa subsp. japonica OX=39947 GN=SDC1 PE=3 SV=1;	PF00282.16	Pyridoxal_deC	Pyridoxal-dependent decarboxylase conserved domain
LOC_Os08g02210		RecName: Full=Beta-carotene isomerase D27, chloroplastic; AltName: Full=Protein DWARF-27; Flags: Precursor	0.403	-1.3112	6.98685e-09	4.65984e-07	yes	down	64.96	73.5	91.91	36.18	42.36	31.33	76.79	36.6233	GO:0009534;GO:0009941	CC:chloroplast thylakoid;CC:chloroplast envelope;	------	------	------	------	ENOG410XQY4	S:Function unknown	XP_015648697.1	PREDICTED: beta-carotene isomerase D27, chloroplastic-like [Oryza sativa Japonica Group]	sp|C7AU21|D27_ORYSJ;	Beta-carotene isomerase D27, chloroplastic OS=Oryza sativa subsp. japonica OX=39947 GN=D27 PE=1 SV=1;	PF13225.3	DUF4033	Domain of unknown function
LOC_Os09g26420		RecName: Full=Ethylene-responsive transcription factor 1; AltName: Full=Ethylene-responsive element-binding factor 1; Short=EREBP-1; Short=OsEREBP1	0.323	-1.63083	6.96334e-09	4.65984e-07	yes	down	313.5	205.03	326.24	122.25	113.37	89.67	281.59	108.43	GO:0006355;GO:0005634;GO:0003700;GO:0003677	BP:regulation of transcription, DNA-templated;CC:nucleus;MF:transcription factor activity, sequence-specific DNA binding;MF:DNA binding;	K09286	EREBP	------	------	ENOG41124AA;ENOG410YERP	K:Transcription;	XP_015611873.1	PREDICTED: ethylene-responsive transcription factor 1-like [Oryza sativa Japonica Group]	sp|Q6K7E6|ERF1_ORYSJ;	Ethylene-responsive transcription factor 1 OS=Oryza sativa subsp. japonica OX=39947 GN=EREBP1 PE=1 SV=1;	PF00847.17	AP2	AP2 domain
LOC_Os02g48560		RecName: Full=Omega-6 fatty acid desaturase, endoplasmic reticulum isozyme 2	0.419	-1.25585	6.9222e-09	4.65984e-07	yes	down	81.71	89.28	92.09	39.47	33.64	57.57	87.6933	43.56	GO:0055114;GO:0006629;GO:0016021;GO:0016717	BP:oxidation-reduction process;BP:lipid metabolic process;CC:integral component of membrane;MF:oxidoreductase activity, acting on paired donors, with oxidation of a pair of donors resulting in the reduction of molecular oxygen to two molecules of water;	K10256	FAD2	map01040	Biosynthesis of unsaturated fatty acids	COG3239	I:Lipid transport and metabolism	XP_015625626.1	PREDICTED: fatty acid desaturase DES2 [Oryza sativa Japonica Group]	sp|A3F5L3|DES2_SORBI;	Fatty acid desaturase DES2 OS=Sorghum bicolor OX=4558 GN=DES2 PE=2 SV=1;	PF00487.21;PF11960.5	FA_desaturase;DUF3474	Fatty acid desaturase;Domain of unknown function
LOC_Os01g45274		RecName: Full=Carbonic anhydrase, chloroplastic; AltName: Full=Carbonate dehydratase; Flags: Precursor	0.144	-2.79992	7.04608e-09	4.68488e-07	yes	down	4211.5	874.63	3191.27	543.77	352.37	506	2759.13	467.38	GO:0015976;GO:0009536;GO:0009570;GO:0016829;GO:0008270;GO:0004089	BP:carbon utilization;CC:plastid;CC:chloroplast stroma;MF:lyase activity;MF:zinc ion binding;MF:carbonate dehydratase activity;	K01673	cynT, can	map00910	Nitrogen metabolism	COG0288	P:Inorganic ion transport and metabolism	XP_015617246.1	PREDICTED: carbonic anhydrase, chloroplastic isoform X2 [Oryza sativa Japonica Group]	sp|P40880|CAHC_HORVU;	Carbonic anhydrase, chloroplastic OS=Hordeum vulgare OX=4513 PE=2 SV=1;	PF00484.16	Pro_CA	Carbonic anhydrase
LOC_Os02g39930		RecName: Full=Outer membrane lipoprotein Blc; Flags: Precursor	2.03	1.02128	8.0541e-09	5.33868e-07	yes	up	597.67	587.47	493.56	1110.4	1476.01	1531.98	559.567	1372.8	GO:0042538;GO:0009735;GO:0009416;GO:0009408;GO:0005794;GO:0005783;GO:0005739;GO:0005774;GO:0005886;GO:0009506	BP:hyperosmotic salinity response;BP:response to cytokinin;BP:response to light stimulus;BP:response to heat;CC:Golgi apparatus;CC:endoplasmic reticulum;CC:mitochondrion;CC:vacuolar membrane;CC:plasma membrane;CC:plasmodesma;	K03098	APOD	------	------	COG3040	M:Cell wall/membrane/envelope biogenesis	XP_015627280.1	PREDICTED: temperature-induced lipocalin-1 [Oryza sativa Japonica Group]	sp|Q9FGT8|TIL_ARATH;	Temperature-induced lipocalin-1 OS=Arabidopsis thaliana OX=3702 GN=TIL PE=1 SV=1;	PF08212.9	Lipocalin_2	Lipocalin-like domain
LOC_Os01g12810		RecName: Full=Pentatricopeptide repeat-containing protein At5g25630	2.618	1.38855	8.2034e-09	5.42102e-07	yes	up	1.54	1.65	1.55	5.32	4.55	4.82	1.58	4.89667	------	------	K17710	PTCD1	------	------	ENOG410Z7Z7	S:Function unknown	XP_015616667.1	PREDICTED: pentatricopeptide repeat-containing protein At5g25630 [Oryza sativa Japonica Group]	sp|Q8GZ63|PP397_ARATH;	Pentatricopeptide repeat-containing protein At5g25630 OS=Arabidopsis thaliana OX=3702 GN=At5g25630 PE=2 SV=2;	PF13041.3;PF12854.4;PF01535.17;PF13812.3;PF17177.1	PPR_2;PPR_1;PPR;PPR_3;PPR_long	PPR repeat family;PPR repeat;PPR repeat;Pentatricopeptide repeat domain;Pentacotripeptide-repeat region of PROPR
LOC_Os01g05840		RecName: Full=Short-chain dehydrogenase TIC 32, chloroplastic; AltName: Full=Translocon at the inner envelope membrane of chloroplasts 32; Short=PsTIC32	0.128	-2.9615	8.3089e-09	5.474e-07	yes	down	4.01	2.43	4.82	0.75	0.79	0.43	3.75333	0.656667	GO:0008152;GO:0016491	BP:metabolic process;MF:oxidoreductase activity;	------	------	------	------	COG1028	S:Function unknown	XP_015628130.1	PREDICTED: short-chain dehydrogenase TIC 32, chloroplastic isoform X1 [Oryza sativa Japonica Group]	sp|Q6RVV4|TIC32_PEA;	Short-chain dehydrogenase TIC 32, chloroplastic OS=Pisum sativum OX=3888 GN=TIC32 PE=1 SV=1;	PF00106.22;PF13561.3;PF08659.7;PF01370.18	adh_short;adh_short_C2;KR;Epimerase	short chain dehydrogenase;Enoyl;KR domain;NAD dependent epimerase/dehydratase family
LOC_Os10g10130		RecName: Full=Wall-associated receptor kinase 5; Flags: Precursor	5.636	2.49478	8.90438e-09	5.84847e-07	yes	up	7.92	31.36	8.65	83.67	90.51	124.71	15.9767	99.63	GO:0006468;GO:0007166;GO:0016021;GO:0005739;GO:0005886;GO:0030247;GO:0004674;GO:0005509;GO:0005524	BP:protein phosphorylation;BP:cell surface receptor signaling pathway;CC:integral component of membrane;CC:mitochondrion;CC:plasma membrane;MF:polysaccharide binding;MF:protein serine/threonine kinase activity;MF:calcium ion binding;MF:ATP binding;	K04733	IRAK4	------	------	COG0515	T:Signal transduction mechanisms	ABG65942.1	Calcium binding EGF domain containing protein, expressed [Oryza sativa Japonica Group]	sp|Q9LMN7|WAK5_ARATH;	Wall-associated receptor kinase 5 OS=Arabidopsis thaliana OX=3702 GN=WAK5 PE=2 SV=1;	PF00069.22;PF07714.14;PF07645.12	Pkinase;Pkinase_Tyr;EGF_CA	Protein kinase domain;Protein tyrosine kinase;Calcium-binding EGF domain
LOC_Os02g44230		RecName: Full=Probable trehalose-phosphate phosphatase 1; Short=OsTPP1; AltName: Full=Trehalose 6-phosphate phosphatase	0.232	-2.10641	9.19372e-09	6.02021e-07	yes	down	140.69	72.82	159.78	36.95	41.63	24.88	124.43	34.4867	GO:0009409;GO:0016311;GO:0009651;GO:0005992;GO:0004805	BP:response to cold;BP:dephosphorylation;BP:response to salt stress;BP:trehalose biosynthetic process;MF:trehalose-phosphatase activity;	K01087	otsB	map00500	Starch and sucrose metabolism	COG1877	G:Carbohydrate transport and metabolism	XP_015623255.1	PREDICTED: probable trehalose-phosphate phosphatase 1 [Oryza sativa Japonica Group]	sp|Q75WV3|TPP1_ORYSJ;	Probable trehalose-phosphate phosphatase 1 OS=Oryza sativa subsp. japonica OX=39947 GN=TPP1 PE=1 SV=1;	PF02358.13	Trehalose_PPase	Trehalose-phosphatase
LOC_Os04g42470		_	2.08	1.05645	9.24031e-09	6.03244e-07	yes	up	29.76	30.12	24.88	77.64	60.01	68.9	28.2533	68.85	------	------	------	------	------	------	ENOG410ZKNA	S:Function unknown	XP_015636361.1	PREDICTED: F-box/LRR-repeat protein 14 [Oryza sativa Japonica Group]	sp|A2RT62|FXL16_MOUSE;	F-box/LRR-repeat protein 16 OS=Mus musculus OX=10090 GN=Fbxl16 PE=1 SV=1;	PF13855.3;PF13516.3;PF12799.4	LRR_8;LRR_6;LRR_4	Leucine rich repeat;Leucine Rich repeat;Leucine Rich repeats
LOC_Os01g49320		RecName: Full=Acidic endochitinase; Flags: Precursor	0.28	-1.83691	9.53673e-09	6.18856e-07	yes	down	15.96	10.6	11.04	4.37	3.08	5.26	12.5333	4.23667	GO:0005975;GO:0008152;GO:0006032;GO:0005576;GO:0016787;GO:0016798;GO:0008061;GO:0004553;GO:0004568	BP:carbohydrate metabolic process;BP:metabolic process;BP:chitin catabolic process;CC:extracellular region;MF:hydrolase activity;MF:hydrolase activity, acting on glycosyl bonds;MF:chitin binding;MF:hydrolase activity, hydrolyzing O-glycosyl compounds;MF:chitinase activity;	K01183	E3.2.1.14	map00520	Amino sugar and nucleotide sugar metabolism	ENOG4111GPA;COG0515	G:Carbohydrate transport and metabolism;T:Signal transduction mechanisms	XP_015627500.1	PREDICTED: acidic endochitinase [Oryza sativa Japonica Group]	sp|P36908|CHIA_CICAR;	Acidic endochitinase OS=Cicer arietinum OX=3827 PE=2 SV=1;	PF00704.25	Glyco_hydro_18	Glycosyl hydrolases family 18
LOC_Os01g66840		_	0.116	-3.10285	9.88177e-09	6.39327e-07	yes	down	1.24	3.37	4.59	0.26	0.36	0.52	3.06667	0.38	GO:0005739;GO:0016787	CC:mitochondrion;MF:hydrolase activity;	K19882	NOTUM	------	------	ENOG410XQKD	S:Function unknown	BAD87541.1	putative pectinacetylesterase precursor [Oryza sativa Japonica Group]	sp|Q9SR22|PAE5_ARATH;	Pectin acetylesterase 5 OS=Arabidopsis thaliana OX=3702 GN=PAE5 PE=2 SV=1;	PF03283.10	PAE	Pectinacetylesterase
LOC_Os01g57350		RecName: Full=Sphingosine kinase 2	0.356	-1.48813	1.01558e-08	6.55094e-07	yes	down	29.03	23.66	36.89	14.2	12.11	11.72	29.86	12.6767	GO:0016310;GO:0016021;GO:0016301	BP:phosphorylation;CC:integral component of membrane;MF:kinase activity;	K04718	SPHK	map00600	Sphingolipid metabolism	COG1597	I:Lipid transport and metabolism	XP_015646404.1	PREDICTED: sphingosine kinase 2 isoform X1 [Oryza sativa Japonica Group]	sp|F2Y4A3|SPHK2_ARATH;	Sphingosine kinase 2 OS=Arabidopsis thaliana OX=3702 GN=SPHK2 PE=1 SV=1;	PF00781.21	DAGK_cat	Diacylglycerol kinase catalytic domain
LOC_Os03g32470		RecName: Full=S-norcoclaurine synthase 1; Short=CjNCS1	0.208	-2.26551	1.01893e-08	6.55296e-07	yes	down	4.94	3.91	7.45	1.36	1.32	1.81	5.43333	1.49667	GO:0055114;GO:0046872;GO:0051213;GO:0016491	BP:oxidation-reduction process;MF:metal ion binding;MF:dioxygenase activity;MF:oxidoreductase activity;	------	------	------	------	COG3491	S:Function unknown	AAR89005.1	putative oxidoreductase [Oryza sativa Japonica Group]	sp|Q39224|SRG1_ARATH;	Protein SRG1 OS=Arabidopsis thaliana OX=3702 GN=SRG1 PE=2 SV=1;	PF14226.3	DIOX_N	non-haem dioxygenase in morphine synthesis N-terminal
LOC_Os06g12600		RecName: Full=Putative fructokinase-5	0.49	-1.02978	1.12432e-08	7.20929e-07	yes	down	48.86	47.07	52.14	29.62	29.84	26.46	49.3567	28.64	GO:0005975;GO:0016310;GO:0046835;GO:0006014;GO:0009536;GO:0009570;GO:0009507;GO:0016773;GO:0016301;GO:0004747	BP:carbohydrate metabolic process;BP:phosphorylation;BP:carbohydrate phosphorylation;BP:D-ribose metabolic process;CC:plastid;CC:chloroplast stroma;CC:chloroplast;MF:phosphotransferase activity, alcohol group as acceptor;MF:kinase activity;MF:ribokinase activity;	K00847	E2.7.1.4, scrK	map00051;map00500;map00520	Fructose and mannose metabolism;Starch and sucrose metabolism;Amino sugar and nucleotide sugar metabolism	COG0524	G:Carbohydrate transport and metabolism	XP_015641050.1	PREDICTED: probable fructokinase-6, chloroplastic [Oryza sativa Japonica Group]	sp|Q9C524|SCRK6_ARATH;	Probable fructokinase-6, chloroplastic OS=Arabidopsis thaliana OX=3702 GN=At1g66430 PE=2 SV=1;	PF00294.21	PfkB	pfkB family carbohydrate kinase
LOC_Os09g37330		_	4.282	2.09824	1.2103e-08	7.71489e-07	yes	up	2.32	5.61	3.93	26.2	17.3	17.24	3.95333	20.2467	GO:0009734;GO:0046620;GO:2000012;GO:0009926;GO:0046621;GO:0007275;GO:0005737	BP:auxin-activated signaling pathway;BP:regulation of organ growth;BP:regulation of auxin polar transport;BP:auxin polar transport;BP:negative regulation of organ growth;BP:multicellular organism development;CC:cytoplasm;	------	------	------	------	ENOG410YS77;ENOG410YP87	S:Function unknown;	XP_015612047.1	PREDICTED: auxin-responsive protein SAUR36 [Oryza sativa Japonica Group]	sp|B7F8P5|SAU39_ORYSJ;	Auxin-responsive protein SAUR36 OS=Oryza sativa subsp. japonica OX=39947 GN=SAUR39 PE=2 SV=1;	PF02519.11	Auxin_inducible	Auxin responsive protein
LOC_Os01g74300		RecName: Full=Metallothionein-like protein 2B; AltName: Full=Class I metallothionein-like protein 2B; AltName: Full=OsMT-I-2b; AltName: Full=OsMT2c	0.256	-1.96716	1.22e-08	7.75381e-07	yes	down	1100.63	486.93	886.1	302.04	272.54	205.24	824.553	259.94	------	------	------	------	------	------	ENOG410XQKD	S:Function unknown	EEC72264.1	hypothetical protein OsI_05418 [Oryza sativa Indica Group]	------	------	PF01439.15	Metallothio_2	Metallothionein
LOC_Os01g53020		RecName: Full=Ferredoxin-2; AltName: Full=Ferredoxin II; Short=FdII	0.407	-1.29807	1.28133e-08	8.11975e-07	yes	down	339.72	342.57	403.45	201.87	183.9	137	361.913	174.257	GO:0009536;GO:0005506;GO:0009055	CC:plastid;MF:iron ion binding;MF:electron carrier activity;	------	------	------	------	COG1141	C:Energy production and conversion	XP_015627133.1	PREDICTED: protein CAJ1 [Oryza sativa Japonica Group]	sp|Q3AF07|DNAJ_CARHZ;	Chaperone protein DnaJ OS=Carboxydothermus hydrogenoformans;	PF00226.28;PF13370.3;PF13459.3;PF12838.4	DnaJ;Fer4_13;Fer4_15;Fer4_7	DnaJ domain;4Fe-4S single cluster domain of Ferredoxin I;4Fe-4S single cluster domain;4Fe-4S dicluster domain
LOC_Os03g51930		_	0.384	-1.37958	1.47595e-08	9.29849e-07	yes	down	73.56	106.66	112.09	43.5	53.62	35.78	97.4367	44.3	GO:0016020;GO:0009536	CC:membrane;CC:plastid;	------	------	------	------	ENOG4111ZN7	S:Function unknown	XP_015628153.1	PREDICTED: uncharacterized protein LOC4333986 [Oryza sativa Japonica Group]	------	------	PF11255.5	DUF3054	Protein of unknown function
LOC_Os07g48830		RecName: Full=Galactinol synthase 2; Short=GolS-2; Short=SlGolS2	0.166	-2.5901	1.52576e-08	9.58433e-07	yes	down	4.44	18.97	8.42	1.94	1.89	2.19	10.61	2.00667	GO:0006012;GO:0047216;GO:0016740;GO:0016757	BP:galactose metabolic process;MF:inositol 3-alpha-galactosyltransferase activity;MF:transferase activity;MF:transferase activity, transferring glycosyl groups;	K18819	GOLS	map00052	Galactose metabolism	COG5597	O:Posttranslational modification, protein turnover, chaperones	XP_015645380.1	PREDICTED: galactinol synthase 2 [Oryza sativa Japonica Group]	sp|C7G304|GOLS2_SOLLC;	Galactinol synthase 2 OS=Solanum lycopersicum OX=4081 GN=GOLS2 PE=2 SV=1;	PF01501.17	Glyco_transf_8	Glycosyl transferase family 8
LOC_Os02g41500		RecName: Full=Wall-associated receptor kinase 3; Flags: Precursor	0.288	-1.79721	1.57447e-08	9.86168e-07	yes	down	4.9	7.28	8.99	2.58	2.72	1.81	7.05667	2.37	GO:0006468;GO:0035434;GO:0007166;GO:0009767;GO:0009941;GO:0005887;GO:0016021;GO:0009570;GO:0005886;GO:0000166;GO:0030247;GO:0043682;GO:0004674;GO:0005509;GO:0046872;GO:0005524	BP:protein phosphorylation;BP:copper ion transmembrane transport;BP:cell surface receptor signaling pathway;BP:photosynthetic electron transport chain;CC:chloroplast envelope;CC:integral component of plasma membrane;CC:integral component of membrane;CC:chloroplast stroma;CC:plasma membrane;MF:nucleotide binding;MF:polysaccharide binding;MF:copper-transporting ATPase activity;MF:protein serine/thr…	------	------	------	------	COG0515	T:Signal transduction mechanisms	XP_015623123.1	PREDICTED: putative wall-associated receptor kinase-like 16 [Oryza sativa Japonica Group]	sp|Q9LMP1|WAK2_ARATH;	Wall-associated receptor kinase 2 OS=Arabidopsis thaliana OX=3702 GN=WAK2 PE=1 SV=1;	PF07714.14;PF00069.22;PF13947.3;PF07645.12;PF00008.24	Pkinase_Tyr;Pkinase;GUB_WAK_bind;EGF_CA;EGF	Protein tyrosine kinase;Protein kinase domain;Wall-associated receptor kinase galacturonan-binding;Calcium-binding EGF domain;EGF-like domain
LOC_Os09g36070		RecName: Full=Cytochrome P450 71A1; AltName: Full=ARP-2; AltName: Full=CYPLXXIA1	0.385	-1.3763	1.61565e-08	1.00903e-06	yes	down	9.97	8.34	10.15	1.63	2.38	2	9.48667	2.00333	GO:0016491	MF:oxidoreductase activity;	------	------	------	------	COG2124	Q:Secondary metabolites biosynthesis, transport and catabolism	BAD33773.1	putative Cytochrome P450 [Oryza sativa Japonica Group]	sp|O81970|C71A9_SOYBN;	Cytochrome P450 71A9 OS=Glycine max OX=3847 GN=CYP71A9 PE=2 SV=1;	PF00067.19	p450	Cytochrome P450
LOC_Os04g47770		RecName: Full=Putative cis-zeatin O-glucosyltransferase	2.205	1.1411	1.6515e-08	1.0255e-06	yes	up	11.21	14.65	11.52	35	34.25	26.76	12.46	32.0033	GO:0052696;GO:0009813;GO:0008152;GO:0043231;GO:0016758;GO:0008194	BP:flavonoid glucuronidation;BP:flavonoid biosynthetic process;BP:metabolic process;CC:intracellular membrane-bounded organelle;MF:transferase activity, transferring hexosyl groups;MF:UDP-glycosyltransferase activity;	K13495	CISZOG	map00908	Zeatin biosynthesis	COG1819	S:Function unknown	XP_015636751.1	PREDICTED: putative cis-zeatin O-glucosyltransferase [Oryza sativa Japonica Group]	sp|Q93XP7|CZOG1_MAIZE;	Cis-zeatin O-glucosyltransferase 1 OS=Zea mays OX=4577 GN=CISZOG1 PE=1 SV=1;	PF00201.15	UDPGT	UDP-glucoronosyl and UDP-glucosyl transferase
LOC_Os04g55570		RecName: Full=Filament-like plant protein 5; Short=AtFPP5	2.411	1.26956	1.64912e-08	1.0255e-06	yes	up	2.08	2.86	2.31	5.06	7.67	4.35	2.41667	5.69333	------	------	------	------	------	------	ENOG410YBNS	S:Function unknown	BAS91340.1	Os04g0649200, partial [Oryza sativa Japonica Group]	sp|Q9SLN1|FPP7_ARATH;	Filament-like plant protein 7 OS=Arabidopsis thaliana OX=3702 GN=FPP7 PE=3 SV=2;	PF05911.8	FPP	Filament-like plant protein, long coiled-coil
LOC_Os10g02480		RecName: Full=Non-functional NADPH-dependent codeinone reductase 2	2.273	1.18443	1.66463e-08	1.03069e-06	yes	up	33.74	56.95	47.46	111.74	142.96	116.71	46.05	123.803	GO:0055114;GO:0016491	BP:oxidation-reduction process;MF:oxidoreductase activity;	------	------	------	------	COG0656	S:Function unknown	XP_015613876.1	PREDICTED: probable NA	sp|A0A1X9QHJ0|DMS1D_WHEAT;	Deoxymugineic acid synthase 1-D OS=Triticum aestivum OX=4565 GN=DMAS1-D PE=2 SV=1;	PF00248.18	Aldo_ket_red	Aldo/keto reductase family
LOC_Os08g43510		RecName: Full=Thaumatin-like protein 1; Flags: Precursor	2.079	1.05594	1.74825e-08	1.07937e-06	yes	up	4.8	5.51	4.57	10.48	12.49	14.5	4.96	12.49	GO:0016021	CC:integral component of membrane;	------	------	------	------	ENOG410YD5Y	S:Function unknown	XP_015651065.1	PREDICTED: thaumatin-like protein 1 [Oryza sativa Japonica Group]	sp|A0A1P8B554|THLP1_ARATH;	Thaumatin-like protein 1 OS=Arabidopsis thaliana OX=3702 GN=TLP1 PE=2 SV=1;	PF00314.14	Thaumatin	Thaumatin family
LOC_Os08g09300		_	0.442	-1.17893	1.81867e-08	1.11647e-06	yes	down	8.78	7.77	7.37	4.75	3.89	4.6	7.97333	4.41333	------	------	------	------	------	------	ENOG4111VZA	S:Function unknown	BAH94144.1	Os08g0192200 [Oryza sativa Japonica Group]	------	------	------	------	------
LOC_Os01g65630		_	0.078	-3.67527	1.87338e-08	1.14679e-06	yes	down	3.14	2.28	2.66	0.21	0.23	0.3	2.69333	0.246667	GO:0016020	CC:membrane;	------	------	------	------	ENOG410YYS7	S:Function unknown	BAS75524.1	Os01g0878000, partial [Oryza sativa Japonica Group]	------	------	------	------	------
LOC_Os04g43070		RecName: Full=Ammonium transporter 1 member 1; Short=OsAMT1;1	2.399	1.26233	1.908e-08	1.16141e-06	yes	up	9.09	16.69	9.91	28.23	36.25	34.26	11.8967	32.9133	GO:0019740;GO:0072488;GO:0015695;GO:0016021;GO:0005887;GO:0008519	BP:nitrogen utilization;BP:ammonium transmembrane transport;BP:organic cation transport;CC:integral component of membrane;CC:integral component of plasma membrane;MF:ammonium transmembrane transporter activity;	K03320	amt, AMT, MEP	------	------	COG0004	P:Inorganic ion transport and metabolism	AAL05612.1	ammonium transporter 1-1 [Oryza sativa]	sp|Q7XQ12|AMT11_ORYSJ;	Ammonium transporter 1 member 1 OS=Oryza sativa subsp. japonica OX=39947 GN=AMT1-1 PE=2 SV=1;	PF00909.18	Ammonium_transp	Ammonium Transporter Family
LOC_Os12g06060		RecName: Full=Cationic amino acid transporter 6, chloroplastic; Flags: Precursor	0.25	-1.99806	2.07956e-08	1.25875e-06	yes	down	5.08	5.25	5.23	1.87	0.86	1.7	5.18667	1.47667	GO:0003333;GO:0015807;GO:0016020;GO:0005887;GO:0016021;GO:0015297;GO:0015171;GO:0015179	BP:amino acid transmembrane transport;BP:L-amino acid transport;CC:membrane;CC:integral component of plasma membrane;CC:integral component of membrane;MF:antiporter activity;MF:amino acid transmembrane transporter activity;MF:L-amino acid transmembrane transporter activity;	------	------	------	------	COG0531	E:Amino acid transport and metabolism	ABA96501.1	Amino acid permease family protein, expressed [Oryza sativa Japonica Group]	sp|Q9LZ20|CAAT6_ARATH;	Cationic amino acid transporter 6, chloroplastic OS=Arabidopsis thaliana OX=3702 GN=CAT6 PE=2 SV=1;	PF13520.3;PF00324.18;PF13906.3	AA_permease_2;AA_permease;AA_permease_C	Amino acid permease;Amino acid permease;C-terminus of AA_permease
LOC_Os03g12890		RecName: Full=Branched-chain-amino-acid aminotransferase 5, chloroplastic; Short=Atbcat-5; Flags: Precursor	3.755	1.90897	2.14877e-08	1.29339e-06	yes	up	10.5	16.21	5.42	33.67	54.05	53.86	10.71	47.1933	GO:0008152;GO:0009081;GO:0004084;GO:0052654;GO:0052655;GO:0052656	BP:metabolic process;BP:branched-chain amino acid metabolic process;MF:branched-chain-amino-acid transaminase activity;MF:L-leucine transaminase activity;MF:L-valine transaminase activity;MF:L-isoleucine transaminase activity;	K00826	E2.6.1.42, ilvE	map00270;map00280;map00290;map00770	Cysteine and methionine metabolism;Valine, leucine and isoleucine degradation;Valine, leucine and isoleucine biosynthesis;Pantothenate and CoA biosynthesis	COG0115	E:Amino acid transport and metabolism	EEE58645.1	hypothetical protein OsJ_10024 [Oryza sativa Japonica Group]	sp|Q9FYA6|BCAT5_ARATH;	Branched-chain-amino-acid aminotransferase 5, chloroplastic OS=Arabidopsis thaliana OX=3702 GN=BCAT5 PE=1 SV=1;	PF01063.16	Aminotran_4	Amino-transferase class IV
LOC_Os08g37580		RecName: Full=Homeobox-leucine zipper protein HOX20; AltName: Full=HD-ZIP protein HOX20; AltName: Full=Homeodomain transcription factor HOX20; AltName: Full=OsHox2	2.375	1.2477	2.31052e-08	1.38689e-06	yes	up	36.76	37.57	23.12	86.71	80.51	106	32.4833	91.0733	------	------	K09338	HD-ZIP	------	------	ENOG410Z2UE	K:Transcription	XP_015650851.1	PREDICTED: homeobox-leucine zipper protein HOX20 [Oryza sativa Japonica Group]	sp|A2YWC0|HOX20_ORYSI;	Homeobox-leucine zipper protein HOX20 OS=Oryza sativa subsp. indica OX=39946 GN=HOX20 PE=2 SV=1;	PF02183.15;PF00046.26;PF05920.8	HALZ;Homeobox;Homeobox_KN	Homeobox associated leucine zipper;Homeobox domain;Homeobox KN domain
LOC_Os02g32590		RecName: Full=Heat stress transcription factor A-3; AltName: Full=Heat stress transcription factor 7; Short=OsHsf-07	0.33	-1.60132	2.3179e-08	1.38747e-06	yes	down	59.18	84.32	113.01	30.67	40.44	26.58	85.5033	32.5633	GO:0006355;GO:0005737;GO:0005634;GO:0043565;GO:0003700;GO:0003677	BP:regulation of transcription, DNA-templated;CC:cytoplasm;CC:nucleus;MF:sequence-specific DNA binding;MF:transcription factor activity, sequence-specific DNA binding;MF:DNA binding;	K09419	HSFF	------	------	COG5169	K:Transcription	XP_015623061.1	PREDICTED: heat stress transcription factor A-3 [Oryza sativa Japonica Group]	sp|Q6H6Q7|HSFA3_ORYSJ;	Heat stress transcription factor A-3 OS=Oryza sativa subsp. japonica OX=39947 GN=HSFA3 PE=2 SV=1;	PF00447.14;PF10226.6	HSF_DNA-bind;DUF2216	HSF-type DNA-binding;Uncharacterized conserved proteins
LOC_Os03g39710		RecName: Full=Sugar transport protein 11; AltName: Full=Hexose transporter 11	2.128	1.08961	2.35104e-08	1.39955e-06	yes	up	4.99	6.76	4.87	14.39	13.95	12.98	5.54	13.7733	GO:0015992;GO:0046323;GO:1904659;GO:0055085;GO:0016021;GO:0005887;GO:0005355;GO:0022891;GO:0005351	BP:proton transport;BP:glucose import;BP:glucose transmembrane transport;BP:transmembrane transport;CC:integral component of membrane;CC:integral component of plasma membrane;MF:glucose transmembrane transporter activity;MF:substrate-specific transmembrane transporter activity;MF:suga;	------	------	------	------	ENOG410XNQK	G:Carbohydrate transport and metabolism	XP_015627766.1	PREDICTED: sugar carrier protein C [Oryza sativa Japonica Group]	sp|Q851G4|MST2_ORYSJ;	Sugar transport protein MST2 OS=Oryza sativa subsp. japonica OX=39947 GN=MST2 PE=2 SV=1;	PF00083.21;PF07690.13	Sugar_tr;MFS_1	Sugar;Major Facilitator Superfamily
LOC_Os06g03810		_	5.456	2.4479	2.36802e-08	1.40578e-06	yes	up	5.66	17.98	4.82	41.08	82.15	64.69	9.48667	62.64	------	------	------	------	------	------	ENOG410ZAK5	S:Function unknown	XP_015641990.1	PREDICTED: uncharacterized protein LOC4339989 [Oryza sativa Japonica Group]	------	------	------	------	------
LOC_Os05g32440		RecName: Full=Probable membrane-associated kinase regulator 1	3.766	1.9131	2.40853e-08	1.42591e-06	yes	up	1.34	1.45	0.91	6.13	5.53	4.72	1.23333	5.46	------	------	------	------	------	------	ENOG410YM95	S:Function unknown	EAY97915.1	hypothetical protein OsI_19830 [Oryza sativa Indica Group]	sp|Q3E936|MAKR1_ARATH;	Probable membrane-associated kinase regulator 1 OS=Arabidopsis thaliana OX=3702 GN=MAKR1 PE=1 SV=1;	------	------	------
LOC_Os02g39570		RecName: Full=Acetolactate synthase small subunit 2, chloroplastic; AltName: Full=Acetohydroxy-acid synthase small subunit; Short=AHAS; Short=ALS; Flags: Precursor	0.166	-2.58919	2.53207e-08	1.49496e-06	yes	down	40.54	10.85	33.53	6.33	4.37	6.59	28.3067	5.76333	GO:0009082;GO:0003984;GO:0016597	BP:branched-chain amino acid biosynthetic process;MF:acetolactate synthase activity;MF:amino acid binding;	K01653	E2.2.1.6S, ilvH, ilvN	map00290;map00650;map00660;map00770	Valine, leucine and isoleucine biosynthesis;Butanoate metabolism;C5-Branched dibasic acid metabolism;Pantothenate and CoA biosynthesis	COG0440	E:Amino acid transport and metabolism	XP_015627718.1	PREDICTED: acetolactate synthase small subunit 2, chloroplastic isoform X1 [Oryza sativa Japonica Group]	sp|Q93YZ7|ILVH2_ARATH;	Acetolactate synthase small subunit 2, chloroplastic OS=Arabidopsis thaliana OX=3702 GN=At2g31810 PE=1 SV=1;	PF10369.6;PF13710.3;PF01842.22;PF13291.3	ALS_ss_C;ACT_5;ACT;ACT_4	Small subunit of acetolactate synthase;ACT domain;ACT domain;ACT domain
LOC_Os01g52240		RecName: Full=Chlorophyll a-b binding protein 2, chloroplastic; AltName: Full=LHCII type I CAB-2; Short=LHCP; Flags: Precursor	0.001	-10.7612	2.54489e-08	1.49843e-06	yes	down	62.16	9.87	239.47	0.25	0	0	103.833	0.0833333	GO:0018298;GO:0009765;GO:0009768;GO:0009416;GO:0009535;GO:0009941;GO:0009522;GO:0016021;GO:0010287;GO:0016168;GO:0031409;GO:0046872	BP:protein-chromophore linkage;BP:photosynthesis, light harvesting;BP:photosynthesis, light harvesting in photosystem I;BP:response to light stimulus;CC:chloroplast thylakoid membrane;CC:chloroplast envelope;CC:photosystem I;CC:integral component of membrane;CC:plastoglobule;MF:chlorophyll binding;MF:pigment binding;MF:metal ion binding;	K08912	LHCB1	map00196	Photosynthesis - antenna proteins	ENOG410ZHBU;ENOG410YAFK	J:Translation, ribosomal structure and biogenesis;S:Function unknown	XP_015648289.1	PREDICTED: chlorophyll a-b binding protein of LHCII type 1 [Oryza sativa Japonica Group]	sp|P12330|CB21_ORYSJ;	Chlorophyll a-b binding protein 1, chloroplastic OS=Oryza sativa subsp. japonica OX=39947 GN=CAB1R PE=2 SV=2;	PF00504.18	Chloroa_b-bind	Chlorophyll A-B binding protein
LOC_Os10g36170		RecName: Full=Non-specific lipid-transfer protein 2; Short=nsLTP2; AltName: Full=7 kDa lipid transfer protein; Flags: Precursor	0.401	-1.31793	2.603e-08	1.52434e-06	yes	down	48.67	42.23	34.35	21.63	18.47	23.12	41.75	21.0733	------	------	------	------	------	------	ENOG410Z1B5;ENOG4111CMZ	S:Function unknown;O:Posttranslational modification, protein turnover, chaperones	XP_015613799.1	PREDICTED: non-specific lipid-transfer protein 2P [Oryza sativa Japonica Group]	sp|A2XBN5|NLTPX_ORYSI;	Non-specific lipid-transfer protein 2 OS=Oryza sativa subsp. indica OX=39946 GN=LTP-2 PE=3 SV=2;	PF14368.3;PF00234.19	LTP_2;Tryp_alpha_amyl	Probable lipid transfer;Protease inhibitor/seed storage/LTP family
LOC_Os12g40180		_	0.488	-1.0364	2.78242e-08	1.62501e-06	yes	down	73.37	63.48	69.07	37.83	43.6	44.42	68.64	41.95	------	------	------	------	------	------	ENOG411069X	S:Function unknown	XP_015620323.1	PREDICTED: uncharacterized protein LOC4352683 [Oryza sativa Japonica Group]	------	------	------	------	------
LOC_Os01g65010		RecName: Full=G-type lectin S-receptor-like serine/threonine-protein kinase At2g19130; Flags: Precursor	0.412	-1.27886	2.82212e-08	1.64375e-06	yes	down	7.27	6.65	6.57	3.18	2.78	4.03	6.83	3.33	GO:0006468;GO:0048544;GO:0009536;GO:0016021;GO:0005886;GO:0004674;GO:0005524	BP:protein phosphorylation;BP:recognition of pollen;CC:plastid;CC:integral component of membrane;CC:plasma membrane;MF:protein serine/threonine kinase activity;MF:ATP binding;	------	------	------	------	COG0515;ENOG410YEQP	T:Signal transduction mechanisms;	XP_015636016.1	PREDICTED: G-type lectin S-receptor-like serine/threonine-protein kinase At2g19130 [Oryza sativa Japonica Group]	sp|O64477|Y2913_ARATH;	G-type lectin S-receptor-like serine/threonine-protein kinase At2g19130 OS=Arabidopsis thaliana OX=3702 GN=At2g19130 PE=2 SV=1;	PF00069.22;PF07714.14;PF01453.21;PF00954.17;PF08276.8;PF01636.20	Pkinase;Pkinase_Tyr;B_lectin;S_locus_glycop;PAN_2;APH	Protein kinase domain;Protein tyrosine kinase;D-mannose binding lectin;S-locus glycoprotein domain;PAN-like domain;Phosphotransferase enzyme family
LOC_Os02g43790		RecName: Full=Ethylene-responsive transcription factor 2; Short=NtERF2; AltName: Full=Ethylene-responsive element-binding factor 2; Short=EREBP-2	4.282	2.09813	2.96343e-08	1.72142e-06	yes	up	40.79	97.76	41.71	184.06	434.89	272.96	60.0867	297.303	------	------	K09286	EREBP	------	------	ENOG410YJV7;ENOG410YRS5	K:Transcription;	XP_015623259.1	PREDICTED: ethylene-responsive transcription factor 2 [Oryza sativa Japonica Group]	sp|Q84XB3|ERF1_SOLLC;	Ethylene-responsive transcription factor 1 OS=Solanum lycopersicum OX=4081 GN=ERF1 PE=2 SV=1;	PF00847.17	AP2	AP2 domain
LOC_Os08g36910		RecName: Full=Alpha-amylase isozyme 3D; AltName: Full=1,4-alpha-D-glucan glucanohydrolase; Flags: Precursor	0.243	-2.03989	3.17069e-08	1.82627e-06	yes	down	3.14	3.84	3.35	0.6	1.49	0.81	3.44333	0.966667	GO:0005983;GO:0005975;GO:0005987;GO:0004556;GO:0005509	BP:starch catabolic process;BP:carbohydrate metabolic process;BP:sucrose catabolic process;MF:alpha-amylase activity;MF:calcium ion binding;	K01176	AMY, amyA, malS	map00500	Starch and sucrose metabolism	COG0366	G:Carbohydrate transport and metabolism	XP_015650046.1	PREDICTED: alpha-amylase isozyme 3D [Oryza sativa Japonica Group]	sp|P27933|AMY3D_ORYSJ;	Alpha-amylase isozyme 3D OS=Oryza sativa subsp. japonica OX=39947 GN=AMY1.3 PE=2 SV=2;	PF00128.21;PF07821.9;PF02324.13	Alpha-amylase;Alpha-amyl_C2;Glyco_hydro_70	Alpha amylase, catalytic domain;Alpha-amylase C-terminal beta-sheet domain;Glycosyl hydrolase family 70
LOC_Os07g47990		RecName: Full=Peroxidase 70; AltName: Full=Plasma membrane-bound peroxidase 2b; Short=pmPOX2b; Flags: Precursor	4.128	2.04527	3.17038e-08	1.82627e-06	yes	up	3.25	9.89	5.13	18.96	31.1	39.74	6.09	29.9333	GO:0098869;GO:0042744;GO:0006979;GO:0055114;GO:0005576;GO:0020037;GO:0004601;GO:0046872	BP:cellular oxidant detoxification;BP:hydrogen peroxide catabolic process;BP:response to oxidative stress;BP:oxidation-reduction process;CC:extracellular region;MF:heme binding;MF:peroxidase activity;MF:metal ion binding;	K00430	E1.11.1.7	map00940	Phenylpropanoid biosynthesis	ENOG410YAKJ;ENOG410YAA5	G:Carbohydrate transport and metabolism;S:Function unknown	BAC83101.1	putative peroxidase precursor [Oryza sativa Japonica Group]	sp|A5H452|PER70_MAIZE;	Peroxidase 70 OS=Zea mays OX=4577 GN=PER70 PE=1 SV=1;	PF00141.20	peroxidase	Peroxidase
LOC_Os05g33810		RecName: Full=Squamosa promoter-binding-like protein 9	0.474	-1.07736	3.31871e-08	1.90223e-06	yes	down	15.84	24.91	24.25	12.01	11.44	12.22	21.6667	11.89	GO:0006355;GO:0016020;GO:0005634;GO:0046872;GO:0003677	BP:regulation of transcription, DNA-templated;CC:membrane;CC:nucleus;MF:metal ion binding;MF:DNA binding;	------	------	------	------	ENOG4111YFE	S:Function unknown	XP_015640052.1	PREDICTED: squamosa promoter-binding-like protein 9 [Oryza sativa Japonica Group]	sp|Q6I576|SPL9_ORYSJ;	Squamosa promoter-binding-like protein 9 OS=Oryza sativa subsp. japonica OX=39947 GN=SPL9 PE=2 SV=1;	PF03110.11	SBP	SBP domain
LOC_Os02g30974		_	0.343	-1.54331	3.41369e-08	1.95149e-06	yes	down	9.34	9.24	10.31	5.3	3.77	3.06	9.63	4.04333	GO:0071108;GO:0005634;GO:0019784;GO:0004843;GO:0043130	BP:protein K48-linked deubiquitination;CC:nucleus;MF:NEDD8-specific protease activity;MF:thiol-dependent ubiquitin-specific protease activity;MF:ubiquitin binding;	K09602	OTUB1	------	------	ENOG410ZMN7	O:Posttranslational modification, protein turnover, chaperones	BAS78878.1	Os02g0513800, partial [Oryza sativa Japonica Group]	sp|Q96FW1|OTUB1_HUMAN;	Ubiquitin thioesterase OTUB1 OS=Homo sapiens OX=9606 GN=OTUB1 PE=1 SV=2;	PF10275.6	Peptidase_C65	Peptidase C65 Otubain
LOC_Os06g40360		RecName: Full=EIN3-binding F-box protein 1; AltName: Full=F-box/LRR-repeat protein 6	2.427	1.27944	3.50049e-08	1.99583e-06	yes	up	3.42	5.4	5.71	11.67	14.43	14.31	4.84333	13.47	------	------	K14515	EBF1_2	map04075	Plant hormone signal transduction	ENOG410XQ54	S:Function unknown	XP_015643083.1	PREDICTED: EIN3-binding F-box protein 1 [Oryza sativa Japonica Group]	sp|Q9SKK0|EBF1_ARATH;	EIN3-binding F-box protein 1 OS=Arabidopsis thaliana OX=3702 GN=EBF1 PE=1 SV=1;	PF13516.3;PF12937.4;PF00646.30	LRR_6;F-box-like;F-box	Leucine Rich repeat;F-box-like;F-box domain
LOC_Os06g33180		RecName: Full=Probable WRKY transcription factor 19; AltName: Full=WRKY DNA-binding protein 19	0.491	-1.02601	3.55753e-08	2.02302e-06	yes	down	86.89	76.17	86.05	49.51	42.05	52.77	83.0367	48.11	------	------	------	------	------	------	ENOG410YI5X	S:Function unknown	XP_015643556.1	PREDICTED: uncharacterized protein LOC4341173 [Oryza sativa Japonica Group]	sp|Q9SZ67|WRK19_ARATH;	Probable WRKY transcription factor 19 OS=Arabidopsis thaliana OX=3702 GN=WRKY19 PE=3 SV=1;	------	------	------
LOC_Os01g59510		_	0.478	-1.06346	3.74684e-08	2.12508e-06	yes	down	62.21	64.8	76.86	35.44	43.55	36.01	67.9567	38.3333	GO:0090502;GO:0030422;GO:0031053;GO:0031054;GO:0008380;GO:0006396;GO:0006397;GO:0005634;GO:0030529;GO:0009570;GO:0009507;GO:0004525;GO:0003725;GO:0003723	BP:RNA phosphodiester bond hydrolysis, endonucleolytic;BP:production of siRNA involved in RNA interference;BP:primary miRNA processing;BP:pre-miRNA processing;BP:RNA splicing;BP:RNA processing;BP:mRNA processing;CC:nucleus;CC:intracellular ribonucleoprotein complex;CC:chloroplast stroma;CC:chloroplast;MF:ribonuclease III activity;MF:double-stranded RNA binding;MF:RNA binding;	------	------	------	------	ENOG4110321	S:Function unknown	XP_015648830.1	PREDICTED: uncharacterized protein LOC4327567 [Oryza sativa Japonica Group]	sp|Q8S1Z0|RNC1_ORYSJ;	Ribonuclease III domain-containing protein RNC1, chloroplastic OS=Oryza sativa subsp. japonica OX=39947 GN=RNC1 PE=2 SV=1;	PF00636.23;PF14622.3	Ribonuclease_3;Ribonucleas_3_3	Ribonuclease III domain;Ribonuclease-III-like
LOC_Os07g08390		_	3.517	1.8144	3.93862e-08	2.228e-06	yes	up	2.49	3.05	2.73	8.51	8.46	17.78	2.75667	11.5833	------	------	------	------	------	------	ENOG410Y4T4;ENOG410Z333;ENOG4111S35	S:Function unknown;	EAZ38911.1	hypothetical protein OsJ_23331 [Oryza sativa Japonica Group]	------	------	PF04720.9	PDDEXK_6	PDDEXK-like family of unknown function
LOC_Os09g39060		RecName: Full=Thiol protease SEN102; Flags: Precursor	0.25	-1.99877	4.08323e-08	2.29778e-06	yes	down	170.97	136.74	325.23	52.54	87.29	63.54	210.98	67.79	GO:0051603;GO:0006508;GO:0005615;GO:0005764;GO:0016787;GO:0004197;GO:0008233;GO:0008234	BP:proteolysis involved in cellular protein catabolic process;BP:proteolysis;CC:extracellular space;CC:lysosome;MF:hydrolase activity;MF:cysteine-type endopeptidase activity;MF:peptidase activity;MF:cysteine-type peptidase activity;	------	------	------	------	COG4870	O:Posttranslational modification, protein turnover, chaperones	BAD46632.1	putative cysteine protease [Oryza sativa Japonica Group]	sp|P43156|CYSP_HEMSP;	Thiol protease SEN102 OS=Hemerocallis sp. OX=29711 GN=SEN102 PE=2 SV=1;	PF00112.20;PF08246.9	Peptidase_C1;Inhibitor_I29	Papain family cysteine protease;Cathepsin propeptide inhibitor domain
LOC_Os01g40094		RecName: Full=Probable protein phosphatase 2C 6; Short=OsPP2C06	0.426	-1.23154	4.14841e-08	2.32839e-06	yes	down	73.42	78.31	111.2	42.54	41.56	49.14	87.6433	44.4133	GO:0006470;GO:0046872;GO:0004722;GO:0004721;GO:0043169	BP:protein dephosphorylation;MF:metal ion binding;MF:protein serine/threonine phosphatase activity;MF:phosphoprotein phosphatase activity;MF:cation binding;	K14497	PP2C	map04075	Plant hormone signal transduction	COG0631	T:Signal transduction mechanisms	XP_015621667.1	PREDICTED: probable protein phosphatase 2C 6 isoform X1 [Oryza sativa Japonica Group]	sp|Q0JLP9|P2C06_ORYSJ;	Probable protein phosphatase 2C 6 OS=Oryza sativa subsp. japonica OX=39947 GN=Os01g0583100 PE=1 SV=1;	PF00481.18;PF13672.3	PP2C;PP2C_2	Protein phosphatase 2C;Protein phosphatase 2C
LOC_Os03g58790		RecName: Full=Probable mitochondrial chaperone BCS1-B; AltName: Full=BCS1-like protein 2	2.296	1.19928	4.15927e-08	2.32844e-06	yes	up	17.95	25.24	21.87	46.07	73.03	55.39	21.6867	58.1633	GO:0016021;GO:0016020;GO:0005524;GO:0000166	CC:integral component of membrane;CC:membrane;MF:ATP binding;MF:nucleotide binding;	------	------	------	------	COG0465	O:Posttranslational modification, protein turnover, chaperones	XP_015631125.1	PREDICTED: AAA-ATPase At3g28580 [Oryza sativa Japonica Group]	sp|Q9LJJ7|AATP9_ARATH;	AAA-ATPase At3g28580 OS=Arabidopsis thaliana OX=3702 GN=At3g28580 PE=2 SV=1;	PF14363.3;PF00004.26;PF13191.3;PF13245.3	AAA_assoc;AAA;AAA_16;AAA_19	Domain associated at C-terminal with AAA;ATPase family associated with various cellular activities;AAA ATPase domain;Part of AAA domain
LOC_Os02g38120		RecName: Full=Coleoptile phototropism protein 1; AltName: Full=BTB/POZ domain-containing protein CPT1; AltName: Full=Non-phototropic hypocotyl 3-like protein; Short	0.135	-2.88625	4.27386e-08	2.3864e-06	yes	down	1.33	1.56	2.65	0.38	0.35	0.16	1.84667	0.296667	------	------	------	------	------	------	ENOG410YBGR	S:Function unknown	XP_015623643.1	PREDICTED: BTB/POZ domain-containing protein At1g67900 [Oryza sativa Japonica Group]	sp|O80970|NPY2_ARATH;	BTB/POZ domain-containing protein NPY2 OS=Arabidopsis thaliana OX=3702 GN=NPY2 PE=2 SV=1;	PF03000.11	NPH3	NPH3 family
LOC_Os01g11910		RecName: Full=Transcription factor bHLH30; AltName: Full=Basic helix-loop-helix protein 30; Short=AtbHLH30; Short=bHLH 30; AltName: Full=Transcription factor EN 53	4.462	2.15783	4.43084e-08	2.46472e-06	yes	up	1.23	3.58	1.2	7.75	10.68	12.1	2.00333	10.1767	GO:0005634;GO:0046983	CC:nucleus;MF:protein dimerization activity;	------	------	------	------	ENOG410ZKSM	K:Transcription	XP_015621912.1	PREDICTED: transcription factor bHLH30 [Oryza sativa Japonica Group]	sp|Q9S7Y1|BH030_ARATH;	Transcription factor bHLH30 OS=Arabidopsis thaliana OX=3702 GN=BHLH30 PE=1 SV=1;	PF00010.23	HLH	Helix-loop-helix DNA-binding domain
LOC_Os07g22930		RecName: Full=Granule-bound starch synthase 1b, chloroplastic/amyloplastic; AltName: Full=Granule-bound starch synthase Ib; Flags: Precursor	0.269	-1.89288	4.43694e-08	2.46472e-06	yes	down	12.91	31.52	34.32	8.3	8.94	7.58	26.25	8.27333	GO:0019252;GO:0009501;GO:0009507;GO:0004373	BP:starch biosynthetic process;CC:amyloplast;CC:chloroplast;MF:glycoge;	K13679	WAXY	map00500	Starch and sucrose metabolism	COG0297	G:Carbohydrate transport and metabolism	XP_015647210.1	PREDICTED: granule-bound starch synthase 1b, chloroplastic/amyloplastic [Oryza sativa Japonica Group]	sp|Q8LL05|SSG1B_HORVU;	Granule-bound starch synthase 1b, chloroplastic/amyloplastic;	PF08323.8;PF00534.17;PF13692.3	Glyco_transf_5;Glycos_transf_1;Glyco_trans_1_4	Starch synthase catalytic domain;Glycosyl transferases group 1;Glycosyl transferases group 1
LOC_Os04g34610		RecName: Full=Protein SET DOMAIN GROUP 41	0.408	-1.29182	4.45521e-08	2.46853e-06	yes	down	81.69	162.94	164.67	55.86	59.79	45.4	136.433	53.6833	------	------	K11426	SMYD	------	------	ENOG410YN9S	S:Function unknown	CAE05952.3	OSJNBb0088C09.11 [Oryza sativa Japonica Group]	sp|Q3ECY6|SDG41_ARATH;	Protein SET DOMAIN GROUP 41 OS=Arabidopsis thaliana OX=3702 GN=SDG41 PE=2 SV=1;	PF00856.25	SET	SET domain
LOC_Os01g63150		RecName: Full=Retrovirus-related Pol polyprotein from transposon 297; Includes: RecName: Full=Protease; Includes: RecName: Full=Reverse transcriptase; Includes: RecNa	0.461	-1.11804	4.56554e-08	2.52319e-06	yes	down	7.19	7.52	8.4	3.52	4.41	4.6	7.70333	4.17667	------	------	------	------	------	------	COG2801	L:Replication, recombination and repair	ABA97418.2	retrotransposon protein, putative, Ty3-gypsy subclass [Oryza sativa Japonica Group]	sp|P20825|POL2_DROME;	Retrovirus-related Pol polyprotein from transposon 297 OS=Drosophila melanogaster OX=7227 GN=pol PE=3 SV=1;	PF08284.8;PF00078.24;PF03732.14;PF13650.3;PF12906.4;PF13975.3;PF09668.7	RVP_2;RVT_1;Retrotrans_gag;Asp_protease_2;RINGv;gag-asp_proteas;Asp_protease	Retroviral aspartyl protease;Reverse transcriptase;Retrotransposon gag protein;Aspartyl protease;RING-variant domain;gag-polyprotein putative aspartyl protease;Aspartyl protease
LOC_Os05g41490		RecName: Full=EID1-like F-box protein 3	0.224	-2.1582	4.60596e-08	2.53903e-06	yes	down	5.55	11.92	16.17	2.54	3.24	3.13	11.2133	2.97	------	------	------	------	------	------	ENOG410YF4M;ENOG410YC43	O:Posttranslational modification, protein turnover, chaperones;S:Function unknown	XP_015639311.1	PREDICTED: EID1-like F-box protein 3 [Oryza sativa Japonica Group]	sp|Q93ZT5|EDL3_ARATH;	EID1-like F-box protein 3 OS=Arabidopsis thaliana OX=3702 GN=EDL3 PE=2 SV=1;	PF12937.4	F-box-like	F-box-like
LOC_Os04g51450		RecName: Full=Probable xyloglucan endotransglucosylase/hydrolase protein 23; Short=At-XTH23; Short=XTH-23; Flags: Precursor	0.376	-1.41186	4.78777e-08	2.62586e-06	yes	down	21.53	14.93	15.72	8.7	7.39	7.17	17.3933	7.75333	GO:0042546;GO:0071555;GO:0010411;GO:0005618;GO:0048046;GO:0016762;GO:0004553	BP:cell wall biogenesis;BP:cell wall organization;BP:xyloglucan metabolic process;CC:cell wall;CC:apoplast;MF:xylogluca;MF:hydrolase activity, hydrolyzing O-glycosyl compounds;	K08235	E2.4.1.207	------	------	COG2273	G:Carbohydrate transport and metabolism	XP_015635694.1	PREDICTED: xyloglucan endotransglucosylase/hydrolase protein 24 [Oryza sativa Japonica Group]	sp|Q38907|XTH25_ARATH;	Probable xyloglucan endotransglucosylase/hydrolase protein 25 OS=Arabidopsis thaliana OX=3702 GN=XTH25 PE=2 SV=2;	PF00722.18;PF06955.9	Glyco_hydro_16;XET_C	Glycosyl hydrolases family 16;Xyloglucan endo-transglycosylase
LOC_Os01g36220		_	2.676	1.42003	5.09984e-08	2.78993e-06	yes	up	3.95	5.32	2.82	12.99	11.01	13.95	4.03	12.65	------	------	------	------	------	------	ENOG41108TA	S:Function unknown	XP_015641337.1	PREDICTED: ocs element-binding factor 1 [Oryza sativa Japonica Group]	------	------	PF00170.18;PF07716.12;PF14932.3	bZIP_1;bZIP_2;HAUS-augmin3	bZIP transcription factor;Basic region leucine zipper;HAUS augmin-like complex subunit 3
LOC_Os01g10640		_	3.141	1.65101	5.17525e-08	2.81692e-06	yes	up	3.53	3.42	2.51	11.96	11.05	12.75	3.15333	11.92	------	------	------	------	------	------	------	------	------	------	------	------	------	------	------
LOC_Os03g31760		_	2.924	1.54813	5.26527e-08	2.85872e-06	yes	up	0.81	0.87	0.49	2.64	2.29	2.47	0.723333	2.46667	GO:0009725;GO:0016021	BP:response to hormone;CC:integral component of membrane;	K07297	ADIPOR	------	------	COG1272	S:Function unknown	AAR87145.1	expressed protein [Oryza sativa Japonica Group]	sp|B7F9G7|ADPO1_ORYSJ;	Heptahelical transmembrane protein ADIPOR1 OS=Oryza sativa subsp. japonica OX=39947 GN=ADIPOR1 PE=2 SV=1;	------	------	------
LOC_Os08g43230		_	0.397	-1.33357	5.57128e-08	3.00967e-06	yes	down	138.2	107.85	141.09	72.65	59.81	51.58	129.047	61.3467	------	------	------	------	------	------	COG1916	S:Function unknown	BAT06535.1	Os08g0545700, partial [Oryza sativa Japonica Group]	sp|Q99JY4|TRABD_MOUSE;	TraB domain-containing protein OS=Mus musculus OX=10090 GN=Trabd PE=1 SV=1;	PF01963.14	TraB	TraB family
LOC_Os06g08250		RecName: Full=E3 ubiquitin-protein ligase MBR2; AltName: Full=HAL3-interacting protein 1 homolog; Short=AtHIP1; AltName: Full=MED25-binding RING-H2 protein 2; AltNa	0.368	-1.44211	5.97295e-08	3.21069e-06	yes	down	21.84	17.23	17.62	7.3	7.83	12.35	18.8967	9.16	GO:0044267	BP:cellular protein metabolic process;	------	------	------	------	ENOG41121N2	O:Posttranslational modification, protein turnover, chaperones	BAC22255.1	RING-H2 zinc finger protein-like [Oryza sativa Japonica Group]	sp|Q8LPN7|RNG1L_ARATH;	E3 ubiquitin-protein ligase RING1-like OS=Arabidopsis thaliana OX=3702 GN=At3g19950 PE=1 SV=1;	PF13639.3;PF17123.2;PF13923.3;PF00097.22;PF13920.3;PF14634.3;PF13445.3;PF12861.4;PF12678.4	zf-RING_2;zf-RING_11;zf-C3HC4_2;zf-C3HC4;zf-C3HC4_3;zf-RING_5;zf-RING_UBOX;zf-ANAPC11;zf-rbx1	Ring finger domain;RING-like zinc finger;Zinc finger, C3HC4 type;Zinc finger, C3HC4 type;Zinc finger, C3HC4 type;zinc-RING finger domain;RING-type zinc-finger;Anaphase-promoting complex subunit 11 RING-H2 finger;RING-H2 zinc finger domain
LOC_Os07g37240		RecName: Full=Chlorophyll a-b binding protein CP29.1, chloroplastic; AltName: Full=LHCB4.1; AltName: Full=LHCII protein 4.1; Flags: Precursor	0.194	-2.36508	5.99103e-08	3.21241e-06	yes	down	2890.81	926.29	1974.98	649.36	362.68	355.7	1930.69	455.913	GO:0018298;GO:0009765;GO:0009768;GO:0009416;GO:0009535;GO:0009941;GO:0009522;GO:0016021;GO:0010287;GO:0016168;GO:0031409;GO:0046872	BP:protein-chromophore linkage;BP:photosynthesis, light harvesting;BP:photosynthesis, light harvesting in photosystem I;BP:response to light stimulus;CC:chloroplast thylakoid membrane;CC:chloroplast envelope;CC:photosystem I;CC:integral component of membrane;CC:plastoglobule;MF:chlorophyll binding;MF:pigment binding;MF:metal ion binding;	K08915	LHCB4	map00196	Photosynthesis - antenna proteins	ENOG410YYUX	I:Lipid transport and metabolism	XP_015646910.1	PREDICTED: chlorophyll a-b binding protein CP29.1, chloroplastic [Oryza sativa Japonica Group]	sp|Q07473|CB4A_ARATH;	Chlorophyll a-b binding protein CP29.1, chloroplastic OS=Arabidopsis thaliana OX=3702 GN=LHCB4.1 PE=1 SV=1;	PF00504.18	Chloroa_b-bind	Chlorophyll A-B binding protein
LOC_Os11g04720		RecName: Full=Two-component response regulator ARR9; AltName: Full=Response reactor 4	0.264	-1.92025	6.0168e-08	3.21824e-06	yes	down	104.56	48.42	103.66	21.96	30.32	33.55	85.5467	28.61	GO:0000160;GO:0006355;GO:0009736;GO:0005634;GO:0005622	BP:phosphorelay signal transduction system;BP:regulation of transcription, DNA-templated;BP:cytokinin-activated signaling pathway;CC:nucleus;CC:intracellular;	K14492	ARR-A	map04075	Plant hormone signal transduction	COG5641;COG0784;COG3706	K:Transcription;T:Signal transduction mechanisms;T:Signal transduction mechanisms	XP_015616666.1	PREDICTED: two-component response regulator ORR9 [Oryza sativa Japonica Group]	sp|Q2RAP3|ORR9_ORYSJ;	Two-component response regulator ORR9 OS=Oryza sativa subsp. japonica OX=39947 GN=RR9 PE=2 SV=2;	PF00072.21	Response_reg	Response regulator receiver domain
LOC_Os03g10600		_	2.279	1.1887	6.11022e-08	3.26014e-06	yes	up	44.11	40.69	34.51	121.69	109.69	198.28	39.77	143.22	------	------	------	------	------	------	ENOG4111TH4;ENOG410ZKHC	S:Function unknown;	BAS82840.1	Os03g0203100, partial [Oryza sativa Japonica Group]	------	------	PF10441.6	Urb2	Urb2/Npa2 family
LOC_Os12g07210		_	0.369	-1.43861	6.24349e-08	3.32304e-06	yes	down	13.3	13.19	13.16	7.6	4.78	4.81	13.2167	5.73	GO:0016829	MF:lyase activity;	K01623	ALDO	map00010;map00030;map00051;map00710	Glycolysis / Gluconeogenesis;Pentose phosphate pathway;Fructose and mannose metabolism;Carbon fixation in photosynthetic organisms	COG3588	G:Carbohydrate transport and metabolism	BAT16061.1	Os12g0169600, partial [Oryza sativa Japonica Group]	sp|Q40677|ALFP_ORYSJ;	Fructose-bisphosphate aldolase, chloroplastic OS=Oryza sativa subsp. japonica OX=39947 GN=ALDP PE=1 SV=2;	------	------	------
LOC_Os04g34320		RecName: Full=G-type lectin S-receptor-like serine/threonine-protein kinase At2g19130; Flags: Precursor	0.411	-1.28364	6.26048e-08	3.3239e-06	yes	down	5.9	7.32	6.13	2.56	2.82	3.98	6.45	3.12	GO:0006468;GO:0048544;GO:0016021;GO:0005886;GO:0000166;GO:0004674;GO:0005524	BP:protein phosphorylation;BP:recognition of pollen;CC:integral component of membrane;CC:plasma membrane;MF:nucleotide binding;MF:protein serine/threonine kinase activity;MF:ATP binding;	------	------	------	------	COG0515;ENOG410Z08H;ENOG410YEQP	T:Signal transduction mechanisms;	CAE04625.3	OSJNBa0028I23.7 [Oryza sativa Japonica Group]	sp|O64477|Y2913_ARATH;	G-type lectin S-receptor-like serine/threonine-protein kinase At2g19130 OS=Arabidopsis thaliana OX=3702 GN=At2g19130 PE=2 SV=1;	PF00069.22;PF07714.14;PF00954.17;PF08276.8;PF00024.23;PF12260.5	Pkinase;Pkinase_Tyr;S_locus_glycop;PAN_2;PAN_1;PIP49_C	Protein kinase domain;Protein tyrosine kinase;S-locus glycoprotein domain;PAN-like domain;PAN domain;Protein-kinase domain of FAM69
LOC_Os08g08160		RecName: Full=Transcription factor bHLH112; AltName: Full=Basic helix-loop-helix protein 112; Short=AtbHLH112; Short=bHLH 112; AltName: Full=Transcription factor E	0.259	-1.9494	6.33079e-08	3.35299e-06	yes	down	3.91	2.67	3.97	0.63	1.06	1.25	3.51667	0.98	GO:0006366;GO:0005634;GO:0001228;GO:0001046	BP:transcription from RNA polymerase II promoter;CC:nucleus;MF:transcriptional activator activity, RNA polymerase II transcription regulatory region sequence-specific binding;MF:core promoter sequence-specific DNA binding;	------	------	------	------	ENOG4111AEF	K:Transcription	EAZ41720.1	hypothetical protein OsJ_26257 [Oryza sativa Japonica Group]	sp|Q94JL3|BH112_ARATH;	Transcription factor bHLH112 OS=Arabidopsis thaliana OX=3702 GN=BHLH112 PE=1 SV=1;	------	------	------
LOC_Os04g41500		RecName: Full=Histidine protein methyltransferase 1 homolog; AltName: Full=Arsenic-transactivated protein 2; Short=AsTP2; AltName: Full=Methyltransferase-like prot	0.46	-1.11976	6.53553e-08	3.45296e-06	yes	down	238	350.6	399.31	175.09	183.52	166.31	329.303	174.973	------	------	------	------	------	------	ENOG4111NE8;ENOG410YG2A	S:Function unknown;	XP_015637126.1	PREDICTED: uncharacterized protein LOC4336255 [Oryza sativa Japonica Group]	sp|Q2KIJ2|MET18_BOVIN;	Histidine protein methyltransferase 1 homolog OS=Bos taurus OX=9913 GN=METTL18 PE=2 SV=1;	PF10294.6;PF13489.3	Methyltransf_16;Methyltransf_23	Lysine methyltransferase;Methyltransferase domain
LOC_Os01g66360		RecName: Full=2-C-methyl-D-erythritol 4-phosphate cytidylyltransferase, chloroplastic; AltName: Full=4-diphosphocytidyl-2C-methyl-D-erythritol synthase; Short=OsCMS	0.486	-1.0402	6.75188e-08	3.55857e-06	yes	down	13.18	13.64	15.98	7.9	8	8.73	14.2667	8.21	GO:0019288;GO:0008299;GO:0009570;GO:0050518	BP:isopentenyl diphosphate biosynthetic process, methylerythritol 4-phosphate pathway;BP:isoprenoid biosynthetic process;CC:chloroplast stroma;MF:2-C-methyl-D-erythritol 4-phosphate cytidylyltransferase activity;	K00991	ispD	map00900	Terpenoid backbone biosynthesis	COG1211	I:Lipid transport and metabolism	XP_015625415.1	PREDICTED: 2-C-methyl-D-erythritol 4-phosphate cytidylyltransferase, chloroplastic isoform X1 [Oryza sativa Japonica Group]	sp|Q5N8G1|ISPD_ORYSJ;	2-C-methyl-D-erythritol 4-phosphate cytidylyltransferase, chloroplastic OS=Oryza sativa subsp. japonica OX=39947 GN=ISPD PE=2 SV=1;	PF01128.16;PF12804.4;PF00483.20	IspD;NTP_transf_3;NTP_transferase	2-C-methyl-D-erythritol 4-phosphate cytidylyltransferase;MobA-like NTP transferase domain;Nucleotidyl transferase
LOC_Os03g04020		RecName: Full=Expansin-like A1; AltName: Full=OsEXLA1; AltName: Full=OsEXPL1; AltName: Full=OsaEXPb2.1; Flags: Precursor	2.828	1.49973	6.86051e-08	3.59827e-06	yes	up	17.02	10.7	12.23	49.12	34.71	50.56	13.3167	44.7967	GO:0016020;GO:0005576;GO:0009505;GO:0009506	CC:membrane;CC:extracellular region;CC:plant-type cell wall;CC:plasmodesma;	------	------	------	------	ENOG410YDTV	G:Carbohydrate transport and metabolism	XP_015628071.1	PREDICTED: expansin-like A1 [Oryza sativa Japonica Group]	sp|Q10S70|EXLA1_ORYSJ;	Expansin-like A1 OS=Oryza sativa subsp. japonica OX=39947 GN=EXLA1 PE=2 SV=1;	PF01357.18;PF03330.15	Pollen_allerg_1;DPBB_1	Pollen allergen;Lytic transglycolase
LOC_Os02g45170		RecName: Full=Transcription factor LHW; AltName: Full=BHLH transcription factor delta; Short=bHLH delta; AltName: Full=Basic helix-loop-helix protein 156; Short=AtbH	0.363	-1.46294	7.08783e-08	3.68176e-06	yes	down	12.4	14.06	14.65	4.57	4.49	8.59	13.7033	5.88333	GO:0006468;GO:0006355;GO:0035556;GO:0005829;GO:0005739;GO:0004674;GO:0046983	BP:protein phosphorylation;BP:regulation of transcription, DNA-templated;BP:intracellular signal transduction;CC:cytosol;CC:mitochondrion;MF:protein serine/threonine kinase activity;MF:protein dimerization activity;	------	------	------	------	ENOG410YD0M	S:Function unknown	XP_015627720.1	PREDICTED: uncharacterized protein LOC4330291 isoform X1 [Oryza sativa Japonica Group]	sp|Q9XIN0|LHW_ARATH;	Transcription factor LHW OS=Arabidopsis thaliana OX=3702 GN=LHW PE=1 SV=1;	PF14215.3	bHLH-MYC_N	bHLH-MYC and R2R3-MYB transcription factors N-terminal
LOC_Os01g59350		RecName: Full=Transcription factor HBP-1b(c1)	2.297	1.19983	7.17324e-08	3.71718e-06	yes	up	7.96	10.03	10.79	30.37	23.63	22.18	9.59333	25.3933	GO:0018105;GO:0009738;GO:0006355;GO:0035556;GO:0046777;GO:0006351;GO:0005737;GO:0005634;GO:0043565;GO:0004683;GO:0003700;GO:0043167;GO:0009931;GO:0005516;GO:0003677;GO:0000166	BP:peptidyl-serine phosphorylation;BP:abscisic acid-activated signaling pathway;BP:regulation of transcription, DNA-templated;BP:intracellular signal transduction;BP:protein autophosphorylation;BP:transcription, DNA-templated;CC:cytoplasm;CC:nucleus;MF:sequence-specific DNA binding;MF:calmodulin-dependent protein kinase activity;MF:transcription factor activity, sequence-specific DNA binding;MF:i…	K14431	TGA	map04075	Plant hormone signal transduction	ENOG410YSUA	K:Transcription	BAG91290.1	unnamed protein product [Oryza sativa Japonica Group]	sp|Q6IVC2|TGAL1_ORYSJ;	Transcription factor TGAL1 OS=Oryza sativa subsp. japonica OX=39947 GN=TGAL1 PE=1 SV=2;	PF14144.3;PF00170.18;PF07716.12	DOG1;bZIP_1;bZIP_2	Seed dormancy control;bZIP transcription factor;Basic region leucine zipper
LOC_Os07g14160		RecName: Full=Probable polygalacturonase; Short=PG; AltName: Full=Pectinase	2.322	1.21545	7.67852e-08	3.9695e-06	yes	up	6.25	6.51	4.4	13.21	16.43	17.77	5.72	15.8033	GO:0071555;GO:0005975;GO:0016021;GO:0005576;GO:0004650	BP:cell wall organization;BP:carbohydrate metabolic process;CC:integral component of membrane;CC:extracellular region;MF:polygalacturonase activity;	------	------	------	------	COG5434	M:Cell wall/membrane/envelope biogenesis	EEE66877.1	hypothetical protein OsJ_23693 [Oryza sativa Japonica Group]	sp|A7PZL3|PGLR_VITVI;	Probable polygalacturonase OS=Vitis vinifera OX=29760 GN=GSVIVT00026920001 PE=1 SV=1;	PF00295.14;PF12708.4;PF13229.3	Glyco_hydro_28;Pectate_lyase_3;Beta_helix	Glycosyl hydrolases family 28;Pectate lyase superfamily protein;Right handed beta helix region
LOC_Os02g52260		RecName: Full=Protein CURVATURE THYLAKOID 1D, chloroplastic; Flags: Precursor	0.43	-1.21858	7.94422e-08	4.09407e-06	yes	down	254.99	189.83	236.21	128.66	120.61	103.88	227.01	117.717	GO:0009579;GO:0016020;GO:0016021;GO:0009536	CC:thylakoid;CC:membrane;CC:integral component of membrane;CC:plastid;	------	------	------	------	ENOG4111UCM;ENOG410ZP0J	S:Function unknown;	XP_015623062.1	PREDICTED: protein CURVATURE THYLAKOID 1D, chloroplastic [Oryza sativa Japonica Group]	sp|Q8LDD3|CUT1D_ARATH;	Protein CURVATURE THYLAKOID 1D, chloroplastic OS=Arabidopsis thaliana OX=3702 GN=CURT1D PE=1 SV=1;	PF14159.3	CAAD	CAAD domains of cyanobacterial aminoacyl-tRNA synthetase
LOC_Os09g28510		_	0.359	-1.47966	7.95737e-08	4.09407e-06	yes	down	165.88	91.21	124.41	53.16	53.63	64.63	127.167	57.14	GO:0005509	MF:calcium ion binding;	K02183	CALM	map04070;map04626	Phosphatidylinositol signaling system;Plant-pathogen interaction	ENOG410YVNY	S:Function unknown	XP_015610669.1	PREDICTED: probable calcium-binding protein CML15 [Oryza sativa Japonica Group]	------	------	PF00036.29;PF13202.3;PF13499.3;PF13405.3;PF13833.3	EF-hand_1;EF-hand_5;EF-hand_7;EF-hand_6;EF-hand_8	EF hand;EF hand;EF-hand domain pair;EF-hand domain;EF-hand domain pair
LOC_Os03g11980		RecName: Full=Beta-hexosaminidase 2; AltName: Full=Beta-GlcNAcase 2; AltName: Full=Beta-N-acetylhexosaminidase 2; AltName: Full=Beta-hexosaminidase 3; Short=AtHEX3	2.332	1.22136	8.06319e-08	4.13866e-06	yes	up	8.2	7.01	5.28	18.95	19.02	18.19	6.83	18.72	GO:0005975;GO:0004563	BP:carbohydrate metabolic process;MF:beta-N-acetylhexosaminidase activity;	K12373	HEXA_B	map00511;map00520;map00531;map00603;map00604	Other glycan degradation;Amino sugar and nucleotide sugar metabolism;Glycosaminoglycan degradation;Glycosphingolipid biosynthesis - globo and isoglobo series;Glycosphingolipid biosynthesis - ganglio series	COG3525	G:Carbohydrate transport and metabolism	XP_015632008.1	PREDICTED: beta-hexosaminidase 2 [Oryza sativa Japonica Group]	sp|Q9SYK0|HEXO2_ARATH;	Beta-hexosaminidase 2 OS=Arabidopsis thaliana OX=3702 GN=HEXO2 PE=1 SV=1;	PF00728.19;PF14845.3;PF02838.12	Glyco_hydro_20;Glycohydro_20b2;Glyco_hydro_20b	Glycosyl hydrolase family 20, catalytic domain;beta-acetyl hexosaminidase like;Glycosyl hydrolase family 20, domain 2
LOC_Os07g37230		RecName: Full=Putative PAP-specific phosphatase, mitochondrial; AltName: Full=3'(2'),5'-bisphosphate nucleotidase; AltName: Full=3'(2'),5-bisphosphonucleoside 3'(2	0.226	-2.14687	8.17362e-08	4.1854e-06	yes	down	85.25	28.8	60.79	18.45	13.07	16.29	58.28	15.9367	GO:0016311;GO:0046854;GO:0005737;GO:0005739;GO:0009507;GO:0008441;GO:0000287	BP:dephosphorylation;BP:phosphatidylinositol phosphorylation;CC:cytoplasm;CC:mitochondrion;CC:chloroplast;MF:3;MF:magnesium ion binding;	K01082	cysQ, MET22, BPNT1	map00920	Sulfur metabolism	COG1218	P:Inorganic ion transport and metabolism	EEC82265.1	hypothetical protein OsI_26462 [Oryza sativa Indica Group]	sp|Q9M0Y6|DPNPM_ARATH;	Putative PAP-specific phosphatase, mitochondrial OS=Arabidopsis thaliana OX=3702 GN=At4g05090 PE=2 SV=1;	PF00459.22	Inositol_P	Inositol monophosphatase family
LOC_Os10g40934		RecName: Full=Protein SRG1; Short=AtSRG1; AltName: Full=Protein SENESCENCE-RELATED GENE 1	4.324	2.11246	8.31304e-08	4.24672e-06	yes	up	10.45	22.26	12.45	44.33	65.24	54.22	15.0533	54.5967	GO:0055114;GO:0046872;GO:0051213;GO:0016491	BP:oxidation-reduction process;MF:metal ion binding;MF:dioxygenase activity;MF:oxidoreductase activity;	------	------	------	------	COG3491	S:Function unknown	XP_015614185.1	PREDICTED: S-norcoclaurine synthase 1 isoform X1 [Oryza sativa Japonica Group]	sp|A2A1A0|NCS1_COPJA;	S-norcoclaurine synthase 1 OS=Coptis japonica OX=3442 GN=NCS1 PE=1 SV=1;	PF14226.3;PF03171.17	DIOX_N;2OG-FeII_Oxy	non-haem dioxygenase in morphine synthesis N-terminal;2OG-F
LOC_Os06g18150		_	0.422	-1.24316	8.45091e-08	4.30697e-06	yes	down	39.6	30.11	32.24	17.23	18.3	18.48	33.9833	18.0033	------	------	------	------	------	------	COG0515	T:Signal transduction mechanisms	BAS97304.1	Os06g0289300 [Oryza sativa Japonica Group]	------	------	------	------	------
LOC_Os01g50450		_	2.583	1.36916	8.95248e-08	4.53407e-06	yes	up	4.4	7.7	4.76	13.48	17.57	20.14	5.62	17.0633	------	------	------	------	------	------	ENOG41103PF	S:Function unknown	XP_015619418.1	PREDICTED: uncharacterized protein LOC4326922 [Oryza sativa Japonica Group]	------	------	------	------	------
LOC_Os01g49830		RecName: Full=AP2/ERF and B3 domain-containing protein Os01g0693400	2.078	1.05498	8.98759e-08	4.53407e-06	yes	up	20.42	18.67	14.25	40.79	43.5	47.06	17.78	43.7833	GO:0006355;GO:0006351;GO:0005634;GO:0003700;GO:0003677	BP:regulation of transcription, DNA-templated;BP:transcription, DNA-templated;CC:nucleus;MF:transcription factor activity, sequence-specific DNA binding;MF:DNA binding;	K09287	RAV	------	------	ENOG4110AU5	K:Transcription	XP_015622542.1	PREDICTED: AP2/ERF and B3 domain-containing protein Os01g0693400 [Oryza sativa Japonica Group]	sp|Q8RZX9|Y1934_ORYSJ;	AP2/ERF and B3 domain-containing protein Os01g0693400 OS=Oryza sativa subsp. japonica OX=39947 GN=Os01g0693400 PE=2 SV=1;	PF02362.18;PF00847.17	B3;AP2	B3 DNA binding domain;AP2 domain
LOC_Os04g40670		_	0.416	-1.26446	9.00143e-08	4.53407e-06	yes	down	191.43	131.38	144.12	82.2	66.89	91.38	155.643	80.1567	GO:0016021;GO:0009536	CC:integral component of membrane;CC:plastid;	------	------	------	------	ENOG41122HW	S:Function unknown	XP_015635379.1	PREDICTED: uncharacterized protein LOC4336197 [Oryza sativa Japonica Group]	------	------	------	------	------
LOC_Os02g49700		RecName: Full=Homeobox-leucine zipper protein HOX16; AltName: Full=HD-ZIP protein HOX16; AltName: Full=Homeodomain transcription factor HOX16; AltName: Full=OsHox1	2.038	1.02713	9.02239e-08	4.53407e-06	yes	up	182.33	201.19	133.46	404.44	357.3	477.35	172.327	413.03	GO:0006351;GO:0003677	BP:transcription, DNA-templated;MF:DNA binding;	K09338	HD-ZIP	------	------	ENOG410Z2UE	K:Transcription	XP_015626253.1	PREDICTED: homeobox-leucine zipper protein HOX16 isoform X1 [Oryza sativa Japonica Group]	sp|Q6YWR4|HOX16_ORYSJ;	Homeobox-leucine zipper protein HOX16 OS=Oryza sativa subsp. japonica OX=39947 GN=HOX16 PE=2 SV=1;	PF02183.15;PF00046.26;PF05920.8	HALZ;Homeobox;Homeobox_KN	Homeobox associated leucine zipper;Homeobox domain;Homeobox KN domain
LOC_Os07g43530		RecName: Full=Transcription factor bHLH121; AltName: Full=Basic helix-loop-helix protein 121; Short=AtbHLH121; Short=bHLH 121; AltName: Full=Transcription factor E	0.306	-1.71055	9.01747e-08	4.53407e-06	yes	down	6.7	14.23	11.32	4.03	3.48	4.71	10.75	4.07333	GO:0005634;GO:0046983	CC:nucleus;MF:protein dimerization activity;	------	------	------	------	ENOG410YN73	K:Transcription	XP_015645391.1	PREDICTED: transcription factor bHLH47 [Oryza sativa Japonica Group]	sp|Q69V10|BH062_ORYSJ;	Transcription factor BHLH062 OS=Oryza sativa subsp. japonica OX=39947 GN=BHLH062 PE=1 SV=1;	PF00010.23	HLH	Helix-loop-helix DNA-binding domain
LOC_Os06g30130		RecName: Full=Cysteine-rich receptor-like protein kinase 10; Short=Cysteine-rich RLK10; AltName: Full=Receptor-like protein kinase 4; Flags: Precursor	2.071	1.05	9.25202e-08	4.63868e-06	yes	up	15.43	20.65	13	34.13	38.44	47.16	16.36	39.91	GO:0006468;GO:0006952;GO:0016021;GO:0009506;GO:0005886;GO:0004672;GO:0004674;GO:0005524	BP:protein phosphorylation;BP:defense response;CC:integral component of membrane;CC:plasmodesma;CC:plasma membrane;MF:protein kinase activity;MF:protein serine/threonine kinase activity;MF:ATP binding;	------	------	------	------	COG0515	T:Signal transduction mechanisms	XP_015641188.1	PREDICTED: putative receptor-like protein kinase At4g00960 [Oryza sativa Japonica Group]	sp|Q8GYA4|CRK10_ARATH;	Cysteine-rich receptor-like protein kinase 10 OS=Arabidopsis thaliana OX=3702 GN=CRK10 PE=1 SV=3;	PF07714.14;PF00069.22	Pkinase_Tyr;Pkinase	Protein tyrosine kinase;Protein kinase domain
LOC_Os03g05290		RecName: Full=Probable aquaporin TIP1-1; AltName: Full=Tonoplast intrinsic protein 1-1; Short=OsTIP1;1; AltName: Full=rTIP1	0.295	-1.76185	9.3057e-08	4.65479e-06	yes	down	161.58	121.13	125.16	35.17	33.89	77.3	135.957	48.7867	GO:0009992;GO:0034220;GO:0006810;GO:0006833;GO:0015793;GO:0016020;GO:0016021;GO:0005774;GO:0009705;GO:0005887;GO:0042807;GO:0005215;GO:0015250;GO:0015254	BP:cellular water homeostasis;BP:ion transmembrane transport;BP:transport;BP:water transport;BP:glycerol transport;CC:membrane;CC:integral component of membrane;CC:vacuolar membrane;CC:plant-type vacuole membrane;CC:integral component of plasma membrane;CC:central vacuole;MF:transporter activity;MF:water channel activity;MF:glycerol channel activity;	K09873	TIP	------	------	COG0580	G:Carbohydrate transport and metabolism	XP_015631095.1	PREDICTED: probable aquaporin TIP1-1 [Oryza sativa Japonica Group]	sp|P50156|TIP11_ORYSJ;	Probable aquaporin TIP1-1 OS=Oryza sativa subsp. japonica OX=39947 GN=TIP1-1 PE=2 SV=1;	PF00230.17	MIP	Major intrinsic protein
LOC_Os07g07950		RecName: Full=Type I inositol 1,4,5-trisphosphate 5-phosphatase CVP2; AltName: Full=Protein COTYLEDON VASCULAR PATTERN 2	2.226	1.15466	9.61508e-08	4.77638e-06	yes	up	2.41	2.67	1.91	6.4	5.72	5.99	2.33	6.03667	GO:0046856;GO:0016787	BP:phosphatidylinositol dephosphorylation;MF:hydrolase activity;	------	------	------	------	COG5411	T:Signal transduction mechanisms	XP_015644836.1	PREDICTED: type I inositol polyphosphate 5-phosphatase 4 [Oryza sativa Japonica Group]	sp|Q0WQ41|IP5P7_ARATH;	Type IV inositol polyphosphate 5-phosphatase 7 OS=Arabidopsis thaliana OX=3702 GN=IP5P7 PE=1 SV=1;	PF03372.20	Exo_endo_phos	Endonuclease/Exonuclease/phosphatase family
LOC_Os01g04950		RecName: Full=Protein NRT1/ PTR FAMILY 8.1; Short=AtNPF8.1; AltName: Full=Peptide transporter PTR1	2.108	1.07598	9.96499e-08	4.93179e-06	yes	up	39.24	63.43	34.06	104.84	111.38	116.26	45.5767	110.827	GO:0006857;GO:0016021;GO:0005215	BP:oligopeptide transport;CC:integral component of membrane;MF:transporter activity;	K14638	SLC15A3_4, PHT	------	------	COG3104	E:Amino acid transport and metabolism	BAG91734.1	unnamed protein product, partial [Oryza sativa Japonica Group]	sp|Q9LFB8|PTR5_ARATH;	Protein NRT1/ PTR FAMILY 8.2 OS=Arabidopsis thaliana OX=3702 GN=NPF8.2 PE=2 SV=1;	------	------	------
LOC_Os02g10590		RecName: Full=Peptidyl-prolyl cis-trans isomerase FKBP16-1, chloroplastic; Short=PPIase FKBP16-1; AltName: Full=FK506-binding protein 16-1; Short=AtFKBP16-1; AltNa	0.241	-2.05039	1.01098e-07	4.98772e-06	yes	down	1459.11	757.02	1105.84	486.58	278.7	209.96	1107.32	325.08	GO:0000413;GO:0006457;GO:0009987;GO:0061077;GO:0009536;GO:0005789;GO:0016853;GO:0005528;GO:0003755	BP:protein peptidyl-prolyl isomerization;BP:protein folding;BP:cellular process;BP:chaperone-mediated protein folding;CC:plastid;CC:endoplasmic reticulum membrane;MF:isomerase activity;MF:FK506 binding;MF:peptidyl-prolyl cis-trans isomerase activity;	------	------	------	------	COG0545;COG5126;COG5126;COG5126	O:Posttranslational modification, protein turnover, chaperones;D:Cell cycle control, cell division, chromosome partitioning;T:Signal transduction mechanisms;Z:Cytoskeleton	XP_015623018.1	PREDICTED: peptidyl-prolyl cis-trans isomerase FKBP16-1, chloroplastic isoform X2 [Oryza sativa Japonica Group]	sp|Q944B0|FK161_ARATH;	Peptidyl-prolyl cis-trans isomerase FKBP16-1, chloroplastic OS=Arabidopsis thaliana OX=3702 GN=FKBP16-1 PE=2 SV=1;	PF00254.25	FKBP_C	FKBP-type peptidyl-prolyl cis-trans isomerase
LOC_Os04g48160		RecName: Full=Protein IQ-DOMAIN 31	0.402	-1.31592	1.0307e-07	5.07345e-06	yes	down	9.2	10.54	11.75	4.25	4.13	6.57	10.4967	4.98333	------	------	------	------	------	------	ENOG410YA5M	S:Function unknown	XP_015633522.1	PREDICTED: protein IQ-DOMAIN 1 [Oryza sativa Japonica Group]	------	------	PF13178.3;PF00612.24	DUF4005;IQ	Protein of unknown function;IQ calmodulin-binding motif
LOC_Os02g46350		RecName: Full=Phosphatidylinositol glycan anchor biosynthesis class U protein; AltName: Full=Cell division cycle protein 91-like 1; Short=Protein CDC91-like 1; AltNam	2.038	1.02711	1.10034e-07	5.39167e-06	yes	up	39.09	66.38	42.3	108.45	109.86	135.82	49.2567	118.043	GO:0051301;GO:0006506;GO:0016021	BP:cell division;BP:GPI anchor biosynthetic process;CC:integral component of membrane;	K05293	PIGU	map00563	Glycosylphosphatidylinosito	ENOG410XST9;ENOG4112B2N	S:Function unknown;L:Replication, recombination and repair	XP_015623003.1	PREDICTED: phosphatidylinositol glycan anchor biosynthesis class U protein [Oryza sativa Japonica Group]	sp|Q9H490|PIGU_HUMAN;	Phosphatidylinositol glycan anchor biosynthesis class U protein OS=Homo sapiens OX=9606 GN=PIGU PE=1 SV=3;	PF06728.10	PIG-U	GPI transamidase subunit PIG-U
LOC_Os08g14570		RecName: Full=NADPH--cytochrome P450 reductase; Short=CPR; Short=P450R	0.275	-1.86299	1.11113e-07	5.43221e-06	yes	down	7.21	22.04	17.08	4.46	4.16	6.03	15.4433	4.88333	GO:0055114;GO:0016021;GO:0005789;GO:0030586;GO:0003958;GO:0010181	BP:oxidation-reduction process;CC:integral component of membrane;CC:endoplasmic reticulum membrane;MF:[methionine synthase] reductase activity;MF:NADPH-hemoprotein reductase activity;MF:FMN binding;	K00327	POR	------	------	COG0369	P:Inorganic ion transport and metabolism	XP_015650780.1	PREDICTED: NADPH--cytochrome P450 reductase [Oryza sativa Japonica Group]	sp|Q05001|NCPR_CATRO;	NADPH--cytochrome P450 reductase OS=Catharanthus roseus OX=4058 GN=CPR PE=2 SV=1;	PF00667.17;PF00258.22;PF00175.18	FAD_binding_1;Flavodoxin_1;NAD_binding_1	FAD binding domain;Flavodoxin;Oxidoreductase NAD-binding domain
LOC_Os10g03050		RecName: Full=LRR receptor-like serine/threonine-protein kinase GSO1; AltName: Full=Protein GASSHO 1; Flags: Precursor	8.821	3.141	1.11903e-07	5.45852e-06	yes	up	0.28	2.08	0.65	6.65	14.67	9.13	1.00333	10.15	------	------	------	------	------	------	COG4886;COG0515	S:Function unknown;T:Signal transduction mechanisms	AAL31662.1	Putative disease resistance protein Hcr2-0B [Oryza sativa]	sp|Q9LP24|Y1571_ARATH;	Probable leucine-rich repeat receptor-like protein kinase At1g35710 OS=Arabidopsis thaliana OX=3702 GN=At1g35710 PE=2 SV=1;	PF13855.3;PF12799.4;PF08263.9	LRR_8;LRR_4;LRRNT_2	Leucine rich repeat;Leucine Rich repeats;Leucine rich repeat N-terminal domain
LOC_Os09g23540		RecName: Full=Probable cinnamyl alcohol dehydrogenase 8B; Short=OsCAD8B	0.489	-1.0323	1.13458e-07	5.50949e-06	yes	down	104.39	136.28	148.67	78.85	78.2	67.07	129.78	74.7067	GO:0009809;GO:0009699;GO:0055114;GO:0016616;GO:0052747;GO:0045551;GO:0008270;GO:0046872;GO:0016491	BP:lignin biosynthetic process;BP:phenylpropanoid biosynthetic process;BP:oxidation-reduction process;MF:oxidoreductase activity, acting on the CH-OH group of donors, NAD or NADP as acceptor;MF:sinapyl alcohol dehydrogenase activity;MF:cinnamyl-alcohol dehydrogenase activity;MF:zinc ion binding;MF:metal ion binding;MF:oxidoreductase activity;	K00083	E1.1.1.195	map00940	Phenylpropanoid biosynthesis	COG1064	C:Energy production and conversion	XP_015612230.1	PREDICTED: probable cinnamyl alcohol dehydrogenase 8B [Oryza sativa Japonica Group]	sp|Q6ERW9|CAD8B_ORYSJ;	Probable cinnamyl alcohol dehydrogenase 8B OS=Oryza sativa subsp. japonica OX=39947 GN=CAD8B PE=3 SV=2;	PF08240.9;PF00107.23;PF02826.16	ADH_N;ADH_zinc_N;2-Hacid_dh_C	Alcohol dehydrogenase GroES-like domain;Zinc-binding dehydrogenase;D-isomer specific 2-hydroxyacid dehydrogenase, NAD binding domain
LOC_Os10g36710		RecName: Full=CDPK-related kinase 3; Short=AtCRK3; AltName: Full=Calcium/calmodulin-dependent protein kinase 4; Short=AtCK	0.453	-1.14164	1.18112e-07	5.69708e-06	yes	down	48.42	65.16	64.96	19.95	23.05	37.57	59.5133	26.8567	GO:0006468;GO:0018105;GO:0009738;GO:0035556;GO:0046777;GO:0005737;GO:0005634;GO:0005886;GO:0004683;GO:0009931;GO:0004674;GO:0005516;GO:0005524;GO:0004713	BP:protein phosphorylation;BP:peptidyl-serine phosphorylation;BP:abscisic acid-activated signaling pathway;BP:intracellular signal transduction;BP:protein autophosphorylation;CC:cytoplasm;CC:nucleus;CC:plasma membrane;MF:calmodulin-dependent protein kinase activity;MF:calcium-dependent protein serine/threonine kinase activity;MF:protein serine/threonine kinase activity;MF:calmodulin binding;MF:AT…	K13412	CPK	map04626	Plant-pathogen interaction	ENOG410XRMJ	T:Signal transduction mechanisms	BAT11619.1	Os10g0510700 [Oryza sativa Japonica Group]	sp|Q9ZUZ2|CAMK3_ARATH;	CDPK-related kinase 3 OS=Arabidopsis thaliana OX=3702 GN=CRK3 PE=1 SV=1;	PF00069.22;PF07714.14;PF06293.11;PF01636.20	Pkinase;Pkinase_Tyr;Kdo;APH	Protein kinase domain;Protein tyrosine kinase;Lipopolysaccharide kinase;Phosphotransferase enzyme family
LOC_Os08g07330		RecName: Full=Disease resistance RPP8-like protein 3	2.025	1.01763	1.21663e-07	5.85529e-06	yes	up	12.4	10.89	10	28.52	24.63	25.84	11.0967	26.33	GO:0043531	MF:ADP binding;	------	------	------	------	COG4886	S:Function unknown	XP_015650500.1	PREDICTED: putative disease resistance RPP13-like protein 3 isoform X1 [Oryza sativa Japonica Group]	sp|Q9STE7|R13L3_ARATH;	Putative disease resistance RPP13-like protein 3 OS=Arabidopsis thaliana OX=3702 GN=RPP13L3 PE=3 SV=1;	PF00931.19;PF13401.3;PF13173.3	NB-ARC;AAA_22;AAA_14	NB-ARC domain;AAA domain;AAA domain
LOC_Os09g17600		_	0.416	-1.26523	1.26506e-07	6.06136e-06	yes	down	21.25	31.03	37.93	14.02	15.56	14.38	30.07	14.6533	GO:0016021;GO:0016020	CC:integral component of membrane;CC:membrane;	------	------	------	------	ENOG4111ME2	S:Function unknown	XP_015612532.1	PREDICTED: uncharacterized protein LOC4346797 [Oryza sativa Japonica Group]	sp|Q8L7A0|TAUE3_ARATH;	Sulfite exporter TauE/SafE family protein 3 OS=Arabidopsis thaliana OX=3702 GN=At2g25737 PE=2 SV=1;	PF01925.16	TauE	Sulfite exporter TauE/SafE
LOC_Os04g55180		_	0.344	-1.54055	1.26476e-07	6.06136e-06	yes	down	23.37	13.1	24.51	6.48	6.11	6.4	20.3267	6.33	GO:0009570;GO:0009941;GO:0009536;GO:0016787;GO:0003824	CC:chloroplast stroma;CC:chloroplast envelope;CC:plastid;MF:hydrolase activity;MF:catalytic activity;	------	------	------	------	COG0596	S:Function unknown	XP_015636303.1	PREDICTED: haloalkane dehalogenase 2 isoform X5 [Oryza sativa Japonica Group]	------	------	PF12697.4;PF12146.5;PF00561.17	Abhydrolase_6;Hydrolase_4;Abhydrolase_1	Alpha/beta hydrolase family;Serine aminopeptidase, S33;alpha/beta hydrolase fold
LOC_Os05g34010		RecName: Full=Protein NRT1/ PTR FAMILY 3.1; Short=AtNPF3.1	0.333	-1.58602	1.33097e-07	6.36304e-06	yes	down	11.81	7.63	12.17	3.89	4.93	3.7	10.5367	4.17333	GO:0006810;GO:0016021;GO:0005215	BP:transport;CC:integral component of membrane;MF:transporter activity;	------	------	------	------	COG3104	E:Amino acid transport and metabolism	BAF17449.2	Os05g0410900, partial [Oryza sativa Japonica Group]	sp|Q9SX20|PTR18_ARATH;	Protein NRT1/ PTR FAMILY 3.1 OS=Arabidopsis thaliana OX=3702 GN=NPF3.1 PE=2 SV=1;	PF00854.18	PTR2	POT family
LOC_Os10g41550		RecName: Full=Beta-amylase 3, chloroplastic; AltName: Full=1,4-alpha-D-glucan maltohydrolase; AltName: Full=Beta-amylase 8; AltName: Full=Chloroplast beta-amylase;	3.707	1.89036	1.37339e-07	6.55132e-06	yes	up	104.95	45.18	44.99	288.48	295.77	300.94	65.04	295.063	GO:0005975;GO:0000272;GO:0044262;GO:0009536;GO:0016161;GO:0016798	BP:carbohydrate metabolic process;BP:polysaccharide catabolic process;BP:cellular carbohydrate metabolic process;CC:plastid;MF:beta-amylase activity;MF:hydrolase activity, acting on glycosyl bonds;	K01177	E3.2.1.2	map00500	Starch and sucrose metabolism	ENOG410XRH5	S:Function unknown	XP_015614593.1	PREDICTED: beta-amylase 3, chloroplastic [Oryza sativa Japonica Group]	sp|O23553|BAM3_ARATH;	Beta-amylase 3, chloroplastic OS=Arabidopsis thaliana OX=3702 GN=BAM3 PE=1 SV=3;	PF01373.14	Glyco_hydro_14	Glycosyl hydrolase family 14
LOC_Os04g11400		_	0.414	-1.27359	1.37642e-07	6.55134e-06	yes	down	249.67	184.75	300.64	127.5	117.32	132.7	245.02	125.84	------	------	------	------	------	------	------	------	EAY93181.1	hypothetical protein OsI_14990 [Oryza sativa Indica Group]	------	------	------	------	------
LOC_Os03g53340		RecName: Full=Heat stress transcription factor A-2a; AltName: Full=Heat shock protein 41; AltName: Full=Heat stress transcription factor 11; Short=OsHsf-11; AltNam	0.098	-3.3537	1.40442e-07	6.65528e-06	yes	down	0.61	1.1	1.14	0.19	0.08	0.08	0.95	0.116667	GO:0006355;GO:0005737;GO:0005634;GO:0003700;GO:0043565	BP:regulation of transcription, DNA-templated;CC:cytoplasm;CC:nucleus;MF:transcription factor activity, sequence-specific DNA binding;MF:sequence-specific DNA binding;	K09419	HSFF	------	------	COG5169	K:Transcription	XP_015628945.1	PREDICTED: heat stress transcription factor A-2a [Oryza sativa Japonica Group]	sp|Q84MN7|HFA2A_ORYSJ;	Heat stress transcription factor A-2a OS=Oryza sativa subsp. japonica OX=39947 GN=HSFA2A PE=2 SV=1;	PF00447.14	HSF_DNA-bind	HSF-type DNA-binding
LOC_Os01g39110		RecName: Full=Zinc finger protein MAGPIE	2.295	1.19858	1.4024e-07	6.65528e-06	yes	up	6.53	10.23	4.54	21.87	19.16	18.99	7.1	20.0067	GO:0046872;GO:0003676	MF:metal ion binding;MF:nucleic acid binding;	------	------	------	------	COG5048	S:Function unknown	EEC70930.1	hypothetical protein OsI_02513 [Oryza sativa Indica Group]	sp|Q8H1F5|IDD7_ARATH;	Protein indeterminate-domain 7 OS=Arabidopsis thaliana OX=3702 GN=IDD7 PE=2 SV=1;	PF00096.23	zf-C2H2	Zinc finger, C2H2 type
LOC_Os01g68140		_	3.893	1.96105	1.43297e-07	6.77574e-06	yes	up	0.7	1.13	1.28	6.05	3.92	4.25	1.03667	4.74	GO:0009536	CC:plastid;	------	------	------	------	ENOG410YE87	S:Function unknown	XP_015616385.1	PREDICTED: uncharacterized protein LOC4324866 [Oryza sativa Japonica Group]	------	------	PF05910.9	DUF868	Plant protein of unknown function
LOC_Os05g44180		RecName: Full=Protein HEADING DATE 3A; AltName: Full=FT-like protein A	0.282	-1.82379	1.49782e-07	7.03615e-06	yes	down	10.93	12.7	12.43	5.85	3.07	4.8	12.02	4.57333	------	------	K16223	FT	map04712	Circadian rhythm - plant	COG1881	S:Function unknown	XP_015640513.1	PREDICTED: protein HEADING DATE 3A-like [Oryza sativa Japonica Group]	sp|Q93WI9|HD3A_ORYSJ;	Protein HEADING DATE 3A OS=Oryza sativa subsp. japonica OX=39947 GN=HD3A PE=1 SV=1;	PF01161.17	PBP	Phosphatidylethanolamine-binding protein
LOC_Os12g04220		RecName: Full=Probable calcium-transporting ATPase 4, plasma membrane-type; AltName: Full=Ca(2+)-ATPase isoform 4	2.08	1.05677	1.55508e-07	7.2893e-06	yes	up	7.17	9.4	5.79	16.76	19.08	17.66	7.45333	17.8333	GO:0070588;GO:0043231;GO:0016021;GO:0005887;GO:0005516;GO:0005388;GO:0046872;GO:0005524	BP:calcium ion transmembrane transport;CC:intracellular membrane-bounded organelle;CC:integral component of membrane;CC:integral component of plasma membrane;MF:calmodulin binding;MF:calcium-transporting ATPase activity;MF:metal ion binding;MF:ATP binding;	K01537	E3.6.3.8	------	------	ENOG410XNNC	P:Inorganic ion transport and metabolism	XP_015620481.1	PREDICTED: probable calcium-transporting ATPase 4, plasma membrane-type isoform X2 [Oryza sativa Japonica Group]	sp|Q2QY12|ACA9_ORYSJ;	Probable calcium-transporting ATPase 9, plasma membrane-type OS=Oryza sativa subsp. japonica OX=39947 GN=ACA9 PE=3 SV=1;	PF00122.17;PF00689.18;PF12515.5;PF00702.23;PF13246.3;PF00690.23;PF08282.9	E1-E2_ATPase;Cation_ATPase_C;CaATP_NAI;Hydrolase;Cation_ATPase;Cation_ATPase_N;Hydrolase_3	E1-E2 ATPase;Cation transporting ATPase, C-terminus;Ca2+-ATPase N terminal autoinhibitory domain;haloacid dehalogenase-like hydrolase;Cation transport ATPase;Cation transporter/ATPase, N-terminus;haloacid dehalogenase-like hydrolase
LOC_Os11g14140		RecName: Full=F-box/kelch-repeat protein SKIP20; AltName: Full=SKP1-interacting partner 20	2.817	1.49399	1.57517e-07	7.3675e-06	yes	up	3.27	5.59	3.14	15.92	10.79	12.46	4	13.0567	------	------	------	------	------	------	ENOG4110X8D	S:Function unknown	XP_015617613.1	PREDICTED: F-box/kelch-repeat protein At2g44130 [Oryza sativa Japonica Group]	sp|O80582|FBK46_ARATH;	F-box/kelch-repeat protein At2g44130 OS=Arabidopsis thaliana OX=3702 GN=At2g44130 PE=2 SV=2;	PF01344.22;PF13964.3;PF13415.3;PF13418.3;PF00646.30	Kelch_1;Kelch_6;Kelch_3;Kelch_4;F-box	Kelch motif;Kelch motif;Galactose oxidase, central domain;Galactose oxidase, central domain;F-box domain
LOC_Os01g05585		RecName: Full=Metallothionein-like protein 2A; AltName: Full=Class I metallothionein-like protein 2A; AltName: Full=OsMT-I-2a; Short=OsMT2a; AltName: Full=OsMT2-1	0.428	-1.22524	1.60392e-07	7.48579e-06	yes	down	206.86	156.89	250.95	108.87	113.96	116.26	204.9	113.03	------	------	------	------	------	------	COG4886;ENOG410Z9YK;ENOG410Z616	S:Function unknown;O:Posttranslational modification, protein turnover, chaperones;S:Function unknown	BAF03937.1	Os01g0149200 [Oryza sativa Japonica Group]	sp|P94029|MT2A_ORYSJ;	Metallothionein-like protein 2A OS=Oryza sativa subsp. japonica OX=39947 GN=MT2A PE=2 SV=1;	PF01439.15;PF02068.13;PF12749.4	Metallothio_2;Metallothio_PEC;Metallothio_Euk	Metallothionein;Plant PEC family metallothionein;Eukaryotic metallothionein
LOC_Os12g13910		_	0.273	-1.87197	1.61556e-07	7.52384e-06	yes	down	3.42	4.97	4.95	1.35	0.96	2.01	4.44667	1.44	------	------	------	------	------	------	ENOG410YJ5T	S:Function unknown	XP_015618772.1	PREDICTED: allergen Asp f 7 homolog [Oryza sativa Japonica Group]	------	------	------	------	------
LOC_Os07g05010		RecName: Full=Transcription factor PIF1; AltName: Full=Basic helix-loop-helix protein 15; Short=AtbHLH15; Short=bHLH 15; AltName: Full=Protein PHY-INTERACTING FACTO	2.474	1.30712	1.63172e-07	7.58277e-06	yes	up	12.56	11.62	7.09	31.2	27.7	30.99	10.4233	29.9633	GO:0005634;GO:0046983	CC:nucleus;MF:protein dimerization activity;	K16189	PIF4	map04075	Plant hormone signal transduction	ENOG411051Q;ENOG410YAGK	S:Function unknown;K:Transcription	XP_015648043.1	PREDICTED: transcription factor PIF4 isoform X1 [Oryza sativa Japonica Group]	sp|Q8GZM7|PIF1_ARATH;	Transcription factor PIF1 OS=Arabidopsis thaliana OX=3702 GN=PIF1 PE=1 SV=1;	PF00010.23	HLH	Helix-loop-helix DNA-binding domain
LOC_Os11g44530		RecName: Full=Retrovirus-related Pol polyprotein from transposon TNT 1-94; Includes: RecName: Full=Protease; Includes: RecName: Full=Reverse transcriptase; Includes:	0.094	-3.41015	1.67057e-07	7.73008e-06	yes	down	12.54	13.54	17.31	0.1	0.04	0.03	14.4633	0.0566667	------	------	------	------	------	------	COG2801	L:Replication, recombination and repair	ABA95205.1	retrotransposon protein, putative, Ty1-copia subclass [Oryza sativa Japonica Group]	sp|P10978|POLX_TOBAC;	Retrovirus-related Pol polyprotein from transposon TNT 1-94 OS=Nicotiana tabacum OX=4097 PE=2 SV=1;	PF07727.11;PF00665.23;PF14223.3;PF13976.3;PF13683.3	RVT_2;rve;Retrotran_gag_2;gag_pre-integrs;rve_3	Reverse transcriptase;Integrase core domain;gag-polypeptide of LTR copia-type;GAG-pre-integrase domain;Integrase core domain
LOC_Os01g03549		RecName: Full=Multicopper oxidase LPR1; AltName: Full=Protein LOW PHOSPHATE ROOT 1; Flags: Precursor	0.478	-1.06602	1.70032e-07	7.85092e-06	yes	down	33.69	31.12	37.11	16.98	22.05	18.5	33.9733	19.1767	GO:0055114;GO:0019028;GO:0016722;GO:0005507;GO:0016491	BP:oxidation-reduction process;CC:viral capsid;MF:oxidoreductase activity, oxidizing metal ions;MF:copper ion binding;MF:oxidoreductase activity;	------	------	------	------	COG2132	Q:Secondary metabolites biosynthesis, transport and catabolism	XP_015622027.1	PREDICTED: multicopper oxidase LPR1 isoform X1 [Oryza sativa Japonica Group]	sp|Q5ZE07|LPR2_ORYSJ;	Multicopper oxidase LPR1 homolog 2 OS=Oryza sativa subsp. japonica OX=39947 GN=LPR2 PE=2 SV=1;	PF07731.11;PF07732.12;PF00394.19	Cu-oxidase_2;Cu-oxidase_3;Cu-oxidase	Multicopper oxidase;Multicopper oxidase;Multicopper oxidase
LOC_Os05g32970		_	2.18	1.12418	1.72677e-07	7.95603e-06	yes	up	40.14	32.39	27.03	83.09	95.67	83.3	33.1867	87.3533	------	------	------	------	------	------	ENOG410ZH4A	S:Function unknown	XP_015637299.1	PREDICTED: uncharacterized protein LOC4338706 [Oryza sativa Japonica Group]	------	------	------	------	------
LOC_Os06g21590		RecName: Full=Chlorophyll a-b binding protein 1B-21, chloroplastic; AltName: Full=LHCI type I CAB-1B-21; AltName: Full=LHCI-730 chlorophyll a/b binding protein; Al	0.246	-2.02055	1.73799e-07	7.97372e-06	yes	down	3374.9	1801.59	2707.51	1160.76	693.97	475.62	2628	776.783	GO:0018298;GO:0009765;GO:0009768;GO:0009416;GO:0009535;GO:0009941;GO:0009522;GO:0009523;GO:0010287;GO:0016021;GO:0016168;GO:0031409;GO:0046872	BP:protein-chromophore linkage;BP:photosynthesis, light harvesting;BP:photosynthesis, light harvesting in photosystem I;BP:response to light stimulus;CC:chloroplast thylakoid membrane;CC:chloroplast envelope;CC:photosystem I;CC:photosystem II;CC:plastoglobule;CC:integral component of membrane;MF:chlorophyll binding;MF:pigment binding;MF:metal ion binding;	K08907	LHCA1	map00196	Photosynthesis - antenna proteins	ENOG410XVD6	O:Posttranslational modification, protein turnover, chaperones	XP_015644330.1	PREDICTED: chlorophyll a-b binding protein 1B-21, chloroplastic [Oryza sativa Japonica Group]	sp|Q9SDM1|CB121_HORVU;	Chlorophyll a-b binding protein 1B-21, chloroplastic OS=Hordeum vulgare OX=4513 GN=LHC Ib-21 PE=1 SV=1;	PF00504.18	Chloroa_b-bind	Chlorophyll A-B binding protein
LOC_Os01g62870		RecName: Full=Aldo-keto reductase family 4 member C10	0.462	-1.11289	1.73522e-07	7.97372e-06	yes	down	29.51	44.65	39.83	16.27	22.59	22.63	37.9967	20.4967	GO:0055114;GO:0016491	BP:oxidation-reduction process;MF:oxidoreductase activity;	------	------	------	------	COG0656	S:Function unknown	BAF06713.1	Os01g0847700, partial [Oryza sativa Japonica Group]	sp|Q84TF0|AKRCA_ARATH;	Aldo-keto reductase family 4 member C10 OS=Arabidopsis thaliana OX=3702 GN=AKR4C10 PE=1 SV=1;	PF00248.18	Aldo_ket_red	Aldo/keto reductase family
LOC_Os07g48010		RecName: Full=Peroxidase 2; Flags: Precursor	5.66	2.50078	1.81764e-07	8.32149e-06	yes	up	1.42	1.44	1.14	4.22	7.94	15.19	1.33333	9.11667	GO:0098869;GO:0042744;GO:0006979;GO:0055114;GO:0016021;GO:0005576;GO:0020037;GO:0004601;GO:0046872	BP:cellular oxidant detoxification;BP:hydrogen peroxide catabolic process;BP:response to oxidative stress;BP:oxidation-reduction process;CC:integral component of membrane;CC:extracellular region;MF:heme binding;MF:peroxidase activity;MF:metal ion binding;	K00430	E1.11.1.7	map00940	Phenylpropanoid biosynthesis	ENOG410YAA5;ENOG41103XZ;ENOG410YAKJ	S:Function unknown;G:Carbohydrate transport and metabolism;G:Carbohydrate transport and metabolism	XP_015645006.1	PREDICTED: peroxidase 2-like [Oryza sativa Japonica Group]	sp|Q0D3N0|PER2_ORYSJ;	Peroxidase 2 OS=Oryza sativa subsp. japonica OX=39947 GN=PRX112 PE=2 SV=1;	PF00141.20	peroxidase	Peroxidase
LOC_Os09g23350		RecName: Full=Alpha,alpha-trehalose-phosphate synthase	2.131	1.09133	1.83028e-07	8.36162e-06	yes	up	3.32	6.23	4.41	10.58	11.92	11.7	4.65333	11.4	GO:0005992;GO:0005739;GO:0003824	BP:trehalose biosynthetic process;CC:mitochondrion;MF:catalytic activity;	K16055	TPS	map00500	Starch and sucrose metabolism	COG0380	G:Carbohydrate transport and metabolism	XP_015611910.1	PREDICTED: alpha,alpha-trehalose-phosphate synthase [UDP-forming] 6 [Oryza sativa Japonica Group]	sp|Q94AH8|TPS6_ARATH;	Alpha,alpha-trehalose-phosphate synthase [UDP-forming] 6 OS=Arabidopsis thaliana OX=3702 GN=TPS6 PE=1 SV=2;	PF00982.18;PF02358.13;PF08282.9	Glyco_transf_20;Trehalose_PPase;Hydrolase_3	Glycosyltransferase family 20;Trehalose-phosphatase;haloacid dehalogenase-like hydrolase
LOC_Os05g09280		_	0.13	-2.93843	1.88662e-07	8.58272e-06	yes	down	3.24	1.43	2.67	0.16	0.42	0.58	2.44667	0.386667	------	------	------	------	------	------	ENOG411206Y	S:Function unknown	XP_015638301.1	PREDICTED: putative nuclease HARBI1 [Oryza sativa Japonica Group]	sp|Q9M2U3|ALPL_ARATH;	Protein ALP1-like OS=Arabidopsis thaliana OX=3702 GN=At3g55350 PE=2 SV=1;	PF13359.3;PF04827.11	DDE_Tnp_4;Plant_tran	DDE superfamily endonuclease;Plant transposon protein
LOC_Os02g35090		_	0.464	-1.10823	1.93532e-07	8.78577e-06	yes	down	135.46	105.39	122.23	73.03	65.12	61.93	121.027	66.6933	GO:0009536	CC:plastid;	------	------	------	------	ENOG4111PN6;ENOG410ZDEH	S:Function unknown;	XP_015625881.1	PREDICTED: uncharacterized protein LOC4329668 [Oryza sativa Japonica Group]	sp|Q9FL44|MPH1_ARATH;	Protein MAINTENANCE OF PSII UNDER HIGH LIGHT 1 OS=Arabidopsis thaliana OX=3702 GN=MPH1 PE=1 SV=1;	------	------	------
LOC_Os02g44880		_	3.663	1.87313	1.94561e-07	8.81398e-06	yes	up	7.68	13.32	5.84	29.43	55.69	28.14	8.94667	37.7533	------	------	------	------	------	------	ENOG41114X5;ENOG411045V	S:Function unknown;	BAD28313.1	hypothetical protein [Oryza sativa Japonica Group]	------	------	PF03087.11	DUF241	Arabidopsis protein of unknown function
LOC_Os01g44394		RecName: Full=Rae1-like protein At1g80670	0.318	-1.65216	2.01324e-07	9.06336e-06	yes	down	4.13	5.15	6.13	1.68	1.7	2.03	5.13667	1.80333	GO:0006606;GO:0000972;GO:0006405;GO:0009536;GO:0005643;GO:0043130;GO:0003723	BP:protein import into nucleus;BP:transcription-dependent tethering of RNA polymerase II gene DNA at nuclear periphery;BP:RNA export from nucleus;CC:plastid;CC:nuclear pore;MF:ubiquitin binding;MF:RNA binding;	K14298	RAE1, GLE2	map03013	RNA transport	ENOG410XQ1M	S:Function unknown	XP_015622495.1	PREDICTED: protein RAE1 [Oryza sativa Japonica Group]	sp|Q38942|RAE1_ARATH;	Protein RAE1 OS=Arabidopsis thaliana OX=3702 GN=RAE1 PE=1 SV=2;	PF00400.29	WD40	WD domain, G-beta repeat
LOC_Os05g38680		_	0.318	-1.65238	2.03245e-07	9.13082e-06	yes	down	19.54	15.15	23.06	8.09	5.37	9.11	19.25	7.52333	------	------	------	------	------	------	ENOG410YX6S;ENOG41103P8	S:Function unknown;	EAY98332.1	hypothetical protein OsI_20242 [Oryza sativa Indica Group]	------	------	PF09713.7	A_thal_3526	Plant protein 1589 of unknown function
LOC_Os02g35530		RecName: Full=F-box/kelch-repeat protein At2g44130	0.313	-1.6766	2.04303e-07	9.15929e-06	yes	down	5.99	5.25	7.02	2.08	2.51	2.28	6.08667	2.29	------	------	------	------	------	------	ENOG4110X8D	S:Function unknown	XP_015624832.1	PREDICTED: F-box/kelch-repeat protein SKIP20-like [Oryza sativa Japonica Group]	sp|O80582|FBK46_ARATH;	F-box/kelch-repeat protein At2g44130 OS=Arabidopsis thaliana OX=3702 GN=At2g44130 PE=2 SV=2;	PF01344.22;PF13964.3;PF13418.3;PF00646.30;PF13415.3;PF12937.4	Kelch_1;Kelch_6;Kelch_4;F-box;Kelch_3;F-box-like	Kelch motif;Kelch motif;Galactose oxidase, central domain;F-box domain;Galactose oxidase, central domain;F-box-like
LOC_Os01g25820		RecName: Full=Respiratory burst oxidase homolog protein B; AltName: Full=NADPH oxidase RBOHB; Short=OsrbohB	0.436	-1.19701	2.08585e-07	9.33189e-06	yes	down	46.49	38.44	49.9	20.87	19.48	28.96	44.9433	23.1033	GO:0055114;GO:0098869;GO:0009845;GO:0009408;GO:0016021;GO:0016174;GO:0005509;GO:0004601;GO:0043621	BP:oxidation-reduction process;BP:cellular oxidant detoxification;BP:seed germination;BP:response to heat;CC:integral component of membrane;MF:NA;MF:calcium ion binding;MF:peroxidase activity;MF:protein self-association;	K13447	RBOH	map04626	Plant-pathogen interaction	ENOG410XNZY	U:Intracellular trafficking, secretion, and vesicular transport	XP_015620905.1	PREDICTED: respiratory burst oxidase homolog protein B [Oryza sativa Japonica Group]	sp|Q6J2K5|RBOHB_ORYSI;	Respiratory burst oxidase homolog protein B OS=Oryza sativa subsp. indica OX=39946 GN=RBOHB PE=2 SV=1;	PF08030.9;PF08414.7;PF08022.9;PF01794.16;PF13499.3;PF13405.3;PF00036.29	NAD_binding_6;NADPH_Ox;FAD_binding_8;Ferric_reduct;EF-hand_7;EF-hand_6;EF-hand_1	Ferric reductase NAD binding domain;Respiratory burst NADPH oxidase;FAD-binding domain;Ferric reductase like transmembrane component;EF-hand domain pair;EF-hand domain;EF hand
LOC_Os10g28370		RecName: Full=Chlorophyllase-2, chloroplastic; Short=AtCLH2; AltName: Full=Chlorophyll-chlorophyllido hydrolase 2; Short=Chlase 2; Flags: Precursor	2.268	1.18118	2.12216e-07	9.47475e-06	yes	up	12.55	23.81	13.96	41.12	45.06	47.32	16.7733	44.5	GO:0015996;GO:0047746	BP:chlorophyll catabolic process;MF:chlorophyllase activity;	K08099	E3.1.1.14	map00860	Porphyrin and chlorophyll metabolism	ENOG4111H5Z	S:Function unknown	XP_015613138.1	PREDICTED: chlorophyllase-2, chloroplastic [Oryza sativa Japonica Group]	sp|Q9M7I7|CLH2_ARATH;	Chlorophyllase-2, chloroplastic OS=Arabidopsis thaliana OX=3702 GN=CLH2 PE=1 SV=1;	PF12740.4;PF07224.8;PF03403.10;PF01738.15	Chlorophyllase2;Chlorophyllase;PAF-AH_p_II;DLH	Chlorophyllase enzyme;Chlorophyllase;Platelet-activating factor acetylhydrolase, isoform II;Dienelactone hydrolase family
LOC_Os04g54180		RecName: Full=S-locus-specific glycoprotein S6; Short=SLSG-6; Flags: Precursor	0.108	-3.20703	2.19358e-07	9.77342e-06	yes	down	3.53	0.98	1.84	0.21	0.21	0.43	2.11667	0.283333	GO:0006468;GO:0016310;GO:0048544;GO:0016020;GO:0004674;GO:0004672;GO:0005524	BP:protein phosphorylation;BP:phosphorylation;BP:recognition of pollen;CC:membrane;MF:protein serine/threonine kinase activity;MF:protein kinase activity;MF:ATP binding;	------	------	------	------	COG0515;COG0457	T:Signal transduction mechanisms;S:Function unknown	BAS91200.1	Os04g0634400 [Oryza sativa Japonica Group]	sp|O81832|Y4729_ARATH;	G-type lectin S-receptor-like serine/threonine-protein kinase At4g27290 OS=Arabidopsis thaliana OX=3702 GN=At4g27290 PE=3 SV=4;	PF00069.22;PF07714.14;PF01453.21;PF00954.17;PF08276.8	Pkinase;Pkinase_Tyr;B_lectin;S_locus_glycop;PAN_2	Protein kinase domain;Protein tyrosine kinase;D-mannose binding lectin;S-locus glycoprotein domain;PAN-like domain
LOC_Os05g50740		RecName: Full=Serine/threonine-protein phosphatase 7 long form homolog	0.429	-1.22154	2.40693e-07	1.06581e-05	yes	down	31.3	42.11	38.5	22.18	19.77	16.87	37.3033	19.6067	------	------	------	------	------	------	------	------	BAH93841.1	Os07g0238100 [Oryza sativa Japonica Group]	sp|Q9LNG5|PPP7L_ARATH;	Serine/threonine-protein phosphatase 7 long form homolog OS=Arabidopsis thaliana OX=3702 GN=MAIL3 PE=2 SV=1;	PF10536.6;PF09322.7;PF03108.12;PF10551.6	PMD;DUF1979;DBD_Tnp_Mut;MULE	Plant mobile domain;Domain of unknown function;MuDR family transposase;MULE transposase domain
LOC_Os05g05030		_	0.117	-3.09684	2.42592e-07	1.07202e-05	yes	down	13.14	4.17	7.1	0.65	1.73	1.17	8.13667	1.18333	------	------	------	------	------	------	ENOG411069Q	S:Function unknown	AAS98435.1	unknown protein [Oryza sativa Japonica Group]	------	------	------	------	------
LOC_Os05g50600		RecName: Full=Serine carboxypeptidase-like 50; Flags: Precursor	0.385	-1.37742	2.46775e-07	1.08828e-05	yes	down	5.57	6.15	6.91	2.31	2.61	3.61	6.21	2.84333	GO:0051603;GO:0006508;GO:0004185	BP:proteolysis involved in cellular protein catabolic process;BP:proteolysis;MF:serine-type carboxypeptidase activity;	K09645	CPVL	------	------	COG2939	E:Amino acid transport and metabolism	XP_015637424.1	PREDICTED: serine carboxypeptidase-like 50 [Oryza sativa Japonica Group]	sp|Q9M9Q6|SCP50_ARATH;	Serine carboxypeptidase-like 50 OS=Arabidopsis thaliana OX=3702 GN=SCPL50 PE=2 SV=1;	PF00450.19	Peptidase_S10	Serine carboxypeptidase
LOC_Os08g39694		RecName: Full=Ent-cassadiene C11-alpha-hydroxylase 2; AltName: Full=Cytochrome P450 76M8	2.397	1.26104	2.68024e-07	1.17718e-05	yes	up	8.5	12.12	10.98	32.77	19.96	25.2	10.5333	25.9767	GO:0044550;GO:0055114;GO:0016020;GO:0004497;GO:0016705;GO:0020037;GO:0016709;GO:0005506	BP:secondary metabolite biosynthetic process;BP:oxidation-reduction process;CC:membrane;MF:monooxygenase activity;MF:oxidoreductase activity, acting on paired donors, with incorporation or reduction of molecular oxygen;MF:heme binding;MF:oxidoreductase activity, acting on paired donors, with incorporation or reduction of molecular oxygen, NA;MF:iron ion binding;	------	------	------	------	COG2124	Q:Secondary metabolites biosynthesis, transport and catabolism	XP_015650534.1	PREDICTED: cytochrome P450 76M5-like [Oryza sativa Japonica Group]	sp|Q6YTF5|C76M5_ORYSJ;	Cytochrome P450 76M5 OS=Oryza sativa subsp. japonica OX=39947 GN=CYP76M5 PE=1 SV=1;	PF00067.19	p450	Cytochrome P450
LOC_Os09g32000		_	3.534	1.82127	2.76312e-07	1.21112e-05	yes	up	22.61	31.52	23.05	86.89	169.81	66.69	25.7267	107.797	GO:0009536	CC:plastid;	------	------	------	------	ENOG410Z0XV	S:Function unknown	XP_015611382.1	PREDICTED: uncharacterized protein LOC4347445 [Oryza sativa Japonica Group]	------	------	PF14009.3	DUF4228	Domain of unknown function
LOC_Os05g07090		RecName: Full=Acyl-coenzyme A oxidase 4, peroxisomal; Short=AOX 4; AltName: Full=G6p; AltName: Full=Short-chain acyl-CoA oxidase; Short=AtCX4; Short=AtG6; Short=SA	2.947	1.55938	2.83353e-07	1.23447e-05	yes	up	18.79	54.83	28.05	102.21	107.8	124.64	33.89	111.55	GO:0033539;GO:0055088;GO:0055114;GO:0005777;GO:0050660;GO:0052890;GO:0000062;GO:0003995;GO:0009055	BP:fatty acid beta-oxidation using acyl-CoA dehydrogenase;BP:lipid homeostasis;BP:oxidation-reduction process;CC:peroxisome;MF:flavin adenine dinucleotide binding;MF:oxidoreductase activity, acting on the CH-CH group of donors, with a flavin as acceptor;MF:fatty-acyl-CoA binding;MF:acyl-CoA dehydrogenase activity;MF:electron carrier activity;	K00232	E1.3.3.6, ACOX1, ACOX3	map00071;map00592;map01040;map04146	Fatty acid degradation;alpha-Linolenic acid metabolism;Biosynthesis of unsaturated fatty acids;Peroxisome	COG1960	I:Lipid transport and metabolism	XP_015639972.1	PREDICTED: acyl-coenzyme A oxidase 4, peroxisomal isoform X2 [Oryza sativa Japonica Group]	sp|Q96329|ACOX4_ARATH;	Acyl-coenzyme A oxidase 4, peroxisomal OS=Arabidopsis thaliana OX=3702 GN=ACX4 PE=1 SV=1;	PF00441.21;PF02770.16	Acyl-CoA_dh_1;Acyl-CoA_dh_M	Acyl-CoA dehydrogenase, C-terminal domain;Acyl-CoA dehydrogenase, middle domain
LOC_Os10g11140		RecName: Full=Phosphoglucomutase, chloroplastic; Short=PGM; AltName: Full=Glucose phosphomutase; Flags: Precursor	0.492	-1.02396	2.96173e-07	1.28737e-05	yes	down	80.66	97.41	110.22	55.76	61.95	48.46	96.0967	55.39	GO:0005975;GO:0009590;GO:0005978;GO:0006006;GO:0019388;GO:0019252;GO:0009941;GO:0009570;GO:0005829;GO:0048046;GO:0010319;GO:0000287;GO:0004614;GO:0016868	BP:carbohydrate metabolic process;BP:detection of gravity;BP:glycogen biosynthetic process;BP:glucose metabolic process;BP:galactose catabolic process;BP:starch biosynthetic process;CC:chloroplast envelope;CC:chloroplast stroma;CC:cytosol;CC:apoplast;CC:stromule;MF:magnesium ion binding;MF:phosphoglucomutase activity;MF:intramolecular transferase activity, phosphotransferases;	K01835	pgm	map00010;map00030;map00052;map00230;map00500;map00520	Glycolysis / Gluconeogenesis;Pentose phosphate pathway;Galactose metabolism;Purine metabolism;Starch and sucrose metabolism;Amino sugar and nucleotide sugar metabolism	COG0033	G:Carbohydrate transport and metabolism	XP_015614961.1	PREDICTED: phosphoglucomutase, chloroplastic [Oryza sativa Japonica Group]	sp|Q9M4G5|PGMP_SOLTU;	Phosphoglucomutase, chloroplastic OS=Solanum tuberosum OX=4113 GN=PGMP PE=2 SV=1;	PF02878.13;PF02880.13;PF02879.13	PGM_PMM_I;PGM_PMM_III;PGM_PMM_II	Phosphoglucomutase/phosphomannomutase, alpha/beta/alpha domain I;Phosphoglucomutase/phosphomannomutase, alpha/beta/alpha domain III;Phosphoglucomutase/phosphomannomutase, alpha/beta/alpha domain II
LOC_Os02g39330		RecName: Full=Chitinase 6; AltName: Full=Pathogenesis related (PR)-3 chitinase 6; Flags: Precursor	0.19	-2.39778	2.98933e-07	1.29452e-05	yes	down	127.39	439.72	684.81	72.46	99.98	111.53	417.307	94.6567	GO:0005975;GO:0016998;GO:0000272;GO:0006952;GO:0006032;GO:0008061;GO:0004568	BP:carbohydrate metabolic process;BP:cell wall macromolecule catabolic process;BP:polysaccharide catabolic process;BP:defense response;BP:chitin catabolic process;MF:chitin binding;MF:chitinase activity;	K01183	E3.2.1.14	map00520	Amino sugar and nucleotide sugar metabolism	COG3979;ENOG410ZXZY	G:Carbohydrate transport and metabolism;S:Function unknown	XP_015623420.1	PREDICTED: chitinase 6 [Oryza sativa Japonica Group]	sp|Q6K8R2|CHI6_ORYSJ;	Chitinase 6 OS=Oryza sativa subsp. japonica OX=39947 GN=Cht6 PE=2 SV=1;	PF00182.16;PF00187.16	Glyco_hydro_19;Chitin_bind_1	Chitinase class I;Chitin recognition protein
LOC_Os01g53390		RecName: Full=Anthocyanidin 5,3-O-glucosyltransferase; AltName: Full=UDP-glucose: anthocyanidin 5,3-O-glucosyltransferase	2.121	1.08488	3.00182e-07	1.29733e-05	yes	up	19.3	19.54	13.96	39.61	37.87	30.9	17.6	36.1267	GO:0052696;GO:0009813;GO:0043231;GO:0080044;GO:0080043;GO:0016757	BP:flavonoid glucuronidation;BP:flavonoid biosynthetic process;CC:intracellular membrane-bounded organelle;MF:quercetin 7-O-glucosyltransferase activity;MF:quercetin 3-O-glucosyltransferase activity;MF:transferase activity, transferring glycosyl groups;	------	------	------	------	COG1819	S:Function unknown	BAD87806.1	putative UDP-glycose:flavonoid glycosyltransferase [Oryza sativa Japonica Group]	sp|Q4R1I9|ANGLT_ROSHC;	Anthocyanidin 5,3-O-glucosyltransferase OS=Rosa hybrid cultivar OX=128735 GN=RhGT1 PE=2 SV=1;	PF00201.15	UDPGT	UDP-glucoronosyl and UDP-glucosyl transferase
LOC_Os01g36720		RecName: Full=High affinity nitrate transporter 2.5; Short=AtNRT2:5	0.042	-4.56491	3.09078e-07	1.33045e-05	yes	down	0.65	1.54	2.14	0.09	0.04	0.09	1.44333	0.0733333	GO:0016020	CC:membrane;	K02575	NRT, narK, nrtP, nasA	map00910	Nitrogen metabolism	COG2223	P:Inorganic ion transport and metabolism	XP_015636108.1	PREDICTED: probable high-affinity nitrate transporter 2.4 [Oryza sativa Japonica Group]	sp|A2ZU80|NRT24_ORYSJ;	Probable high-affinity nitrate transporter 2.4 OS=Oryza sativa subsp. japonica OX=39947 GN=NRT2.4 PE=2 SV=2;	PF07690.13	MFS_1	Major Facilitator Superfamily
LOC_Os12g07190		RecName: Full=CBS domain-containing protein CBSCBSPB3	0.375	-1.41583	3.17489e-07	1.36394e-05	yes	down	12.07	23.2	25.61	8.66	8.87	9.26	20.2933	8.93	GO:0016021;GO:0009536	CC:integral component of membrane;CC:plastid;	------	------	------	------	COG0517	S:Function unknown	XP_015618102.1	PREDICTED: CBS domain-containing protein CBSCBSPB3 [Oryza sativa Japonica Group]	sp|Q9LF97|Y3295_ARATH;	CBS domain-containing protein CBSCBSPB3 OS=Arabidopsis thaliana OX=3702 GN=CBSCBSPB3 PE=1 SV=1;	PF00571.25;PF00564.21	CBS;PB1	CBS domain;PB1 domain
LOC_Os06g21140		RecName: Full=Glycine-rich cell wall structural protein 2; AltName: Full=Glycine-rich protein 1; Short=GRP-1; Flags: Precursor GRP2_ORYSI	0.142	-2.81266	3.24984e-07	1.39061e-05	yes	down	11.96	5.48	14.62	2.89	0.89	1.85	10.6867	1.87667	------	------	------	------	------	------	------	------	------	------	------	------	PF07172.8	GRP	Glycine rich protein family
LOC_Os06g06960		RecName: Full=Putative receptor protein kinase ZmPK1; Flags: Precursor	0.289	-1.7924	3.30897e-07	1.41311e-05	yes	down	3.67	2.86	2.6	0.74	0.88	1.44	3.04333	1.02	GO:0006468;GO:0048544;GO:0016021;GO:0005886;GO:0004674;GO:0005524	BP:protein phosphorylation;BP:recognition of pollen;CC:integral component of membrane;CC:plasma membrane;MF:protein serine/threonine kinase activity;MF:ATP binding;	------	------	------	------	COG0515	T:Signal transduction mechanisms	BAS96325.1	Os06g0165500 [Oryza sativa Japonica Group]	sp|P17801|KPRO_MAIZE;	Putative receptor protein kinase ZmPK1 OS=Zea mays OX=4577 GN=PK1 PE=2 SV=2;	PF00069.22;PF07714.14;PF01453.21;PF00954.17;PF00024.23;PF08276.8;PF12260.5	Pkinase;Pkinase_Tyr;B_lectin;S_locus_glycop;PAN_1;PAN_2;PIP49_C	Protein kinase domain;Protein tyrosine kinase;D-mannose binding lectin;S-locus glycoprotein domain;PAN domain;PAN-like domain;Protein-kinase domain of FAM69
LOC_Os05g49770		RecName: Full=CTP synthase 1; AltName: Full=CTP synthetase 1; AltName: Full=UTP--ammonia ligase 1	0.414	-1.2732	3.36813e-07	1.43554e-05	yes	down	14.33	27.83	23.65	9.77	8.93	13.16	21.9367	10.62	GO:0044210;GO:0006541;GO:0003883;GO:0005524	BP:'de novo' CTP biosynthetic process;BP:glutamine metabolic process;MF:CTP synthase activity;MF:ATP binding;	K01937	pyrG, CTPS	map00240	Pyrimidine metabolism	COG0504	F:Nucleotide transport and metabolism	XP_015640219.1	PREDICTED: CTP synthase [Oryza sativa Japonica Group]	sp|P17812|PYRG1_HUMAN;	CTP synthase 1 OS=Homo sapiens OX=9606 GN=CTPS1 PE=1 SV=2;	PF06418.11;PF00117.25;PF07722.10;PF01656.20	CTP_synth_N;GATase;Peptidase_C26;CbiA	CTP synthase N-terminus;Glutamine amidotransferase class-I;Peptidase C26;CobQ/CobB/MinD/ParA nucleotide binding domain
LOC_Os03g16170		RecName: Full=Probable protein phosphatase 2C 30; Short=OsPP2C30	0.326	-1.61918	3.3778e-07	1.43683e-05	yes	down	51.91	75.21	120.69	30.71	26.12	38.77	82.6033	31.8667	GO:0006470;GO:0009536;GO:0043169;GO:0004722;GO:0004721;GO:0046872	BP:protein dephosphorylation;CC:plastid;MF:cation binding;MF:protein serine/threonine phosphatase activity;MF:phosphoprotein phosphatase activity;MF:metal ion binding;	K14497	PP2C	map04075	Plant hormone signal transduction	COG0631	T:Signal transduction mechanisms	XP_015628825.1	PREDICTED: probable protein phosphatase 2C 30 [Oryza sativa Japonica Group]	sp|Q84JI0|P2C30_ORYSJ;	Probable protein phosphatase 2C 30 OS=Oryza sativa subsp. japonica OX=39947 GN=Os03g0268600 PE=2 SV=1;	PF00481.18	PP2C	Protein phosphatase 2C
LOC_Os05g43650		_	0.367	-1.44612	3.45104e-07	1.4651e-05	yes	down	6.5	12.07	12.61	4.36	4.6	4.4	10.3933	4.45333	GO:0009536	CC:plastid;	------	------	------	------	ENOG410XNS0	S:Function unknown	XP_015637623.1	PREDICTED: uncharacterized protein LOC4339294 [Oryza sativa Japonica Group]	------	------	PF14234.3	DUF4336	Domain of unknown function
LOC_Os04g44840		RecName: Full=Probable beta-D-xylosidase 6; Short=AtBXL6; Flags: Precursor	2.086	1.06072	3.47609e-07	1.47284e-05	yes	up	5.09	4.43	3.69	10.79	10.07	11.57	4.40333	10.81	GO:0005975;GO:0031222;GO:0045493;GO:0005774;GO:0009505;GO:0046556;GO:0009044;GO:0004553	BP:carbohydrate metabolic process;BP:arabinan catabolic process;BP:xylan catabolic process;CC:vacuolar membrane;CC:plant-type cell wall;MF:alpha-L-arabinofuranosidase activity;MF:xylan 1,4-beta-xylosidase activity;MF:hydrolase activity, hydrolyzing O-glycosyl compounds;	------	------	------	------	COG1472	G:Carbohydrate transport and metabolism	XP_015637052.1	PREDICTED: probable beta-D-xylosidase 6 [Oryza sativa Japonica Group]	sp|Q9LXA8|BXL6_ARATH;	Probable beta-D-xylosidase 6 OS=Arabidopsis thaliana OX=3702 GN=BXL6 PE=2 SV=1;	PF01915.19;PF00933.18;PF14310.3	Glyco_hydro_3_C;Glyco_hydro_3;Fn3-like	Glycosyl hydrolase family 3 C-terminal domain;Glycosyl hydrolase family 3 N terminal domain;Fibronectin type III-like domain
LOC_Os06g14780		_	2.421	1.27588	3.4932e-07	1.47532e-05	yes	up	5.58	10.24	6.05	16.66	19.77	24.86	7.29	20.43	------	------	------	------	------	------	ENOG41119KI;ENOG410YM8H	S:Function unknown;	BAF19239.2	Os06g0260000 [Oryza sativa Japonica Group]	sp|Q6NLC8|Y1648_ARATH;	Uncharacterized protein At1g66480 OS=Arabidopsis thaliana OX=3702 GN=At1g66480 PE=2 SV=1;	PF14009.3	DUF4228	Domain of unknown function
LOC_Os07g32950		_	2.288	1.19422	3.49559e-07	1.47532e-05	yes	up	1.92	3.2	2.19	6.8	6.09	6.37	2.43667	6.42	GO:0006457;GO:0051082	BP:protein folding;MF:unfolded protein binding;	K09510	DNAJB4	------	------	COG0484;COG2214	O:Posttranslational modification, protein turnover, chaperones;	BAD31032.1	heat shock protein-like [Oryza sativa Japonica Group]	sp|P25685|DNJB1_HUMAN;	DnaJ homolog subfamily B member 1 OS=Homo sapiens OX=9606 GN=DNAJB1 PE=1 SV=4;	PF01556.15	DnaJ_C	DnaJ C terminal domain
LOC_Os03g04110		RecName: Full=Chitin elicitor-binding protein; Short=CEBiP; Flags: Precursor	0.297	-1.75079	3.58056e-07	1.50823e-05	yes	down	38	48.54	89.02	15.43	21.81	25.23	58.52	20.8233	GO:0006952;GO:0016021;GO:0005886;GO:0008061;GO:0043621	BP:defense response;CC:integral component of membrane;CC:plasma membrane;MF:chitin binding;MF:protein self-association;	K13473	CEBIP	map04626	Plant-pathogen interaction	ENOG410XV98	S:Function unknown	BAE95828.1	chitin elicitor binding protein, partial [Oryza sativa Japonica Group]	sp|Q8H8C7|CEBIP_ORYSJ;	Chitin elicitor-binding protein OS=Oryza sativa subsp. japonica OX=39947 GN=CEBIP PE=1 SV=1;	PF01476.17	LysM	LysM domain
LOC_Os08g19550		_	2.345	1.22947	3.79847e-07	1.58781e-05	yes	up	5.76	6.81	4.05	12.99	14.6	18.3	5.54	15.2967	------	------	------	------	------	------	------	------	BAT04761.1	Os08g0291700 [Oryza sativa Japonica Group]	------	------	------	------	------
LOC_Os11g45920		RecName: Full=Probable WRKY transcription factor 53; AltName: Full=WRKY DNA-binding protein 53	2.212	1.14564	3.79521e-07	1.58781e-05	yes	up	0.9	1.35	0.93	2.6	2.91	2.61	1.06	2.70667	------	------	------	------	------	------	COG4886;COG2801;ENOG41104H2;ENOG410YZU1	S:Function unknown;L:Replication, recombination and repair;S:Function unknown;K:Transcription	DAA05128.1	TPA_inf: WRKY transcription factor 63 [Oryza sativ	sp|Q9SUP6|WRK53_ARATH;	Probable WRKY transcription factor 53 OS=Arabidopsis thaliana OX=3702 GN=WRKY53 PE=1 SV=1;	PF03106.12	WRKY	WRKY DNA -binding domain
LOC_Os02g49650		RecName: Full=Protein trichome birefringence-like 19	2.448	1.29171	3.80468e-07	1.58781e-05	yes	up	7.37	13.3	7.22	22.26	30.79	26.1	9.29667	26.3833	GO:0071554;GO:0005794;GO:0016021;GO:0016413	BP:cell wall organization or biogenesis;CC:Golgi apparatus;CC:integral component of membrane;MF:O-acetyltransferase activity;	------	------	------	------	ENOG410YA7N;ENOG410YEYH;ENOG41105XB	S:Function unknown;	BAD16346.1	leaf senescence protein-like [Oryza sativa Japonica Group]	sp|Q9LFT1|TBL21_ARATH;	Protein trichome birefringence-like 21 OS=Arabidopsis thaliana OX=3702 GN=TBL21 PE=3 SV=1;	PF13839.3;PF14416.3	PC-Esterase;PMR5N	GDSL/SGNH-like Acyl-Esterase family found in Pmr5 and Cas1p;PMR5 N terminal Domain
LOC_Os10g42190		RecName: Full=Plant intracellular Ras-group-related LRR protein 5; AltName: Full=Intracellular Ras-group-related LRR protein 5; Short=OsIRL5	2.342	1.22797	3.85938e-07	1.60688e-05	yes	up	6.39	13.28	10.56	25.53	29.4	27.09	10.0767	27.34	GO:0009416	BP:response to light stimulus;	------	------	------	------	COG4886	S:Function unknown	XP_015614719.1	PREDICTED: plant intracellular Ras-group-related LRR protein 5 [Oryza sativa Japonica Group]	sp|Q8S7M7|PIRL5_ORYSJ;	Plant intracellular Ras-group-related LRR protein 5 OS=Oryza sativa subsp. japonica OX=39947 GN=IRL5 PE=2 SV=1;	PF13855.3;PF12799.4	LRR_8;LRR_4	Leucine rich repeat;Leucine Rich repeats
LOC_Os09g30170		_	2.593	1.37458	3.89287e-07	1.61771e-05	yes	up	1.24	1.96	1.34	4.32	3.85	4.53	1.51333	4.23333	------	------	------	------	------	------	ENOG410YVBU;ENOG410YX2S	S:Function unknown;	BAT08623.1	Os09g0479000, partial [Oryza sativa Japonica Group]	sp|Q9LIR8|FBK67_ARATH;	F-box/kelch-repeat protein At3g23880 OS=Arabidopsis thaliana OX=3702 GN=At3g23880 PE=2 SV=1;	PF08268.9;PF07734.10	FBA_3;FBA_1	F-box associated domain;F-box associated
LOC_Os02g26860		_	2.01	1.0073	4.0565e-07	1.67604e-05	yes	up	10.02	9.7	9.91	25	22.52	23.89	9.87667	23.8033	GO:0016021;GO:0008289	CC:integral component of membrane;MF:lipid binding;	------	------	------	------	ENOG410ZJEZ;ENOG4111HC0;ENOG410ZHRJ	U:Intracellular trafficking, secretion, and vesicular transport;S:Function unknown	XP_015627643.1	PREDICTED: stAR-related lipid transfer protein 7, mitochondrial isoform X2 [Oryza sativa Japonica Group]	------	------	PF01852.16;PF10099.6	START;RskA	START domain;Anti-sigma-K factor rskA
LOC_Os02g47560		RecName: Full=DNA-binding protein SMUBP-2; AltName: Full=ATP-dependent helicase IGHMBP2; AltName: Full=Immunoglobulin mu-binding protein 2; AltName: Full=Insulin II	0.224	-2.15868	4.35411e-07	1.78197e-05	yes	down	10.47	33.47	33.14	5.12	9.26	5.1	25.6933	6.49333	GO:0009536;GO:0005524;GO:0004386	CC:plastid;MF:ATP binding;MF:helicase activity;	------	------	------	------	COG1112	L:Replication, recombination and repair	BAD08079.1	putative DNA helicase [Oryza sativa Japonica Group]	sp|Q60560|SMBP2_MESAU;	DNA-binding protein SMUBP-2 OS=Mesocricetus auratus OX=10036 GN=IGHMBP2 PE=1 SV=1;	PF13087.3;PF13086.3;PF13538.3	AAA_12;AAA_11;UvrD_C_2	AAA domain;AAA domain;UvrD-like helicase C-terminal domain
LOC_Os02g58139		RecName: Full=Pentatricopeptide repeat-containing protein At5g38730	2.118	1.08249	4.54094e-07	1.84793e-05	yes	up	11.23	19.91	10.98	26.46	28.84	32.64	14.04	29.3133	GO:0016740	MF:transferase activity;	------	------	------	------	ENOG410Z7Z7;COG0681	S:Function unknown;U:Intracellular trafficking, secretion, and vesicular transport	XP_015625337.1	PREDICTED: pentatricopeptide repeat-containing protein At5g38730-like [Oryza sativa Japonica Group]	sp|Q9FKR3|PP404_ARATH;	Pentatricopeptide repeat-containing protein At5g38730 OS=Arabidopsis thaliana OX=3702 GN=At5g38730 PE=2 SV=1;	PF13041.3;PF12854.4;PF01535.17;PF13812.3;PF17177.1	PPR_2;PPR_1;PPR;PPR_3;PPR_long	PPR repeat family;PPR repeat;PPR repeat;Pentatricopeptide repeat domain;Pentacotripeptide-repeat region of PROPR
LOC_Os09g11460		RecName: Full=Ethylene-responsive transcription factor 1; AltName: Full=Ethylene-responsive element-binding factor 1; Short=EREBP-1; Short=OsEREBP1	0.345	-1.53653	4.6126e-07	1.87357e-05	yes	down	4.48	5.39	3.89	1.48	1.95	2.09	4.58667	1.84	------	------	K09286	EREBP	------	------	ENOG410YR4U;ENOG410YQNQ;ENOG410YERP;ENOG41124AA	K:Transcription;	XP_015651344.1	PREDICTED: ethylene-responsive transcription factor 1-like [Oryza sativa Japonica Group]	sp|Q8H0T5|ERF73_ARATH;	Ethylene-responsive transcription factor ERF073 OS=Arabidopsis thaliana OX=3702 GN=ERF073 PE=2 SV=1;	PF00847.17	AP2	AP2 domain
LOC_Os02g15750		RecName: Full=Rhodanese-like domain-containing protein 4, chloroplastic; AltName: Full=Protein THYLAKOID RHODANESE-LIKE; AltName: Full=Sulfurtransferase 4; Short=At	0.177	-2.49774	4.66163e-07	1.88993e-05	yes	down	235.82	55.85	150.19	45.89	23.67	25.52	147.287	31.6933	GO:0006032;GO:0009536;GO:0005576;GO:0004568;GO:0008061	BP:chitin catabolic process;CC:plastid;CC:extracellular region;MF:chitinase activity;MF:chitin binding;	------	------	------	------	ENOG4111G9P	S:Function unknown	XP_015623500.1	PREDICTED: rhodanese-like domain-containing protein 4, chloroplastic [Oryza sativa Japonica Group]	sp|Q6ETQ7|TROL_ORYSJ;	Protein THYLAKOID RHODANESE-LIKE, chloroplastic OS=Oryza sativa subsp. japonica OX=39947 GN=TROL PE=1 SV=1;	------	------	------
LOC_Os04g49370		_	4.576	2.19399	4.79854e-07	1.94179e-05	yes	up	0.63	1.22	1.79	8.63	5.53	5.52	1.21333	6.56	------	------	------	------	------	------	COG0724	S:Function unknown	CAD41373.2	OSJNBa0088A01.13 [Oryza sativa Japonica Group]	------	------	------	------	------
LOC_Os08g38710		RecName: Full=Probable galactinol--sucrose galactosyltransferase 1; AltName: Full=Protein SEED IMBIBITION 1; AltName: Full=Raffinose synthase 1	3.184	1.67066	4.83556e-07	1.95311e-05	yes	up	4.47	3.23	2.51	9.36	15.75	15.13	3.40333	13.4133	GO:0003824	MF:catalytic activity;	K06617	E2.4.1.82	map00052	Galactose metabolism	ENOG410YBU9	S:Function unknown	XP_015648149.1	PREDICTED: probable galactinol--sucrose galactosyltransferase 1 [Oryza sativa Japonica Group]	sp|Q84VX0|RFS1_ARATH;	Probable galactinol--sucrose galactosyltransferase 1 OS=Arabidopsis thaliana OX=3702 GN=RFS1 PE=2 SV=1;	PF05691.9	Raffinose_syn	Raffinose synthase or seed imbibition protein Sip1
LOC_Os03g18860		RecName: Full=Probable pectinesterase/pectinesterase inhibitor 21; Includes: RecName: Full=Pectinesterase inhibitor 21; AltName: Full=Pectin methylesterase inhibi	0.103	-3.27497	4.84805e-07	1.95451e-05	yes	down	1.1	0.85	1.32	0.19	0.15	0.06	1.09	0.133333	GO:0042545;GO:0045490;GO:0043086;GO:0005618;GO:0016021;GO:0005576;GO:0046910;GO:0030599;GO:0004857;GO:0045330	BP:cell wall modification;BP:pectin catabolic process;BP:negative regulation of catalytic activity;CC:cell wall;CC:integral component of membrane;CC:extracellular region;MF:pectinesterase inhibitor activity;MF:pectinesterase activity;MF:enzyme inhibitor activity;MF:aspartyl esterase activity;	K01051	E3.1.1.11	map00040;map00500	Pentose and glucuronate interconversions;Starch and sucrose metabolism	COG4677	G:Carbohydrate transport and metabolism	XP_015630130.1	PREDICTED: probable pectinesterase/pectinesterase inhibitor 21 [Oryza sativa Japonica Group]	sp|Q8GX86|PME21_ARATH;	Probable pectinesterase/pectinesterase inhibitor 21 OS=Arabidopsis thaliana OX=3702 GN=PME21 PE=2 SV=2;	PF01095.16;PF04043.12;PF12708.4	Pectinesterase;PMEI;Pectate_lyase_3	Pectinesterase;Plant invertase/pectin methylesterase inhibitor;Pectate lyase superfamily protein
LOC_Os01g11250		RecName: Full=Potassium channel KAT2	2.472	1.30574	4.88077e-07	1.96038e-05	yes	up	2.68	5.24	3.64	8.33	8.14	11.72	3.85333	9.39667	GO:0042391;GO:0071805;GO:0006813;GO:0034220;GO:0034765;GO:0005887;GO:0016021;GO:0016020;GO:0005249;GO:0005216	BP:regulation of membrane potential;BP:potassium ion transmembrane transport;BP:potassium ion transport;BP:ion transmembrane transport;BP:regulation of ion transmembrane transport;CC:integral component of plasma membrane;CC:integral component of membrane;CC:membrane;MF:voltage-gated potassium channel activity;MF:ion channel activity;	------	------	------	------	ENOG410XPSE	U:Intracellular trafficking, secretion, and vesicular transport	XP_015614100.1	PREDICTED: potassium channel KAT2 isoform X2 [Oryza sativa Japonica Group]	sp|Q5QNI1|KAT2_ORYSJ;	Potassium channel KAT2 OS=Oryza sativa subsp. japonica OX=39947 GN=Os01g0210700 PE=2 SV=2;	PF00520.28;PF11834.5;PF07885.13;PF00027.26	Ion_trans;KHA;Ion_trans_2;cNMP_binding	Ion transport protein;KHA, dimerisation domain of potassium ion channel;Ion channel;Cyclic nucleotide-binding domain
LOC_Os01g46570		RecName: Full=CTP synthase 2; AltName: Full=CTP synthetase 2; AltName: Full=UTP--ammonia ligase 2	0.443	-1.17395	5.00334e-07	2.00589e-05	yes	down	10.62	8.86	11.27	5.26	5.49	5.63	10.25	5.46	GO:0044210;GO:0006541;GO:0003883;GO:0005524	BP:'de novo' CTP biosynthetic process;BP:glutamine metabolic process;MF:CTP synthase activity;MF:ATP binding;	K01937	pyrG, CTPS	map00240	Pyrimidine metabolism	COG0504	F:Nucleotide transport and metabolism	XP_015622258.1	PREDICTED: CTP synthase [Oryza sativa Japonica Group]	sp|Q6GME1|PYRG2_XENLA;	CTP synthase 2 OS=Xenopus laevis OX=8355 GN=ctps2 PE=2 SV=1;	PF06418.11;PF00117.25;PF07722.10;PF01656.20	CTP_synth_N;GATase;Peptidase_C26;CbiA	CTP synthase N-terminus;Glutamine amidotransferase class-I;Peptidase C26;CobQ/CobB/MinD/ParA nucleotide binding domain
LOC_Os09g36040		RecName: Full=Rhodanese-like domain-containing protein 14, chloroplastic; AltName: Full=Sulfurtransferase 14; Short=AtStr14; Flags: Precursor	0.458	-1.1277	5.01987e-07	2.00878e-05	yes	down	559.29	502.36	607.63	343.77	322.2	245.75	556.427	303.907	GO:0009536	CC:plastid;	------	------	------	------	ENOG4111JU1	S:Function unknown	XP_015612045.1	PREDICTED: rhodanese-like domain-containing protein 14, chloroplastic [Oryza sativa Japonica Group]	sp|Q94A65|STR14_ARATH;	Rhodanese-like domain-containing protein 14, chloroplastic OS=Arabidopsis thaliana OX=3702 GN=At4g27700 PE=2 SV=1;	PF00581.17	Rhodanese	Rhodanese-like domain
LOC_Os04g31610		RecName: Full=F-box protein At1g67340	3.366	1.75122	5.2149e-07	2.07913e-05	yes	up	9.05	22.09	11.4	43.77	61.85	54.87	14.18	53.4967	------	------	------	------	------	------	ENOG410YZID;ENOG41106NT	S:Function unknown;	EAY93865.1	hypothetical protein OsI_15641 [Oryza sativa Indica Group]	sp|Q9FYF9|FB76_ARATH;	F-box protein At1g67340 OS=Arabidopsis thaliana OX=3702 GN=At1g67340 PE=1 SV=1;	PF01753.15;PF12937.4	zf-MYND;F-box-like	MYND finger;F-box-like
LOC_Os05g43310		RecName: Full=Photosystem II reaction center W protein, chloroplastic; AltName: Full=PSII 6.1 kDa protein; Flags: Precursor	0.369	-1.43918	5.28664e-07	2.10385e-05	yes	down	100.5	59.13	98.32	41.32	39.86	35.08	85.9833	38.7533	GO:0044424;GO:0016020	CC:intracellular part;CC:membrane;	K02721	psbW	map00195	Photosynthesis	ENOG410XZ0Y	S:Function unknown	XP_015639861.1	PREDICTED: photosystem II reaction center W protein, chloroplastic-like [Oryza sativa Japonica Group]	sp|Q5ZBY9|PSBW_ORYSJ;	Photosystem II reaction center W protein, chloroplastic OS=Oryza sativa subsp. japonica OX=39947 GN=PSBW PE=2 SV=1;	PF07123.9	PsbW	Photosystem II reaction centre W protein
LOC_Os03g40710		_	0.232	-2.10561	5.38384e-07	2.13859e-05	yes	down	2.95	2.19	2.72	0.95	0.48	0.75	2.62	0.726667	------	------	------	------	------	------	ENOG41107EW;ENOG410Y65V;ENOG41106BN	S:Function unknown;	AAT78764.1	putative zinc-finger protein [Oryza sativa Japonica Group]	sp|Q9M202|ZAT9_ARATH;	Zinc finger protein ZAT9 OS=Arabidopsis thaliana OX=3702 GN=ZAT9 PE=2 SV=1;	PF13912.3;PF13894.3;PF12756.4	zf-C2H2_6;zf-C2H2_4;zf-C2H2_2	C2H2-type zinc finger;C2H2-type zinc finger;C2H2 type zinc-finger
LOC_Os03g22040		RecName: Full=WEB family protein At2g38370	0.167	-2.58433	5.45673e-07	2.15566e-05	yes	down	1.1	1.16	1.61	0.28	0.18	0.3	1.29	0.253333	GO:0009904;GO:0009902;GO:0009903;GO:0005829	BP:chloroplast accumulation movement;BP:chloroplast relocation;BP:chloroplast avoidance movement;CC:cytosol;	------	------	------	------	ENOG410YE8Y	S:Function unknown	XP_015629010.1	PREDICTED: WEB family protein At2g38370 [Oryza sativa Japonica Group]	sp|F4ISY0|Y2837_ARATH;	WEB family protein At2g38370 OS=Arabidopsis thaliana OX=3702 GN=At2g38370 PE=2 SV=1;	PF05701.8	WEMBL	Weak chloroplast movement under blue light
LOC_Os03g02750		RecName: Full=Subtilisin-like protease; AltName: Full=Cucumisin-like serine protease; Flags: Precursor	0.158	-2.66646	5.58591e-07	2.20266e-05	yes	down	2.66	1.44	4.51	0.51	0.32	0.81	2.87	0.546667	GO:0006508;GO:0005618;GO:0004252	BP:proteolysis;CC:cell wall;MF:serine-type endopeptidase activity;	------	------	------	------	COG1404	O:Posttranslational modification, protein turnover, chaperones	XP_015632924.1	PREDICTED: subtilisin-like protease SBT1.2 [Oryza sativa Japonica Group]	sp|O64495|SBT12_ARATH;	Subtilisin-like protease SBT1.2 OS=Arabidopsis thaliana OX=3702 GN=SBT1.2 PE=2 SV=1;	PF00082.19;PF05922.13;PF02225.19	Peptidase_S8;Inhibitor_I9;PA	Subtilase family;Peptidase inhibitor I9;PA domain
LOC_Os10g41580		RecName: Full=Apoptosis inhibitor 1; AltName: Full=IAP-1	0.477	-1.06655	5.67995e-07	2.23567e-05	yes	down	6.42	8.82	6.54	3.6	4.68	5.67	7.26	4.65	------	------	K19042	BOI	------	------	ENOG410Z54A	S:Function unknown	XP_015613148.1	PREDICTED: BOI-related E3 ubiquitin-protein ligase 1 [Oryza sativa Japonica Group]	------	------	PF13920.3;PF14447.3	zf-C3HC4_3;Prok-RING_4	Zinc finger, C3HC4 type;Prokaryotic RING finger family 4
LOC_Os08g04500		RecName: Full=Beta-sesquiphellandrene synthase; Short=SbTPS2	0.284	-1.81498	5.77583e-07	2.26927e-05	yes	down	2.64	3.73	3.57	1.04	1.51	0.76	3.31333	1.10333	GO:0008152;GO:0046872;GO:0010333;GO:0000287;GO:0016829	BP:metabolic process;MF:metal ion binding;MF:terpene synthase activity;MF:magnesium ion binding;MF:lyase activity;	------	------	------	------	ENOG410YBXH	S:Function unknown	XP_015648213.1	PREDICTED: beta-sesquiphellandrene synthase [Oryza sativa Japonica Group]	sp|C5YHI2|TPS2_SORBI;	Beta-sesquiphellandrene synthase OS=Sorghum bicolor OX=4558 GN=TPS2 PE=1 SV=2;	PF03936.13;PF01397.18	Terpene_synth_C;Terpene_synth	Terpene synthase family, metal binding domain;Terpene synthase, N-terminal domain
LOC_Os04g31924		_	0.466	-1.1004	5.85866e-07	2.29764e-05	yes	down	12.29	18.8	19.98	8.24	9.65	9.57	17.0233	9.15333	GO:0016021;GO:0005739	CC:integral component of membrane;CC:mitochondrion;	------	------	------	------	ENOG410Y7MY;ENOG410XR5A	S:Function unknown;	XP_015636723.1	PREDICTED: protein NUCLEAR FUSION DEFECTIVE 4 [Oryza sativa Japonica Group]	sp|F4I9E1|NFD4_ARATH;	Protein NUCLEAR FUSION DEFECTIVE 4 OS=Arabidopsis thaliana OX=3702 GN=NFD4 PE=3 SV=1;	PF06813.10;PF07690.13	Nodulin-like;MFS_1	Nodulin-like;Major Facilitator Superfamily
LOC_Os02g32980		RecName: Full=Germin-like protein 2-4; Flags: Precursor	2.613	1.38575	6.00507e-07	2.35079e-05	yes	up	4.98	8.84	5.55	15.74	18.6	25.83	6.45667	20.0567	GO:0033609;GO:0005618;GO:0048046;GO:0005576;GO:0030145;GO:0045735;GO:0046564	BP:oxalate metabolic process;CC:cell wall;CC:apoplast;CC:extracellular region;MF:manganese ion binding;MF:nutrient reservoir activity;MF:oxalate decarboxylase activity;	------	------	------	------	ENOG410YH14	S:Function unknown	XP_015622959.1	PREDICTED: germin-like protein 2-4 [Oryza sativa Japonica Group]	sp|Q6ESF0|GL24_ORYSJ;	Germin-like protein 2-4 OS=Oryza sativa subsp. japonica OX=39947 GN=Os02g0532500 PE=2 SV=1;	PF00190.19;PF07883.8	Cupin_1;Cupin_2	Cupin;Cupin domain
LOC_Os03g09940		RecName: Full=Sulfate transporter 2.1; AltName: Full=AST68	0.18	-2.47064	6.13035e-07	2.39117e-05	yes	down	6.41	1.87	4.64	1.06	1.01	0.76	4.30667	0.943333	GO:1902358;GO:0016021;GO:0005887;GO:0008271	BP:sulfate transmembrane transport;CC:integral component of membrane;CC:integral component of plasma membrane;MF:secondary active sulfate transmembrane transporter activity;	K17469	SULTR2	------	------	COG0659	P:Inorganic ion transport and metabolism	XP_015630786.1	PREDICTED: low affinity sulfate transporter 3 [Oryza sativa Japonica Group]	sp|P53393|SUT3_STYHA;	Low affinity sulfate transporter 3 OS=Stylosanthes hamata OX=37660 GN=ST3 PE=2 SV=1;	PF00916.17;PF01740.18	Sulfate_transp;STAS	Sulfate permease family;STAS domain
LOC_Os06g28630		_	0.165	-2.5995	6.1981e-07	2.41324e-05	yes	down	50.58	9.53	38.37	5.15	4.23	5.57	32.8267	4.98333	GO:0005634;GO:0003677	CC:nucleus;MF:DNA binding;	------	------	------	------	COG5269	K:Transcription	XP_015641383.1	PREDICTED: protein RADIALIS-like 1 [Oryza sativa Japonica Group]	sp|Q6NNN0|RADL3_ARATH;	Protein RADIALIS-like 3 OS=Arabidopsis thaliana OX=3702 GN=RL3 PE=2 SV=1;	------	------	------
LOC_Os10g02990		RecName: Full=Probable LRR receptor-like serine/threonine-protein kinase At4g08850; Flags: Precursor	4.035	2.01252	6.76124e-07	2.61366e-05	yes	up	8.61	32.86	10.54	72.59	88.91	74.27	17.3367	78.59	------	------	------	------	------	------	COG0515;COG4886	T:Signal transduction mechanisms;S:Function unknown	AAL31656.1	Putative protein kinase [Oryza sativa]	sp|Q9LP24|Y1571_ARATH;	Probable leucine-rich repeat receptor-like protein kinase At1g35710 OS=Arabidopsis thaliana OX=3702 GN=At1g35710 PE=2 SV=1;	PF00069.22;PF07714.14;PF13855.3;PF12799.4	Pkinase;Pkinase_Tyr;LRR_8;LRR_4	Protein kinase domain;Protein tyrosine kinase;Leucine rich repeat;Leucine Rich repeats
LOC_Os05g42350		RecName: Full=Sulfite reductase	0.434	-1.205	7.14078e-07	2.75054e-05	yes	down	69.92	64.01	99.31	38.09	43.67	38.03	77.7467	39.93	GO:0019419;GO:0006323;GO:0045892;GO:0006275;GO:0019424;GO:0055114;GO:0009570;GO:0042644;GO:0051539;GO:0020037;GO:0050311;GO:0016002;GO:0003677;GO:0046872	BP:sulfate reduction;BP:DNA packaging;BP:negative regulation of transcription, DNA-templated;BP:regulation of DNA replication;BP:sulfide oxidation, using siroheme sulfite reductase;BP:oxidation-reduction process;CC:chloroplast stroma;CC:chloroplast nucleoid;MF:4 iron, 4 sulfur cluster binding;MF:heme binding;MF:sulfite reductas;MF:sulfite reductase activity;MF:DNA binding;MF:metal ion binding;	K00392	sir	map00920	Sulfur metabolism	COG0155	C:Energy production and conversion	XP_015640192.1	PREDICTED: sulfite reductase [ferredoxin], chloroplastic [Oryza sativa Japonica Group]	sp|O23813|SIR_MAIZE;	Sulfite reductase [ferredoxin], chloroplastic OS=Zea mays OX=4577 GN=SIR PE=1 SV=1;	PF01077.19;PF03460.14	NIR_SIR;NIR_SIR_ferr	Nitrite and sulphite reductase 4Fe-4S domain;Nitrite/Sulfite reductase ferredoxin-like half domain
LOC_Os08g27150		RecName: Full=Chloroplastic group IIA intron splicing facilitator CRS1, chloroplastic; AltName: Full=Chloroplastic RNA splicing factor 1; AltName: Full=Protein CHLO	0.477	-1.06726	7.47661e-07	2.87477e-05	yes	down	36.94	29.66	32.46	18.99	20.24	16.59	33.02	18.6067	GO:0006417;GO:0008380;GO:0006397;GO:0009570;GO:0030529;GO:0003723	BP:regulation of translation;BP:RNA splicing;BP:mRNA processing;CC:chloroplast stroma;CC:intracellular ribonucleoprotein complex;MF:RNA binding;	------	------	------	------	ENOG410YC4W;ENOG410XS9D	A:RNA processing and modification;S:Function unknown	Q6YYA3.1;AltName: Full=Chloroplastic RNA splicing factor 1;AltName: Full=Protein CHLOROPLAST RNA SPLICING 1;Flags: Precursor)	RecName: Full=Chloroplastic group IIA intron splicing facilitator CRS1, chloroplasti;;;	sp|Q6YYA3|CRS1_ORYSJ;	Chloroplastic group IIA intron splicing facilitator CRS1, chloroplastic OS=Oryza sativa subsp. japonica OX=39947 GN=Os08g0360100 PE=2 SV=1;	PF01985.18	CRS1_YhbY	CRS1 / YhbY
LOC_Os01g57840		_	0.184	-2.44332	7.69759e-07	2.95448e-05	yes	down	9.62	4.31	7.06	1.06	2.21	1.48	6.99667	1.58333	GO:0006810;GO:0005622	BP:transport;CC:intracellular;	------	------	------	------	ENOG4111QUX	U:Intracellular trafficking, secretion, and vesicular transport	XP_015633739.1	PREDICTED: nuclear transport factor 2 [Oryza sativa Japonica Group]	sp|Q9C7F5|NTF2B_ARATH;	Nuclear transport factor 2B OS=Arabidopsis thaliana OX=3702 GN=NTF2B PE=1 SV=1;	------	------	------
LOC_Os01g22980		RecName: Full=Serine carboxypeptidase-like 33; Flags: Precursor	0.284	-1.81747	7.73871e-07	2.95975e-05	yes	down	111.51	51.01	96.1	38.9	23.3	26.22	86.2067	29.4733	GO:0051603;GO:0006508;GO:0005773;GO:0004185	BP:proteolysis involved in cellular protein catabolic process;BP:proteolysis;CC:vacuole;MF:serine-type carboxypeptidase activity;	K16297	SCPL-II	------	------	COG2939	E:Amino acid transport and metabolism	XP_015622154.1	PREDICTED: serine carboxypeptidase-like 33 isoform X1 [Oryza sativa Japonica Group]	sp|Q5W727|SCP26_ORYSJ;	Serine carboxypeptidase-like 26 OS=Oryza sativa subsp. japonica OX=39947 GN=SCP26 PE=2 SV=1;	PF00450.19	Peptidase_S10	Serine carboxypeptidase
LOC_Os07g42420		RecName: Full=3-oxoacyl-	0.304	-1.71882	7.72972e-07	2.95975e-05	yes	down	2.71	1.97	2.4	0.73	0.96	0.86	2.36	0.85	GO:0006633;GO:0008152;GO:0016740;GO:0016747	BP:fatty acid biosynthetic process;BP:metabolic process;MF:transferase activity;MF:transferase activity, transferring acyl groups other than amino-acyl groups;	K09458	fabF	map00061;map00780	Fatty acid biosynthesis;Biotin metabolism	COG0304	I:Lipid transport and metabolism	EAZ04708.1	hypothetical protein OsI_26869 [Oryza sativa Indica Group]	sp|Q9C9P4|KASC2_ARATH;	3-oxoacyl-[acyl-carrier-protein] synthase II, chloroplastic OS=Arabidopsis thaliana OX=3702 GN=KAS2 PE=1 SV=1;	PF00109.23;PF02801.19;PF00108.20	ketoacyl-synt;Ketoacyl-synt_C;Thiolase_N	Beta-ketoacyl synthase, N-terminal domain;Beta-ketoacyl synthase, C-terminal domain;Thiolase, N-terminal domain
LOC_Os03g53540		_	2.783	1.47686	7.97262e-07	3.04382e-05	yes	up	5.46	5.16	8.76	21.51	19.36	25.04	6.46	21.97	------	------	------	------	------	------	ENOG411068Y;ENOG410YP5Y	S:Function unknown;	XP_015629394.1	PREDICTED: uncharacterized protein LOC4334093 [Oryza sativa Japonica Group]	------	------	PF07911.10	DUF1677	Protein of unknown function
LOC_Os04g31120		RecName: Full=F-box/kelch-repeat protein At1g67480	2.969	1.56975	8.32037e-07	3.17098e-05	yes	up	1.75	4.55	3.16	10.61	11	10.05	3.15333	10.5533	GO:0016567;GO:0031463;GO:0004842	BP:protein ubiquitination;CC:Cul3-RING ubiquitin ligase complex;MF:ubiquitin-protein transferase activity;	------	------	------	------	ENOG4110X8D	S:Function unknown	XP_015636199.1	PREDICTED: F-box/kelch-repeat protein At1g67480 [Oryza sativa Japonica Group]	sp|Q9CAG8|FBK28_ARATH;	F-box/kelch-repeat protein At1g67480 OS=Arabidopsis thaliana OX=3702 GN=At1g67480 PE=2 SV=1;	PF01344.22;PF13964.3;PF07646.12;PF13418.3;PF13854.3;PF13415.3	Kelch_1;Kelch_6;Kelch_2;Kelch_4;Kelch_5;Kelch_3	Kelch motif;Kelch motif;Kelch motif;Galactose oxidase, central domain;Kelch motif;Galactose oxidase, central domain
LOC_Os07g28460		RecName: Full=Probable protein S-acyltransferase 12; AltName: Full=Probable palmitoyltransferase At4g00840; AltName: Full=Zinc finger DHHC domain-containing protei	0.485	-1.04344	8.35214e-07	3.17749e-05	yes	down	19.89	25.32	21.2	14.26	9.93	14.24	22.1367	12.81	GO:0016021;GO:0009536;GO:0005739;GO:0019706;GO:0008270	CC:integral component of membrane;CC:plastid;CC:mitochondrion;MF:protein-cysteine S-palmitoyltransferase activity;MF:zinc ion binding;	K20028	ZDHHC2_15_20	------	------	COG5273	S:Function unknown	BAT01407.1	Os07g0467800, partial [Oryza sativa Japonica Group]	sp|Q5M757|ZDH15_ARATH;	Probable protein S-acyltransferase 12 OS=Arabidopsis thaliana OX=3702 GN=PAT12 PE=2 SV=1;	PF01529.17	zf-DHHC	DHHC palmitoyltransferase
LOC_Os09g26340		RecName: Full=Histone H4	0.008	-6.92425	8.39841e-07	3.18948e-05	yes	down	1.14	2.26	0.91	0	0	0	1.43667	0	------	------	K11254	H4	------	------	ENOG41105DK;COG2036	S:Function unknown;B:Chromatin structure and dynamics	XP_015610671.1	PREDICTED: uncharacterized protein LOC9271636 [Oryza sativa Japonica Group]	sp|Q6PMI5|H4_CHEMJ;	Histone H4 OS=Chelidonium majus OX=71251 PE=3 SV=3;	PF15511.3;PF15630.3;PF02969.14;PF00808.20;PF00125.21	CENP-T_C;CENP-S;TAF;CBFD_NFYB_HMF;Histone	Centromere kinetochore component CENP-T histone fold;CENP-S protein;TATA box binding protein associated factor;Histone-like transcription factor;Core histone H2A/H2B/H3/H4
LOC_Os03g05870		RecName: Full=SufE-like protein, chloroplastic; AltName: Full=Protein EMBRYO DEFECTIVE 1374; AltName: Full=Protein SULFUR E; Short=AtSUFE; AltName: Full=Protein SU	2.137	1.09529	8.48204e-07	3.21558e-05	yes	up	7.62	9.42	7.2	20.35	17.79	24.25	8.08	20.7967	GO:0009536	CC:plastid;	K02426	sufE	------	------	COG0654;COG0654;COG2166;COG0271	C:Energy production and conversion;H:Coenzyme transport and metabolism;S:Function unknown;T:Signal transduction mechanisms	BAF10912.1	Os03g0153400, partial [Oryza sativa Japonica Group]	sp|Q84W65|SUFE1_ARATH;	SufE-like protein 1, chloroplastic/mitochondrial OS=Arabidopsis thaliana OX=3702 GN=SUFE1 PE=1 SV=2;	PF02657.12	SufE	Fe-S metabolism associated domain
LOC_Os03g15920		_	0.452	-1.14446	8.70089e-07	3.29277e-05	yes	down	963.75	654.48	823.69	468.43	441.56	421.04	813.973	443.677	GO:0016021	CC:integral component of membrane;	------	------	------	------	COG4323;ENOG410YR10	S:Function unknown;	XP_015632824.1	PREDICTED: uncharacterized protein LOC4332352 [Oryza sativa Japonica Group]	------	------	------	------	------
LOC_Os03g06630		RecName: Full=Heat stress transcription factor A-2d; AltName: Full=Heat stress transcription factor 7; Short=rHsf7; AltName: Full=Heat stress transcription factor	0.219	-2.19008	8.8145e-07	3.32994e-05	yes	down	29.24	11.47	32.67	8.51	4.25	4.69	24.46	5.81667	GO:0006355;GO:0005737;GO:0005634;GO:0043565;GO:0003700;GO:0003677	BP:regulation of transcription, DNA-templated;CC:cytoplasm;CC:nucleus;MF:sequence-specific DNA binding;MF:transcription factor activity, sequence-specific DNA binding;MF:DNA binding;	K09419;K08967	HSFF;mtnD, mtnZ, ADI1	map00270	Cysteine and methionine metabolism	COG5169	K:Transcription	AAN06862.1	Putative heat shock protein [Oryza sativa Japonica Group]	sp|Q8H7Y6|HFA2D_ORYSJ;	Heat stress transcription factor A-2d OS=Oryza sativa subsp. japonica OX=39947 GN=HSFA2D PE=2 SV=2;	PF00447.14	HSF_DNA-bind	HSF-type DNA-binding
LOC_Os02g48980		RecName: Full=GPI-anchored protein LORELEI; Flags: Precursor	0.424	-1.23666	9.46141e-07	3.56809e-05	yes	down	31.96	46.7	59.52	22.28	24.57	19.66	46.06	22.17	GO:0016021;GO:0016020	CC:integral component of membrane;CC:membrane;	------	------	------	------	ENOG410YIWK;ENOG410XRSQ	S:Function unknown;	XP_015622921.1	PREDICTED: GPI-anchored protein LORELEI [Oryza sativa Japonica Group]	sp|Q9FKT1|LLG1_ARATH;	GPI-anchored protein LLG1 OS=Arabidopsis thaliana OX=3702 GN=LLG1 PE=1 SV=1;	------	------	------
LOC_Os08g40500		_	3.013	1.59119	9.87875e-07	3.70828e-05	yes	up	6.25	7.24	3.92	14.32	25.18	23.49	5.80333	20.9967	------	------	------	------	------	------	ENOG41105ZT	S:Function unknown	XP_015648709.1	PREDICTED: predicted GPI-anchored protein 58 [Oryza sativa Japonica Group]	------	------	------	------	------
LOC_Os06g42650		_	0.401	-1.31803	9.96694e-07	3.73268e-05	yes	down	26.43	18.47	17.37	11	8.79	10.24	20.7567	10.01	------	------	------	------	------	------	ENOG4111SPB;COG0842	S:Function unknown;V:Defense mechanisms	ABA97645.1	hypothetical protein LOC_Os12g23400 [Oryza sativa Japonica Group]	------	------	------	------	------
LOC_Os10g37350		_	0.408	-1.29503	1.02828e-06	3.83765e-05	yes	down	42.51	35.93	32.43	23.17	17.6	22.44	36.9567	21.07	------	------	------	------	------	------	------	------	ABB47888.1	expressed protein [Oryza sativa Japonica Group]	------	------	------	------	------
LOC_Os12g37770		RecName: Full=Disease resistance RPP13-like protein 4	2.664	1.41347	1.05139e-06	3.90471e-05	yes	up	0.6	1.02	0.71	2.11	2.5	2.59	0.776667	2.4	GO:0043531	MF:ADP binding;	------	------	------	------	COG4886	S:Function unknown	ABA98976.2	NB-ARC domain containing protein, expressed [Oryza sativa Japonica Group]	sp|Q39214|RPM1_ARATH;	Disease resistance protein RPM1 OS=Arabidopsis thaliana OX=3702 GN=RPM1 PE=1 SV=1;	PF00931.19;PF13401.3;PF13173.3;PF13191.3	NB-ARC;AAA_22;AAA_14;AAA_16	NB-ARC domain;AAA domain;AAA domain;AAA ATPase domain
LOC_Os03g59360		_	2.014	1.01016	1.05167e-06	3.90471e-05	yes	up	84.83	78.06	61.48	163.42	154.79	220.47	74.79	179.56	------	------	------	------	------	------	ENOG410YBQG	S:Function unknown	XP_015632264.1	PREDICTED: remorin [Oryza sativa Japonica Group]	sp|Q7XII4|REM41_ORYSJ;	Remorin 4.1 OS=Oryza sativa subsp. japonica OX=39947 GN=REM4.1 PE=1 SV=1;	PF03763.10	Remorin_C	Remorin, C-terminal region
LOC_Os07g39740		RecName: Full=GDSL esterase/lipase At3g26430; AltName: Full=Extracellular lipase At3g26430; Flags: Precursor	0.48	-1.0593	1.06277e-06	3.93916e-05	yes	down	29.4	43.61	33.9	14.97	20.76	24.87	35.6367	20.2	GO:0005739;GO:0016788	CC:mitochondrion;MF:hydrolase activity, acting on ester bonds;	------	------	------	------	ENOG410Y9BR	S:Function unknown	XP_015645560.1	PREDICTED: GDSL esterase/lipase At3g26430 [Oryza sativa Japonica Group]	sp|Q9LIN2|GDL53_ARATH;	GDSL esterase/lipase At3g26430 OS=Arabidopsis thaliana OX=3702 GN=At3g26430 PE=2 SV=1;	PF00657.19	Lipase_GDSL	GDSL-like Lipase/Acylhydrolase
LOC_Os03g51650		_	0.473	-1.0816	1.07681e-06	3.9844e-05	yes	down	99.53	89.87	122.96	49.15	58.99	70.67	104.12	59.6033	GO:0016021;GO:0016020;GO:0005739	CC:integral component of membrane;CC:membrane;CC:mitochondrion;	------	------	------	------	ENOG410Y9P7	S:Function unknown	XP_015631821.1	PREDICTED: uncharacterized protein LOC4333970 [Oryza sativa Japonica Group]	sp|Q8S9J0|TAUE4_ARATH;	Sulfite exporter TauE/SafE family protein 4 OS=Arabidopsis thaliana OX=3702 GN=At2g36630 PE=2 SV=1;	PF01925.16	TauE	Sulfite exporter TauE/SafE
LOC_Os05g38040		_	0.309	-1.69638	1.08042e-06	3.99092e-05	yes	down	21.8	11.24	19.06	6.39	4.63	7.63	17.3667	6.21667	------	------	------	------	------	------	ENOG410ZBIG;ENOG41104IC	S:Function unknown;	XP_015640400.1	PREDICTED: uncharacterized protein LOC4338976 [Oryza sativa Japonica Group]	------	------	------	------	------
LOC_Os02g21009		RecName: Full=Vacuolar cation/proton exchanger 1c; AltName: Full=Ca(2+)/H(+) exchanger 1c; AltName: Full=OsCAX1c	0.392	-1.34986	1.11775e-06	4.12175e-05	yes	down	16.61	26.77	26.97	7.33	12.52	12.76	23.45	10.87	GO:0070588;GO:0006816;GO:0098655;GO:0016020;GO:0016021;GO:0005774;GO:0008324;GO:0015369	BP:calcium ion transmembrane transport;BP:calcium ion transport;BP:cation transmembrane transport;CC:membrane;CC:integral component of membrane;CC:vacuolar membrane;MF:cation transmembrane transporter activity;MF:calciu;	K07300	chaA, CAX	------	------	COG0387	P:Inorganic ion transport and metabolism	XP_015622639.1	PREDICTED: vacuolar cation/proton exchanger 1c isoform X1 [Oryza sativa Japonica Group]	sp|Q5KTQ9|CAX1C_ORYSJ;	Vacuolar cation/proton exchanger 1c OS=Oryza sativa subsp. japonica OX=39947 GN=CAX1c PE=2 SV=1;	PF01699.21	Na_Ca_ex	Sodium/calcium exchanger protein
LOC_Os04g33390		RecName: Full=Arogenate dehydratase/prephenate dehydratase 6, chloroplastic; Short=AtADT6; Short=AtPDT6; Flags: Precursor	2.058	1.04103	1.15322e-06	4.23807e-05	yes	up	8.61	12.88	8.93	19.98	28.35	24.96	10.14	24.43	GO:0009094;GO:0009570;GO:0047769;GO:0016597;GO:0004664	BP:L-phenylalanine biosynthetic process;CC:chloroplast stroma;MF:arogenate dehydratase activity;MF:amino acid binding;MF:prephenate dehydratase activity;	K05359	ADT, PDT	map00400	Phenylalanine, tyrosine and tryptophan biosynthesis	COG0077	E:Amino acid transport and metabolism	XP_015637196.1	PREDICTED: arogenate dehydratase/prephenate dehydratase 6, chloroplastic [Oryza sativa Japonica Group]	sp|Q9SGD6|AROD6_ARATH;	Arogenate dehydratase/prephenate dehydratase 6, chloroplastic OS=Arabidopsis thaliana OX=3702 GN=ADT6 PE=1 SV=1;	PF00800.15	PDT	Prephenate dehydratase
LOC_Os02g52780		RecName: Full=ABSCISIC ACID-INSENSITIVE 5-like protein 7; AltName: Full=ABA-responsive element-binding protein 2; AltName: Full=Abscisic acid responsive elements-b	0.253	-1.9805	1.15648e-06	4.24285e-05	yes	down	16.12	32.09	69.3	10.96	9.91	10.73	39.17	10.5333	------	------	K14432	ABF	map04075	Plant hormone signal transduction	ENOG410YB2M;ENOG410YFZJ	K:Transcription;	XP_015625853.1	PREDICTED: ABSCISIC ACID-INSENSITIVE 5-like protein 7 [Oryza sativa Japonica Group]	sp|Q6Z312|BZP23_ORYSJ;	bZIP transcription factor 23 OS=Oryza sativa subsp. japonica OX=39947 GN=BZIP23 PE=2 SV=1;	PF00170.18;PF07716.12;PF03131.14	bZIP_1;bZIP_2;bZIP_Maf	bZIP transcription factor;Basic region leucine zipper;bZIP Maf transcription factor
LOC_Os10g14180		_	2.654	1.40809	1.20424e-06	4.39569e-05	yes	up	5.74	4.13	4.26	17.38	10.46	13.03	4.71	13.6233	GO:0019748;GO:0055114;GO:0051213;GO:0016491	BP:secondary metabolic process;BP:oxidation-reduction process;MF:dioxygenase activity;MF:oxidoreductase activity;	------	------	------	------	ENOG4111XIV;ENOG410Y65V	S:Function unknown;	XP_015614270.1	PREDICTED: uncharacterized protein LOC9268790 [Oryza sativa Japonica Group]	sp|P0C2F6|RNHX1_ARATH;	Putative ribonuclease H protein At1g65750 OS=Arabidopsis thaliana OX=3702 GN=At1g65750 PE=3 SV=1;	PF03171.17	2OG-FeII_Oxy	2OG-F
LOC_Os01g19820		_	3.875	1.95404	1.2229e-06	4.45628e-05	yes	up	0.75	1.28	1.78	5.53	5.3	6.88	1.27	5.90333	GO:0006950	BP:response to stress;	------	------	------	------	ENOG410XURP;COG0589	S:Function unknown;T:Signal transduction mechanisms	XP_015627779.1	PREDICTED: universal stress protein A-like protein [Oryza sativa Japonica Group]	sp|Q8LGG8|USPAL_ARATH;	Universal stress protein A-like protein OS=Arabidopsis thaliana OX=3702 GN=At3g01520 PE=1 SV=2;	PF00582.23	Usp	Universal stress protein family
LOC_Os03g22270		RecName: Full=Auxin-repressed 12.5 kDa protein	2.003	1.00208	1.23097e-06	4.47796e-05	yes	up	156.73	226.16	252.05	562.36	488.57	487.32	211.647	512.75	------	------	------	------	------	------	ENOG410YZ0W	S:Function unknown	ABF95871.1	Dormancy/auxin associated protein, expressed [Oryza sativa Japonica Group]	sp|Q8LD26|DRMH3_ARATH;	Dormancy-associated protein homolog 3 OS=Arabidopsis thaliana OX=3702 GN=At1g56220 PE=1 SV=1;	PF05564.9	Auxin_repressed	Dormancy/auxin associated protein
LOC_Os02g46340		RecName: Full=E3 ubiquitin-protein ligase ATL4; AltName: Full=Protein ARABIDOPSIS TOXICOS EN LEVADURA 4; Short=Protein ATL4; AltName: Full=RING-H2 finger protein AT	4.226	2.07924	1.23334e-06	4.47796e-05	yes	up	2.3	3.95	1.06	8.32	14.04	13.72	2.43667	12.0267	------	------	K10663	ATL4	------	------	ENOG41121N2	O:Posttranslational modification, protein turnover, chaperones	XP_015623776.1	PREDICTED: E3 ubiquitin-protein ligase ATL4 [Oryza sativa Japonica Group]	sp|Q9LY41|ATL4_ARATH;	E3 ubiquitin-protein ligase ATL4 OS=Arabidopsis thaliana OX=3702 GN=ATL4 PE=1 SV=1;	PF13639.3;PF17123.2;PF12678.4;PF00097.22;PF13923.3;PF13445.3;PF13920.3;PF14634.3;PF12861.4;PF17120.2	zf-RING_2;zf-RING_11;zf-rbx1;zf-C3HC4;zf-C3HC4_2;zf-RING_UBOX;zf-C3HC4_3;zf-RING_5;zf-ANAPC11;Zn_ribbon_17	Ring finger domain;RING-like zinc finger;RING-H2 zinc finger domain;Zinc finger, C3HC4 type;Zinc finger, C3HC4 type;RING-type zinc-finger;Zinc finger, C3HC4 type;zinc-RING finger domain;Anaphase-promoting complex subunit 11 RING-H2 finger;Zinc-ribbon, C4HC2 type
LOC_Os03g27019		_	0.45	-1.15244	1.23782e-06	4.48041e-05	yes	down	20.1	41	26.6	14.63	13.44	17.95	29.2333	15.34	------	------	------	------	------	------	ENOG410YS2X;COG0085	S:Function unknown;K:Transcription	ABF96326.1	expressed protein [Oryza sativa Japonica Group]	sp|A8MQN2|LNK1_ARATH;	Protein LNK1 OS=Arabidopsis thaliana OX=3702 GN=LNK1 PE=1 SV=1;	------	------	------
LOC_Os03g01014		_	0.337	-1.56717	1.2683e-06	4.57542e-05	yes	down	143.03	102.25	116.39	68.23	37.12	36.82	120.557	47.39	GO:0016020;GO:0016021;GO:0009536	CC:membrane;CC:integral component of membrane;CC:plastid;	------	------	------	------	ENOG4110127	S:Function unknown	XP_015633215.1	PREDICTED: uncharacterized protein LOC107275868 [Oryza sativa Japonica Group]	------	------	PF02517.13	Abi	CAAX protease self-immunity
LOC_Os09g02710		RecName: Full=CBS domain-containing protein CBSX1, chloroplastic; AltName: Full=CBS domain-containing protein 2; Short=AtCDCP2; AltName: Full=Protein LOSS OF THE T	0.411	-1.28289	1.29913e-06	4.67883e-05	yes	down	402.64	666.68	786.68	305.73	340.86	271.14	618.667	305.91	GO:0009536	CC:plastid;	------	------	------	------	ENOG4111TWY	S:Function unknown	XP_015612674.1	PREDICTED: CBS domain-containing protein CBSX1, chloroplastic [Oryza sativa Japonica Group]	sp|O23193|CBSX1_ARATH;	CBS domain-containing protein CBSX1, chloroplastic OS=Arabidopsis thaliana OX=3702 GN=CBSX1 PE=1 SV=2;	PF00571.25;PF05239.13	CBS;PRC	CBS domain;PRC-barrel domain
LOC_Os01g54350		RecName: Full=Serine/threonine-protein kinase HT1; AltName: Full=High leaf temperature protein 1	0.487	-1.03823	1.314e-06	4.72451e-05	yes	down	32.47	29.13	30.43	20.9	15.97	15.74	30.6767	17.5367	GO:0006468;GO:0004674;GO:0005524;GO:0004672	BP:protein phosphorylation;MF:protein serine/threonine kinase activity;MF:ATP binding;MF:protein kinase activity;	------	------	------	------	COG0515	T:Signal transduction mechanisms	XP_015622210.1	PREDICTED: serine/threonine-protein kinase HT1 [Oryza sativa Japonica Group]	sp|Q2MHE4|HT1_ARATH;	Serine/threonine-protein kinase HT1 OS=Arabidopsis thaliana OX=3702 GN=HT1 PE=1 SV=1;	PF07714.14;PF00069.22	Pkinase_Tyr;Pkinase	Protein tyrosine kinase;Protein kinase domain
LOC_Os05g47650		RecName: Full=AP2/ERF and B3 domain-containing protein Os05g0549800	3.07	1.6181	1.35063e-06	4.84812e-05	yes	up	10.27	23.34	8.19	47.54	55.12	56.72	13.9333	53.1267	GO:0006351	BP:transcription, DNA-templated;	K09287	RAV	------	------	ENOG4110AU5	K:Transcription	XP_015637817.1	PREDICTED: AP2/ERF and B3 domain-containing protein Os05g0549800 [Oryza sativa Japonica Group]	sp|Q6L4H4|Y5498_ORYSJ;	AP2/ERF and B3 domain-containing protein Os05g0549800 OS=Oryza sativa subsp. japonica OX=39947 GN=Os05g0549800 PE=2 SV=1;	PF02362.18;PF00847.17	B3;AP2	B3 DNA binding domain;AP2 domain
LOC_Os12g08090		RecName: Full=Amino acid permease 3; AltName: Full=Amino acid transporter AAP3	0.378	-1.40185	1.36768e-06	4.8869e-05	yes	down	181.2	146.59	255.4	99.64	92.04	70.01	194.397	87.23	GO:0003333;GO:0016021;GO:0005886;GO:0015171	BP:amino acid transmembrane transport;CC:integral component of membrane;CC:plasma membrane;MF:amino acid transmembrane transporter activity;	------	------	------	------	COG0814	E:Amino acid transport and metabolism	XP_015618295.1	PREDICTED: amino acid permease 3 [Oryza sativa Japonica Group]	sp|Q39134|AAP3_ARATH;	Amino acid permease 3 OS=Arabidopsis thaliana OX=3702 GN=AAP3 PE=1 SV=2;	PF01490.15	Aa_trans	Transmembrane amino acid transporter protein
LOC_Os06g14400		RecName: Full=1-aminocyclopropane-1-carboxylate oxidase homolog 4	0.399	-1.32594	1.36434e-06	4.8869e-05	yes	down	11.55	9.13	7.74	4.95	4.21	4.33	9.47333	4.49667	GO:0055114;GO:0009536;GO:0051213;GO:0046872;GO:0016491	BP:oxidation-reduction process;CC:plastid;MF:dioxygenase activity;MF:metal ion binding;MF:oxidoreductase activity;	------	------	------	------	COG3491	S:Function unknown	XP_015642460.1	PREDICTED: 1-aminocyclopropane-1-carboxylate oxidase homolog 4 isoform X2 [Oryza sativa Japonica Group]	sp|Q84TC2|BX6_MAIZE;	DIBOA-glucoside dioxygenase BX6 OS=Zea mays OX=4577 GN=BX6 PE=1 SV=1;	PF03171.17;PF14226.3	2OG-FeII_Oxy;DIOX_N	2OG-F;non-haem dioxygenase in morphine synthesis N-terminal
LOC_Os05g36010		RecName: Full=Subtilisin-like protease; AltName: Full=Cucumisin-like serine protease; Flags: Precursor	0.131	-2.93631	1.41747e-06	5.05447e-05	yes	down	4.61	0.96	2.23	0.54	0.33	0.37	2.6	0.413333	GO:0006508;GO:0005618;GO:0004252	BP:proteolysis;CC:cell wall;MF:serine-type endopeptidase activity;	------	------	------	------	ENOG410YG96;COG1404	O:Posttranslational modification, protein turnover, chaperones;	XP_015640702.1	PREDICTED: subtilisin-like protease SBT1.7 [Oryza sativa Japonica Group]	sp|O65351|SBT17_ARATH;	Subtilisin-like protease SBT1.7 OS=Arabidopsis thaliana OX=3702 GN=SBT1.7 PE=1 SV=1;	PF00082.19;PF05922.13	Peptidase_S8;Inhibitor_I9	Subtilase family;Peptidase inhibitor I9
LOC_Os08g10630		RecName: Full=Zinc transporter 4; AltName: Full=ZRT/IRT-like protein 4; Short=OsZIP4; Flags: Precursor	0.256	-1.96341	1.42277e-06	5.06501e-05	yes	down	11.55	3.35	6.29	2.67	1.78	1.53	7.06333	1.99333	GO:0006810;GO:0006811;GO:0030001;GO:0071577;GO:0010043;GO:0055085;GO:0016021;GO:0016020;GO:0005886;GO:0005385;GO:0046873;GO:0008270	BP:transport;BP:ion transport;BP:metal ion transport;BP:zinc II ion transmembrane transport;BP:response to zinc ion;BP:transmembrane transport;CC:integral component of membrane;CC:membrane;CC:plasma membrane;MF:zinc ion transmembrane transporter activity;MF:metal ion transmembrane transporter activity;MF:zinc ion binding;	K14709	SLC39A1_2_3, ZIP1_2_3	------	------	ENOG4111GP2	P:Inorganic ion transport and metabolism	ADE87884.1	zinc transporter ZIP1 [Triticum turgidum subsp. durum]	sp|Q6ZJ91|ZIP4_ORYSJ;	Zinc transporter 4 OS=Oryza sativa subsp. japonica OX=39947 GN=ZIP4 PE=2 SV=1;	PF02535.19	Zip	ZIP Zinc transporter
LOC_Os02g51070		RecName: Full=Soluble starch synthase 2-2, chloroplastic/amyloplastic; AltName: Full=Soluble starch synthase II-2; Flags: Precursor	0.447	-1.1614	1.46737e-06	5.21519e-05	yes	down	9.45	11.17	13.92	5.94	6.96	5.16	11.5133	6.02	GO:0019252;GO:0009501;GO:0009507;GO:0009536;GO:0033201;GO:0004373;GO:0016757;GO:0009011	BP:starch biosynthetic process;CC:amyloplast;CC:chloroplast;CC:plastid;MF:alpha-1,4-glucan synthase activity;MF:glycoge;MF:transferase activity, transferring glycosyl groups;MF:starch synthase activity;	K00703	glgA	map00500	Starch and sucrose metabolism	COG0297	G:Carbohydrate transport and metabolism	XP_015627452.1	PREDICTED: soluble starch synthase 2-2, chloroplastic/amyloplastic [Oryza sativa Japonica Group]	sp|Q6Z2T8|SSY22_ORYSJ;	Soluble starch synthase 2-2, chloroplastic/amyloplastic OS=Oryza sativa subsp. japonica OX=39947 GN=SSII-2 PE=2 SV=2;	PF08323.8;PF00534.17;PF13692.3	Glyco_transf_5;Glycos_transf_1;Glyco_trans_1_4	Starch synthase catalytic domain;Glycosyl transferases group 1;Glycosyl transferases group 1
LOC_Os09g36240		_	0.326	-1.61538	1.47434e-06	5.23135e-05	yes	down	41.75	21.16	36.31	15.77	11.93	10.75	33.0733	12.8167	GO:0016021;GO:0005739;GO:0016787;GO:0016829	CC:integral component of membrane;CC:mitochondrion;MF:hydrolase activity;MF:lyase activity;	------	------	------	------	COG0596	S:Function unknown	XP_015651243.1	PREDICTED: uncharacterized protein LOC4347677 isoform X1 [Oryza sativa Japonica Group]	sp|Q9FFZ1|PPH_ARATH;	Pheophytinase, chloroplastic OS=Arabidopsis thaliana OX=3702 GN=PPH PE=1 SV=1;	PF00875.15;PF12697.4;PF00561.17;PF12146.5	DNA_photolyase;Abhydrolase_6;Abhydrolase_1;Hydrolase_4	DNA photolyase;Alpha/beta hydrolase family;alpha/beta hydrolase fold;Serine aminopeptidase, S33
LOC_Os10g24020		_	2	1.00013	1.48239e-06	5.2513e-05	yes	up	2.54	3.64	2.31	6.15	6.57	6.92	2.83	6.54667	GO:0006355;GO:0008270	BP:regulation of transcription, DNA-templated;MF:zinc ion binding;	------	------	------	------	ENOG410XVXS	S:Function unknown	XP_015612933.1	PREDICTED: protein FAR1-RELATED SEQUENCE 5 isoform X1 [Oryza sativa Japonica Group]	sp|Q9SZL8|FRS5_ARATH;	Protein FAR1-RELATED SEQUENCE 5 OS=Arabidopsis thaliana OX=3702 GN=FRS5 PE=1 SV=1;	PF10551.6;PF04434.14	MULE;SWIM	MULE transposase domain;SWIM zinc finger
LOC_Os02g46100		RecName: Full=RING-H2 finger protein ATL80	0.195	-2.35951	1.49866e-06	5.29935e-05	yes	down	8.25	4.24	5.37	1.6	1.82	0.78	5.95333	1.4	------	------	------	------	------	------	ENOG41121N2	O:Posttranslational modification, protein turnover, chaperones	XP_015625263.1	PREDICTED: RING-H2 finger protein ATL80 [Oryza sativa Japonica Group]	sp|Q9LM69|ATL80_ARATH;	RING-H2 finger protein ATL80 OS=Arabidopsis thaliana OX=3702 GN=ATL80 PE=2 SV=1;	PF13639.3;PF17123.2;PF13923.3;PF00097.22;PF12678.4;PF12861.4;PF13445.3;PF13920.3;PF11793.5;PF14634.3;PF17120.2	zf-RING_2;zf-RING_11;zf-C3HC4_2;zf-C3HC4;zf-rbx1;zf-ANAPC11;zf-RING_UBOX;zf-C3HC4_3;FANCL_C;zf-RING_5;Zn_ribbon_17	Ring finger domain;RING-like zinc finger;Zinc finger, C3HC4 type;Zinc finger, C3HC4 type;RING-H2 zinc finger domain;Anaphase-promoting complex subunit 11 RING-H2 finger;RING-type zinc-finger;Zinc finger, C3HC4 type;FANCL C-terminal domain;zinc-RING finger domain;Zinc-ribbon, C4HC2 type
LOC_Os03g03450		RecName: Full=Anthranilate phosphoribosyltransferase, chloroplastic; Flags: Precursor	0.233	-2.10385	1.54563e-06	5.44855e-05	yes	down	7.34	5.71	7.14	2.3	0.73	1.91	6.73	1.64667	GO:0000162;GO:0008152;GO:0009941;GO:0009536;GO:0009570;GO:0005829;GO:0044434;GO:0016757;GO:0004048	BP:tryptophan biosynthetic process;BP:metabolic process;CC:chloroplast envelope;CC:plastid;CC:chloroplast stroma;CC:cytosol;CC:chloroplast part;MF:transferase activity, transferring glycosyl groups;MF:anthranilate phosphoribosyltransferase activity;	K00766	trpD	map00400	Phenylalanine, tyrosine and tryptophan biosynthesis	COG0547	E:Amino acid transport and metabolism	XP_015630987.1	PREDICTED: anthranilate phosphoribosyltransferase, chloroplastic isoform X2 [Oryza sativa Japonica Group]	sp|Q02166|TRPD_ARATH;	Anthranilate phosphoribosyltransferase, chloroplastic OS=Arabidopsis thaliana OX=3702 GN=PAT1 PE=2 SV=1;	PF00591.18;PF02885.14	Glycos_transf_3;Glycos_trans_3N	Glycosyl transferase family, a/b domain;Glycosyl transferase family, helical bundle domain
LOC_Os11g44520		_	98.209	6.61779	1.57761e-06	5.55219e-05	yes	up	0	0	0	9	13.07	10.06	0	10.71	GO:0016301	MF:kinase activity;	K04730	IRAK1	------	------	COG0515	T:Signal transduction mechanisms	ABA95204.1	hypothetical protein LOC_Os11g44520 [Oryza sativa Japonica Group]	sp|B6SJQ0|CNR13_MAIZE;	Cell number regulator 13 OS=Zea mays OX=4577 GN=CNR13 PE=2 SV=1;	PF00069.22;PF07714.14	Pkinase;Pkinase_Tyr	Protein kinase domain;Protein tyrosine kinase
LOC_Os07g42960		RecName: Full=Phospho-2-dehydro-3-deoxyheptonate aldolase 2, chloroplastic; AltName: Full=3-deoxy-D-arabino-heptulosonate 7-phosphate synthase 2; AltName: Full=DAHP	0.417	-1.2609	1.59812e-06	5.61526e-05	yes	down	199.03	207.66	281.18	118.39	121.45	82.02	229.29	107.287	GO:0009423;GO:0033587;GO:0009073;GO:0009507;GO:0003849	BP:chorismate biosynthetic process;BP:shikimate biosynthetic process;BP:aromatic amino acid family biosynthetic process;CC:chloroplast;MF:3-deoxy-7-phosphoheptulonate synthase activity;	K01626	E2.5.1.54, aroF, aroG, aroH	map00400	Phenylalanine, tyrosine and tryptophan biosynthesis	COG3200	E:Amino acid transport and metabolism	XP_015646378.1	PREDICTED: phospho-2-dehydro-3-deoxyheptonate aldolase 2, chloroplastic [Oryza sativa Japonica Group]	sp|Q75W16|AROG_ORYSJ;	Phospho-2-dehydro-3-deoxyheptonate aldolase 2, chloroplastic OS=Oryza sativa subsp. japonica OX=39947 GN=DAHPS2 PE=2 SV=1;	PF01474.13	DAHP_synth_2	Class-II DAHP synthetase family
LOC_Os03g31690		RecName: Full=Probable amino-acid acetyltransferase NAGS2, chloroplastic; AltName: Full=N-acetylglutamate synthase 2; Flags: Precursor	0.233	-2.09884	1.65321e-06	5.78062e-05	yes	down	2.44	2.56	4.81	1.1	0.89	0.73	3.27	0.906667	GO:0006526;GO:0005737;GO:0004042	BP:arginine biosynthetic process;CC:cytoplasm;MF:acetyl-Co;	K14682	argAB	map00220	Arginine biosynthesis	COG0548	E:Amino acid transport and metabolism	XP_015631830.1	PREDICTED: probable amino-acid acetyltransferase NAGS1, chloroplastic [Oryza sativa Japonica Group]	sp|B5X4Z4|NAGS2_ARATH;	Probable amino-acid acetyltransferase NAGS2, chloroplastic OS=Arabidopsis thaliana OX=3702 GN=NAGS2 PE=1 SV=1;	PF00696.25;PF00583.22;PF13508.4;PF13673.4	AA_kinase;Acetyltransf_1;Acetyltransf_7;Acetyltransf_10	Amino acid kinase family;Acetyltransferase;Acetyltransferase;Acetyltransferase
LOC_Os06g48030		RecName: Full=Peroxidase 16; Short=Atperox P16; AltName: Full=ATP22a; Flags: Precursor	0.146	-2.77559	1.6604e-06	5.79639e-05	yes	down	4.06	1.06	2.94	0.39	0.42	0.64	2.68667	0.483333	GO:0050896;GO:0009987;GO:0098869;GO:0042744;GO:0008152;GO:0006979;GO:0055114;GO:0005576;GO:0020037;GO:0004601;GO:0005488;GO:0046872;GO:0016491	BP:response to stimulus;BP:cellular process;BP:cellular oxidant detoxification;BP:hydrogen peroxide catabolic process;BP:metabolic process;BP:response to oxidative stress;BP:oxidation-reduction process;CC:extracellular region;MF:heme binding;MF:peroxidase activity;MF:binding;MF:metal ion binding;MF:oxidoreductase activity;	K00430	E1.11.1.7	map00940	Phenylpropanoid biosynthesis	ENOG41107Z2;ENOG411050R	G:Carbohydrate transport and metabolism;	XP_015640929.1	PREDICTED: peroxidase 16 [Oryza sativa Japonica Group]	sp|Q96518|PER16_ARATH;	Peroxidase 16 OS=Arabidopsis thaliana OX=3702 GN=PER16 PE=1 SV=2;	PF00141.20	peroxidase	Peroxidase
LOC_Os03g13210		RecName: Full=Peroxidase N; AltName: Full=Neutral peroxidase; Flags: Precursor	3.788	1.92158	1.67696e-06	5.82862e-05	yes	up	1.39	1.91	1.19	3.58	9.25	7.26	1.49667	6.69667	GO:0098869;GO:0042744;GO:0006979;GO:0055114;GO:0005576;GO:0020037;GO:0004601;GO:0046872	BP:cellular oxidant detoxification;BP:hydrogen peroxide catabolic process;BP:response to oxidative stress;BP:oxidation-reduction process;CC:extracellular region;MF:heme binding;MF:peroxidase activity;MF:metal ion binding;	K00430	E1.11.1.7	map00940	Phenylpropanoid biosynthesis	ENOG410YC4V	G:Carbohydrate transport and metabolism	XP_015629785.1	PREDICTED: peroxidase A2 [Oryza sativa Japonica Group]	sp|Q42517|PERN_ARMRU;	Peroxidase N OS=Armoracia rusticana OX=3704 GN=HRPN PE=2 SV=1;	PF00141.20	peroxidase	Peroxidase
LOC_Os06g03800		RecName: Full=Probable E3 ubiquitin-protein ligase XBOS36; AltName: Full=Ankyrin repeat domain and RING finger-containing protein XBOS36; AltName: Full=XB3 protein	2.533	1.34078	1.80624e-06	6.25499e-05	yes	up	15.42	50.42	19.24	53.38	69.52	81.36	28.36	68.0867	GO:0016567;GO:0016874;GO:0008270	BP:protein ubiquitination;MF:ligase activity;MF:zinc ion binding;	K19044	XBAT32_33	------	------	COG0666;ENOG410XUCG	S:Function unknown;	XP_015640865.1	PREDICTED: probable E3 ubiquitin-protein ligase XBOS36 [Oryza sativa Japonica Group]	sp|Q4JHE0|XB36_ORYSJ;	Probable E3 ubiquitin-protein ligase XBOS36 OS=Oryza sativa subsp. japonica OX=39947 GN=XBOS36 PE=2 SV=1;	PF12796.4;PF13637.3;PF00023.27;PF13857.3;PF13606.3	Ank_2;Ank_4;Ank;Ank_5;Ank_3	Ankyrin repeats;Ankyrin repeats;Ankyrin repeat;Ankyrin repeats;Ankyrin repeat
LOC_Os01g48940		_	4.832	2.27247	1.83965e-06	6.36047e-05	yes	up	1.06	5.35	2.47	18.01	15.66	18.55	2.96	17.4067	------	------	------	------	------	------	------	------	BAD73760.1	hypothetical protein [Oryza sativa Japonica Group]	------	------	------	------	------
LOC_Os02g41800		RecName: Full=Auxin response factor 8	0.423	-1.24099	1.8567e-06	6.40382e-05	yes	down	3.85	3.36	3.82	1.64	1.83	2.03	3.67667	1.83333	GO:0009734;GO:0009725;GO:0050794;GO:0006355;GO:0006351;GO:0005634;GO:0003677	BP:auxin-activated signaling pathway;BP:response to hormone;BP:regulation of cellular process;BP:regulation of transcription, DNA-templated;BP:transcription, DNA-templated;CC:nucleus;MF:DNA binding;	------	------	------	------	ENOG41104GX;ENOG410XYC6;ENOG410ZZ2C	K:Transcription;	XP_015622752.1	PREDICTED: auxin response factor 8 [Oryza sativa Japonica Group]	sp|Q6K223|ARFH_ORYSJ;	Auxin response factor 8 OS=Oryza sativa subsp. japonica OX=39947 GN=ARF8 PE=2 SV=1;	PF06507.10;PF02362.18	Auxin_resp;B3	Auxin response factor;B3 DNA binding domain
LOC_Os02g44820		_	3.063	1.61499	1.89107e-06	6.49668e-05	yes	up	19.52	11.06	11.9	54.8	35.4	70.15	14.16	53.45	------	------	------	------	------	------	COG2110	S:Function unknown	BAS80214.1	Os02g0668500 [Oryza sativa Japonica Group]	------	------	PF13716.3	CRAL_TRIO_2	Divergent CRAL/TRIO domain
LOC_Os01g70930		RecName: Full=Protein SRG1; Short=AtSRG1; AltName: Full=Protein SENESCENCE-RELATED GENE 1	0.347	-1.52625	1.93047e-06	6.61101e-05	yes	down	5.08	5.1	4.88	1.61	2.73	1.86	5.02	2.06667	GO:0055114;GO:0046872;GO:0051213;GO:0016491	BP:oxidation-reduction process;MF:metal ion binding;MF:dioxygenase activity;MF:oxidoreductase activity;	------	------	------	------	COG3491	S:Function unknown	XP_015628075.1	PREDICTED: protein SRG1 [Oryza sativa Japonica Group]	sp|Q39224|SRG1_ARATH;	Protein SRG1 OS=Arabidopsis thaliana OX=3702 GN=SRG1 PE=2 SV=1;	PF14226.3;PF03171.17	DIOX_N;2OG-FeII_Oxy	non-haem dioxygenase in morphine synthesis N-terminal;2OG-F
LOC_Os03g05300		RecName: Full=Cyclin-dependent kinases regulatory subunit 1	0.403	-1.31147	1.94242e-06	6.63094e-05	yes	down	27.73	30.2	28.46	15.03	20.04	14.18	28.7967	16.4167	GO:0045859;GO:0051301;GO:0007049;GO:0016538;GO:0016301	BP:regulation of protein kinase activity;BP:cell division;BP:cell cycle;MF:cyclin-dependent protein serine/threonine kinase regulator activity;MF:kinase activity;	K02219	CKS1	------	------	ENOG4111UAN;COG4638	T:Signal transduction mechanisms;P:Inorganic ion transport and metabolism	XP_015628990.1	PREDICTED: cyclin-dependent kinases regulatory subunit 1 [Oryza sativa Japonica Group]	sp|Q6PS57|CKS1_ORYSJ;	Cyclin-dependent kinases regulatory subunit 1 OS=Oryza sativa subsp. japonica OX=39947 GN=CKS1 PE=2 SV=1;	PF01111.16	CKS	Cyclin-dependent kinase regulatory subunit
LOC_Os06g35850		RecName: Full=G-type lectin S-receptor-like serine/threonine-protein kinase SD2-5; AltName: Full=S-domain-2 (SD2) receptor kinase 5; Short=SD2-5; Flags: Precursor	2.614	1.38617	1.94014e-06	6.63094e-05	yes	up	2.39	5.05	2.42	8.68	11.3	9.48	3.28667	9.82	GO:0006468;GO:0016021;GO:0004674;GO:0005524	BP:protein phosphorylation;CC:integral component of membrane;MF:protein serine/threonine kinase activity;MF:ATP binding;	K04733	IRAK4	------	------	COG0515;ENOG410YBSH	T:Signal transduction mechanisms;	XP_006656152.1	PREDICTED: G-type lectin S-receptor-like serine/threonine-protein kinase SD2-5 [Oryza brachyantha]	sp|Q8RWZ5|SD25_ARATH;	G-type lectin S-receptor-like serine/threonine-protein kinase SD2-5 OS=Arabidopsis thaliana OX=3702 GN=SD25 PE=1 SV=1;	PF00069.22;PF07714.14;PF08276.8;PF00954.17	Pkinase;Pkinase_Tyr;PAN_2;S_locus_glycop	Protein kinase domain;Protein tyrosine kinase;PAN-like domain;S-locus glycoprotein domain
LOC_Os12g06870		RecName: Full=Nuclear pore complex protein Nup96 homolog; Short=AtNUP96; AltName: Full=Nucleoporin 96; AltName: Full=Nucleoporin PRECOCIOUS; AltName: Full=Nucleopo	0.467	-1.09787	1.94723e-06	6.63685e-05	yes	down	5.93	5.35	6.14	3.39	2.58	3.58	5.80667	3.18333	GO:0006810;GO:0005643	BP:transport;CC:nuclear pore;	K14297	NUP98, ADAR2, NUP116	map03013	RNA transport	ENOG410XPV4;ENOG4110089;ENOG410ZXEP	U:Intracellular trafficking, secretion, and vesicular transport;	XP_015618451.1	PREDICTED: nuclear pore complex protein NUP98A [Oryza sativa Japonica Group]	sp|Q8RY25|NU98A_ARATH;	Nuclear pore complex protein NUP98A OS=Arabidopsis thaliana OX=3702 GN=NUP98A PE=1 SV=1;	PF04096.11	Nucleoporin2	Nucleoporin autopeptidase
LOC_Os05g39250		_	0.284	-1.81417	1.96597e-06	6.67965e-05	yes	down	31.71	52.25	88.82	24.46	17.62	17.95	57.5933	20.01	------	------	K06910	K06910	------	------	COG1881	S:Function unknown	XP_015639563.1	PREDICTED: UPF0098 protein CPn_0877/CP_0992/CPj0877/CpB0906 [Oryza sativa Japonica Group]	sp|O26373|Y273_METTH;	UPF0098 protein MTH_273 OS=Methanothermobacter thermautotrophicus;	PF01161.17	PBP	Phosphatidylethanolamine-binding protein
LOC_Os02g46660		RecName: Full=Uncharacterized membrane protein At4g09580	2.131	1.09145	1.96454e-06	6.67965e-05	yes	up	17.06	14.66	10.79	37.06	32.92	38	14.17	35.9933	GO:0016020	CC:membrane;	------	------	------	------	COG0398	S:Function unknown	BAF09716.2	Os02g0693500, partial [Oryza sativa Japonica Group]	sp|Q8L586|Y4958_ARATH;	Uncharacterized membrane protein At4g09580 OS=Arabidopsis thaliana OX=3702 GN=At4g09580 PE=1 SV=1;	PF09335.8	SNARE_assoc	SNARE associated Golgi protein
LOC_Os02g10550		_	52.455	5.71301	2.02257e-06	6.83969e-05	yes	up	0	0.09	0	1.35	2.91	1.41	0.03	1.89	GO:0043531	MF:ADP binding;	------	------	------	------	COG4886	S:Function unknown	XP_015627658.1	PREDICTED: uncharacterized protein LOC107276465 [Oryza sativa Japonica Group]	sp|Q38834|R13L4_ARATH;	Disease resistance RPP13-like protein 4 OS=Arabidopsis thaliana OX=3702 GN=RPP13L4 PE=1 SV=2;	PF00931.19;PF13191.3;PF05729.9;PF13401.3	NB-ARC;AAA_16;NACHT;AAA_22	NB-ARC domain;AAA ATPase domain;NACHT domain;AAA domain
LOC_Os01g24430		_	2.298	1.20041	2.13997e-06	7.2029e-05	yes	up	4.93	5.07	3.34	9.93	12.26	13.58	4.44667	11.9233	------	------	------	------	------	------	ENOG41103ZA	S:Function unknown	BAS72001.1	Os01g0346600 [Oryza sativa Japonica Group]	------	------	------	------	------
LOC_Os04g40040		RecName: Full=Primary amine oxidase; AltName: Full=Copper amine oxidase; AltName: Full=MAOXI; Flags: Precursor	2.072	1.05078	2.15487e-06	7.22422e-05	yes	up	15.01	23.05	14.76	33.82	51.32	40.88	17.6067	42.0067	GO:0009308;GO:0055114;GO:0048038;GO:0005507;GO:0008131	BP:amine metabolic process;BP:oxidation-reduction process;MF:quinone binding;MF:copper ion binding;MF:primary amine oxidase activity;	K00276	AOC3, AOC2, tynA	map00260;map00350;map00360;map00410;map00950;map00960	Glycine, serine and threonine metabolism;Tyrosine metabolism;Phenylalanine metabolism;beta-Alanine metabolism;Isoquinoline alkaloid biosynthesis;Tropane, piperidine and pyridine alkaloid biosynthesis	COG3733	Q:Secondary metabolites biosynthesis, transport and catabolism	EAZ31082.1	hypothetical protein OsJ_15179 [Oryza sativa Japonica Group]	sp|Q07121|AMO1_ARTS1;	Primary amine oxidase OS=Arthrobacter sp.;	PF01179.17;PF02728.13;PF02727.13	Cu_amine_oxid;Cu_amine_oxidN3;Cu_amine_oxidN2	Copper amine oxidase, enzyme domain;Copper amine oxidase, N3 domain;Copper amine oxidase, N2 domain
LOC_Os06g33200		_	0.29	-1.78764	2.16027e-06	7.22621e-05	yes	down	81.82	34.04	45.43	16.93	16.46	25.48	53.7633	19.6233	------	------	------	------	------	------	ENOG410ZCA0	S:Function unknown	BAD45825.1	unknown protein [Oryza sativa Japonica Group]	------	------	------	------	------
LOC_Os07g46555		RecName: Full=F-box protein SKIP5; AltName: Full=SKP1-interacting partner 5	0.473	-1.0801	2.16368e-06	7.22642e-05	yes	down	21.29	19.84	20.97	13.39	11.61	10.43	20.7	11.81	------	------	------	------	------	------	ENOG4111FZA	S:Function unknown	EEE67747.1	hypothetical protein OsJ_25443 [Oryza sativa Japonica Group]	sp|Q94FT2|SKIP5_ARATH;	F-box protein SKIP5 OS=Arabidopsis thaliana OX=3702 GN=SKIP5 PE=1 SV=1;	PF12937.4;PF00646.30	F-box-like;F-box	F-box-like;F-box domain
LOC_Os01g51920		RecName: Full=Probable choline kinase 2	0.287	-1.80289	2.21879e-06	7.39904e-05	yes	down	179.62	282.51	547.2	113.65	135.21	83.4	336.443	110.753	GO:0016310;GO:0006355;GO:0003700;GO:0016301;GO:0003677	BP:phosphorylation;BP:regulation of transcription, DNA-templated;MF:transcription factor activity, sequence-specific DNA binding;MF:kinase activity;MF:DNA binding;	K14156	CHK	map00564	Glycerophospholipid metabolism	COG0510	M:Cell wall/membrane/envelope biogenesis	XP_015621301.1	PREDICTED: probable choline kinase 2 [Oryza sativa Japonica Group]	sp|Q8L518|CK2_ARATH;	Probable choline kinase 2 OS=Arabidopsis thaliana OX=3702 GN=At1g74320 PE=2 SV=1;	PF01633.17;PF01636.20	Choline_kinase;APH	Choline/ethanolamine kinase;Phosphotransferase enzyme family
LOC_Os05g46620		RecName: Full=Chaperone protein dnaJ 10; Short=AtDjC10; Short=AtJ10	0.498	-1.00438	2.27075e-06	7.56065e-05	yes	down	37.82	40.98	53.22	26.76	26.93	24.35	44.0067	26.0133	------	------	------	------	------	------	COG2214	O:Posttranslational modification, protein turnover, chaperones	EEE64562.1	hypothetical protein OsJ_19414 [Oryza sativa Japonica Group]	sp|Q8GYX8|DNJ10_ARATH;	Chaperone protein dnaJ 10 OS=Arabidopsis thaliana OX=3702 GN=ATJ10 PE=2 SV=2;	PF14308.3;PF00226.28	DnaJ-X;DnaJ	X-domain of DnaJ-containing;DnaJ domain
LOC_Os10g13390		_	0.425	-1.23501	2.30814e-06	7.63806e-05	yes	down	8.99	8.33	6.37	3.7	4.33	3.26	7.89667	3.76333	------	------	------	------	------	------	COG2801	L:Replication, recombination and repair	AAM22010.1	Putative retrotransposon protein [Oryza sativa Japonica Group]	------	------	PF04195.9	Transposase_28	Putative gypsy type transposon
LOC_Os11g44810		RecName: Full=Auxin-repressed 12.5 kDa protein	2.023	1.01674	2.30057e-06	7.63806e-05	yes	up	1258.84	964.73	820.82	2568.96	2408.04	2502.65	1014.8	2493.22	------	------	------	------	------	------	ENOG410YV4V	S:Function unknown	ABA95234.1	auxin-repressed protein-like protein ARP1, putative, expressed [Oryza sativa Japonica Group]	sp|O22611|DRM1_PEA;	Dormancy-associated protein 1 OS=Pisum sativum OX=3888 GN=DRM1 PE=2 SV=1;	PF05564.9	Auxin_repressed	Dormancy/auxin associated protein
LOC_Os03g15270		RecName: Full=Probable carboxylesterase 17; AltName: Full=AtCXE17	0.376	-1.41273	2.30481e-06	7.63806e-05	yes	down	27.3	20.84	40.81	12.79	13.49	13.8	29.65	13.36	GO:0008152;GO:0005739;GO:0016787	BP:metabolic process;CC:mitochondrion;MF:hydrolase activity;	------	------	------	------	COG0657	I:Lipid transport and metabolism	XP_015628734.1	PREDICTED: probable carboxylesterase 17 [Oryza sativa Japonica Group]	sp|Q9LFR7|CXE17_ARATH;	Probable carboxylesterase 17 OS=Arabidopsis thaliana OX=3702 GN=CXE17 PE=2 SV=1;	PF07859.10;PF00135.25;PF12740.4	Abhydrolase_3;COesterase;Chlorophyllase2	alpha/beta hydrolase fold;Carboxylesterase family;Chlorophyllase enzyme
LOC_Os04g48350		RecName: Full=Dehydration-responsive element-binding protein 1E; Short=Protein DREB1E	0.339	-1.56096	2.30314e-06	7.63806e-05	yes	down	35.49	19.88	25.91	10.97	13.62	8.8	27.0933	11.13	------	------	------	------	------	------	ENOG410YK37	K:Transcription	XP_015635170.1	PREDICTED: dehydration-responsive element-binding protein 1E [Oryza sativa Japonica Group]	sp|A2XWL6|DRE1E_ORYSI;	Dehydration-responsive element-binding protein 1E OS=Oryza sativa subsp. indica OX=39946 GN=DREB1E PE=3 SV=1;	PF00847.17	AP2	AP2 domain
LOC_Os05g51610		RecName: Full=Vacuolar cation/proton exchanger 1b; AltName: Full=Ca(2+)/H(+) exchanger 1b; AltName: Full=OsCAX1b	2.039	1.02772	2.33165e-06	7.70408e-05	yes	up	3.37	4.78	3.48	10.74	7.89	9.31	3.87667	9.31333	GO:0006812;GO:0070588;GO:0006816;GO:0098655;GO:0055085;GO:0016020;GO:0016021;GO:0005774;GO:0008324;GO:0022857;GO:0015369	BP:cation transport;BP:calcium ion transmembrane transport;BP:calcium ion transport;BP:cation transmembrane transport;BP:transmembrane transport;CC:membrane;CC:integral component of membrane;CC:vacuolar membrane;MF:cation transmembrane transporter activity;MF:transmembrane transporter activity;MF:calciu;	K07300	chaA, CAX	------	------	COG0387	P:Inorganic ion transport and metabolism	XP_015637691.1	PREDICTED: vacuolar cation/proton exchanger 1b [Oryza sativa Japonica Group]	sp|Q5TKG3|CAX1B_ORYSJ;	Vacuolar cation/proton exchanger 1b OS=Oryza sativa subsp. japonica OX=39947 GN=CAX1b PE=2 SV=1;	PF01699.21	Na_Ca_ex	Sodium/calcium exchanger protein
LOC_Os02g57160		RecName: Full=Uncharacterized protein sll0005	0.379	-1.39957	2.39993e-06	7.91758e-05	yes	down	13.45	28.46	26.36	7.17	12.26	10.46	22.7567	9.96333	GO:0006468;GO:0009536;GO:0009507;GO:0005524;GO:0004672	BP:protein phosphorylation;CC:plastid;CC:chloroplast;MF:ATP binding;MF:protein kinase activity;	K08869	ADCK, ABC1	------	------	COG0661	S:Function unknown	XP_015626976.1	PREDICTED: uncharacterized protein sll0005 [Oryza sativa Japonica Group]	sp|Q55680|Y005_SYNY3;	Uncharacterized protein sll0005 OS=Synechocystis sp.;	PF03109.13;PF01636.20;PF00069.22	ABC1;APH;Pkinase	ABC1 family;Phosphotransferase enzyme family;Protein kinase domain
LOC_Os11g02424		RecName: Full=RING-H2 finger protein ATL73; Flags: Precursor	0.421	-1.24697	2.57983e-06	8.46785e-05	yes	down	151.15	88.35	107.02	54.1	47.92	64.53	115.507	55.5167	GO:0006869;GO:0016021;GO:0016020;GO:0008289;GO:0008270;GO:0046872	BP:lipid transport;CC:integral component of membrane;CC:membrane;MF:lipid binding;MF:zinc ion binding;MF:metal ion binding;	------	------	------	------	ENOG41121N2;ENOG410YT63	O:Posttranslational modification, protein turnover, chaperones;U:Intracellular trafficking, secretion, and vesicular transport	XP_015615204.1	PREDICTED: RING-H2 finger protein ATL74 [Oryza sativa Japonica Group]	sp|Q84N29|NLTP3_WHEAT;	Probable non-specific lipid-transfer protein 3 OS=Triticum aestivum OX=4565 GN=LTP3 PE=2 SV=1;	PF13639.3;PF17123.2;PF13923.3;PF12678.4;PF12861.4;PF00097.22;PF14634.3;PF13920.3;PF13445.3	zf-RING_2;zf-RING_11;zf-C3HC4_2;zf-rbx1;zf-ANAPC11;zf-C3HC4;zf-RING_5;zf-C3HC4_3;zf-RING_UBOX	Ring finger domain;RING-like zinc finger;Zinc finger, C3HC4 type;RING-H2 zinc finger domain;Anaphase-promoting complex subunit 11 RING-H2 finger;Zinc finger, C3HC4 type;zinc-RING finger domain;Zinc finger, C3HC4 type;RING-type zinc-finger
LOC_Os08g42750		RecName: Full=Calcium-dependent protein kinase 13	0.119	-3.07541	2.5824e-06	8.46785e-05	yes	down	0.78	1.48	5.19	0.06	0.21	0.39	2.48333	0.22	GO:0006468;GO:0018105;GO:0009738;GO:0035556;GO:0046777;GO:0005737;GO:0005634;GO:0005739;GO:0005886;GO:0004683;GO:0043167;GO:0009931;GO:0004674;GO:0005509;GO:0000166;GO:0005524;GO:0005516	BP:protein phosphorylation;BP:peptidyl-serine phosphorylation;BP:abscisic acid-activated signaling pathway;BP:intracellular signal transduction;BP:protein autophosphorylation;CC:cytoplasm;CC:nucleus;CC:mitochondrion;CC:plasma membrane;MF:calmodulin-dependent protein kinase activity;MF:ion binding;MF:calcium-dependent protein serine/threonine kinase activity;MF:protein serine/threonine kinase acti…	K13412	CPK	map04626	Plant-pathogen interaction	ENOG410XRMJ	T:Signal transduction mechanisms	XP_015650119.1	PREDICTED: calcium-dependent protein kinase 13 [Oryza sativa Japonica Group]	sp|Q6ZIU9|CDPKL_ORYSJ;	Calcium-dependent protein kinase 21 OS=Oryza sativa subsp. japonica OX=39947 GN=CPK21 PE=2 SV=1;	PF00069.22;PF00036.29;PF13499.3;PF13405.3;PF07714.14;PF13833.3;PF13202.3;PF10591.6;PF14531.3;PF12763.4;PF06293.11;PF01636.20	Pkinase;EF-hand_1;EF-hand_7;EF-hand_6;Pkinase_Tyr;EF-hand_8;EF-hand_5;SPARC_Ca_bdg;Kinase-like;EF-hand_4;Kdo;APH	Protein kinase domain;EF hand;EF-hand domain pair;EF-hand domain;Protein tyrosine kinase;EF-hand domain pair;EF hand;Secreted protein acidic and rich in cysteine Ca binding region;Kinase-like;Cytoskeletal-regulatory complex EF hand;Lipopolysaccharide kinase;Phosphotransferase enzyme family
LOC_Os07g48660		RecName: Full=ABSCISIC ACID-INSENSITIVE 5-like protein 2; AltName: Full=ABA-responsive element-binding protein 3; AltName: Full=Dc3 promoter-binding factor 3; Shor	0.271	-1.8843	2.63547e-06	8.62878e-05	yes	down	3.48	8.01	4.33	2.06	1.68	1.66	5.27333	1.8	GO:0006355;GO:0003700;GO:0043565	BP:regulation of transcription, DNA-templated;MF:transcription factor activity, sequence-specific DNA binding;MF:sequence-specific DNA binding;	K14432	ABF	map04075	Plant hormone signal transduction	ENOG41108HE;ENOG41105YH;ENOG410YFZJ;ENOG4110857	S:Function unknown;K:Transcription;S:Function unknown	XP_015645810.1	PREDICTED: ABSCISIC ACID-INSENSITIVE 5-like protein 5 [Oryza sativa Japonica Group]	sp|Q9LES3|AI5L2_ARATH;	ABSCISIC ACID-INSENSITIVE 5-like protein 2 OS=Arabidopsis thaliana OX=3702 GN=DPBF3 PE=1 SV=1;	PF00170.18;PF07716.12;PF10774.6	bZIP_1;bZIP_2;DUF4226	bZIP transcription factor;Basic region leucine zipper;Domain of unknown function
LOC_Os05g29710		RecName: Full=E3 ubiquitin-protein ligase EL5; AltName: Full=Protein ELICITOR 5	5.919	2.56543	2.67584e-06	8.74768e-05	yes	up	0.22	0.66	0.48	3.47	1.88	4.19	0.453333	3.18	------	------	------	------	------	------	ENOG41121N2	O:Posttranslational modification, protein turnover, chaperones	XP_015637958.1	PREDICTED: E3 ubiquitin-protein ligase EL5-like [Oryza sativa Japonica Group]	sp|Q9LRB7|EL5_ORYSJ;	E3 ubiquitin-protein ligase EL5 OS=Oryza sativa subsp. japonica OX=39947 GN=EL5.1 PE=1 SV=1;	PF13639.3;PF17123.2;PF13923.3;PF12678.4;PF00097.22;PF12861.4;PF13920.3;PF13445.3;PF14634.3;PF17120.2	zf-RING_2;zf-RING_11;zf-C3HC4_2;zf-rbx1;zf-C3HC4;zf-ANAPC11;zf-C3HC4_3;zf-RING_UBOX;zf-RING_5;Zn_ribbon_17	Ring finger domain;RING-like zinc finger;Zinc finger, C3HC4 type;RING-H2 zinc finger domain;Zinc finger, C3HC4 type;Anaphase-promoting complex subunit 11 RING-H2 finger;Zinc finger, C3HC4 type;RING-type zinc-finger;zinc-RING finger domain;Zinc-ribbon, C4HC2 type
LOC_Os09g09510		RecName: Full=L-type lectin-domain containing receptor kinase IV.1; Short=Arabidopsis thaliana lectin-receptor kinase e; Short=AthlecRK-e; Short=LecRK-IV.1; AltNam	4.005	2.00194	2.68975e-06	8.77128e-05	yes	up	0.58	1.09	0.42	2.24	3.93	3.48	0.696667	3.21667	GO:0006468;GO:0016021;GO:0016020;GO:0030246;GO:0000166;GO:0004674;GO:0004672;GO:0005524	BP:protein phosphorylation;CC:integral component of membrane;CC:membrane;MF:carbohydrate binding;MF:nucleotide binding;MF:protein serine/threonine kinase activity;MF:protein kinase activity;MF:ATP binding;	------	------	------	------	COG0515	T:Signal transduction mechanisms	EEE69317.1	hypothetical protein OsJ_28606 [Oryza sativa Japonica Group]	sp|O80939|LRK41_ARATH;	L-type lectin-domain containing receptor kinase IV.1 OS=Arabidopsis thaliana OX=3702 GN=LECRK41 PE=2 SV=1;	PF00139.16;PF00069.22;PF07714.14	Lectin_legB;Pkinase;Pkinase_Tyr	Legume lectin domain;Protein kinase domain;Protein tyrosine kinase
LOC_Os08g33720		RecName: Full=Malate dehydrogenase, chloroplastic; AltName: Full=pNAD-MDH; Flags: Precursor	0.467	-1.09891	2.72828e-06	8.85215e-05	yes	down	110.79	216.88	160.99	72.96	101.95	90.47	162.887	88.46	GO:0005975;GO:0006099;GO:0006108;GO:0055114;GO:0009536;GO:0030060	BP:carbohydrate metabolic process;BP:tricarboxylic acid cycle;BP:malate metabolic process;BP:oxidation-reduction process;CC:plastid;MF:L-malate dehydrogenase activity;	K00026	MDH2	map00020;map00270;map00620;map00630;map00710	Citrate cycl;Cysteine and methionine metabolism;Pyruvate metabolism;Glyoxylate and dicarboxylate metabolism;Carbon fixation in photosynthetic organisms	COG0039	C:Energy production and conversion	XP_015650665.1	PREDICTED: malate dehydrogenase, chloroplastic [Oryza sativa Japonica Group]	sp|Q9SN86|MDHP_ARATH;	Malate dehydrogenase, chloroplastic OS=Arabidopsis thaliana OX=3702 GN=At3g47520 PE=1 SV=1;	PF00056.20;PF02866.15;PF01073.16	Ldh_1_N;Ldh_1_C;3Beta_HSD	lactate/malate dehydrogenase, NAD binding domain;lactate/malate dehydrogenase, alpha/beta C-terminal domain;3-beta hydroxysteroid dehydrogenase/isomerase family
LOC_Os11g40840		RecName: Full=Leucine-rich repeat receptor-like kinase protein FLORAL ORGAN NUMBER1; Short=OsFON1; AltName: Full=CLV1-like LRR receptor kinase; Flags: Precursor	0.197	-2.34634	2.72521e-06	8.85215e-05	yes	down	3.02	3.1	5.51	0.55	1.38	0.81	3.87667	0.913333	GO:0016310;GO:0016020;GO:0000166;GO:0004672	BP:phosphorylation;CC:membrane;MF:nucleotide binding;MF:protein kinase activity;	------	------	------	------	COG4886;COG0515	S:Function unknown;T:Signal transduction mechanisms	ABA94873.1	Leucine Rich Repeat family protein [Oryza sativa Japonica Group]	sp|C0LGQ5|GSO1_ARATH;	LRR receptor-like serine/threonine-protein kinase GSO1 OS=Arabidopsis thaliana OX=3702 GN=GSO1 PE=1 SV=1;	PF13855.3;PF12799.4;PF08263.9;PF13516.3	LRR_8;LRR_4;LRRNT_2;LRR_6	Leucine rich repeat;Leucine Rich repeats;Leucine rich repeat N-terminal domain;Leucine Rich repeat
LOC_Os01g10890		RecName: Full=CBL-interacting protein kinase 5; AltName: Full=OsCIPK05	3.6	1.84815	2.7479e-06	8.90244e-05	yes	up	1.02	2.35	1.05	5.18	4.38	8.85	1.47333	6.13667	GO:0006468;GO:0007165;GO:0016021;GO:0004674;GO:0005524	BP:protein phosphorylation;BP:signal transduction;CC:integral component of membrane;MF:protein serine/threonine kinase activity;MF:ATP binding;	K07198	PRKAA, AMPK	map04714	Thermogenesis	COG0515	T:Signal transduction mechanisms	XP_015621591.1	PREDICTED: CBL-interacting protein kinase 5 [Oryza sativa Japonica Group]	sp|Q9LWM4|CIPK5_ORYSJ;	CBL-interacting protein kinase 5 OS=Oryza sativa subsp. japonica OX=39947 GN=CIPK5 PE=2 SV=1;	PF00069.22;PF07714.14;PF03822.11;PF14531.3	Pkinase;Pkinase_Tyr;NAF;Kinase-like	Protein kinase domain;Protein tyrosine kinase;NAF domain;Kinase-like
LOC_Os02g07830		RecName: Full=Probable cation transporter HKT6; Short=OsHKT6	0.147	-2.76772	2.91675e-06	9.42124e-05	yes	down	3.12	1.45	2.22	0.67	0.19	0.34	2.26333	0.4	GO:0006812;GO:0035725;GO:0098655;GO:0055085;GO:0016020;GO:0016021;GO:0005886;GO:0015081;GO:0008324	BP:cation transport;BP:sodium ion transmembrane transport;BP:cation transmembrane transport;BP:transmembrane transport;CC:membrane;CC:integral component of membrane;CC:plasma membrane;MF:sodium ion transmembrane transporter activity;MF:cation transmembrane transporter activity;	------	------	------	------	COG0168	P:Inorganic ion transport and metabolism	XP_015626193.1	PREDICTED: probable cation transporter HKT6 [Oryza sativa Japonica Group]	sp|Q6H501|HKT6_ORYSJ;	Probable cation transporter HKT6 OS=Oryza sativa subsp. japonica OX=39947 GN=HKT6 PE=2 SV=2;	PF02386.13	TrkH	Cation transport protein
LOC_Os03g01880		RecName: Full=Probable cytokinin riboside 5'-monophosphate phosphoribohydrolase LOGL3; AltName: Full=Protein LONELY GUY-like 3	3.254	1.70218	2.92861e-06	9.43135e-05	yes	up	2.17	2.94	1.15	7.24	9.08	7.57	2.08667	7.96333	GO:0009691;GO:0005634;GO:0005829;GO:0005739;GO:0016799	BP:cytokinin biosynthetic process;CC:nucleus;CC:cytosol;CC:mitochondrion;MF:hydrolase activity, hydrolyzing N-glycosyl compounds;	------	------	------	------	COG1611	S:Function unknown	ABF93573.1	expressed protein [Oryza sativa Japonica Group]	sp|Q8H7U8|LOGL3_ORYSJ;	Probable cytokinin riboside 5'-monophosphate phosphoribohydrolase LOGL3 OS=Oryza sativa subsp. japonica OX=39947 GN=LOGL3 PE=2 SV=1;	PF03641.11	Lysine_decarbox	Possible lysine decarboxylase
LOC_Os04g56939		_	0.411	-1.2831	2.92533e-06	9.43135e-05	yes	down	26.89	40.55	27.72	14.58	13.74	21.1	31.72	16.4733	------	------	K18185	COX23	------	------	ENOG4112B0H	O:Posttranslational modification, protein turnover, chaperones	BAF16088.1	Os04g0665000, partial [Oryza sativa Japonica Group]	------	------	------	------	------
LOC_Os08g08820		RecName: Full=Homeobox-leucine zipper protein ROC1; AltName: Full=GLABRA 2-like homeobox protein 1; AltName: Full=HD-ZIP protein ROC1; AltName: Full=Homeodomain tra	2.138	1.09603	3.01034e-06	9.68011e-05	yes	up	18.21	37.75	23.64	56.64	61.72	77.18	26.5333	65.18	GO:0006355;GO:0005634;GO:0008289;GO:0043565	BP:regulation of transcription, DNA-templated;CC:nucleus;MF:lipid binding;MF:sequence-specific DNA binding;	K09338	HD-ZIP	------	------	ENOG411107H	K:Transcription	XP_015650023.1	PREDICTED: homeobox-leucine zipper protein ROC1 isoform X2 [Oryza sativa Japonica Group]	sp|Q6ZAR0|ROC1_ORYSJ;	Homeobox-leucine zipper protein ROC1 OS=Oryza sativa subsp. japonica OX=39947 GN=ROC1 PE=2 SV=1;	PF01852.16;PF00046.26	START;Homeobox	START domain;Homeobox domain
LOC_Os01g64110		RecName: Full=Hevamine-A; Includes: RecName: Full=Chitinase; Includes: RecName: Full=Lysozyme; Flags: Precursor	0.384	-1.37925	3.05648e-06	9.81225e-05	yes	down	8.92	12.58	17.94	5.22	5.79	6.95	13.1467	5.98667	GO:0005975;GO:0006032;GO:0005576;GO:0008061;GO:0004553;GO:0004568	BP:carbohydrate metabolic process;BP:chitin catabolic process;CC:extracellular region;MF:chitin binding;MF:hydrolase activity, hydrolyzing O-glycosyl compounds;MF:chitinase activity;	K01183	E3.2.1.14	map00520	Amino sugar and nucleotide sugar metabolism	ENOG4111GPA	G:Carbohydrate transport and metabolism	XP_015618637.1	PREDICTED: hevamine-A [Oryza sativa Japonica Group]	sp|P23472|CHLY_HEVBR;	Hevamine-A OS=Hevea brasiliensis OX=3981 PE=1 SV=2;	PF00704.25	Glyco_hydro_18	Glycosyl hydrolases family 18
LOC_Os04g59610		RecName: Full=Protein STAY-GREEN LIKE, chloroplastic	0.228	-2.13336	3.06051e-06	9.81225e-05	yes	down	22	6.42	12.93	4.22	2.9	4.45	13.7833	3.85667	GO:0009536;GO:0005524	CC:plastid;MF:ATP binding;	K18213	PRORP	map03013	RNA transport	ENOG410XP4Z;ENOG4111UAI	L:Replication, recombination and repair;S:Function unknown	XP_015634943.1	PREDICTED: LOW QUALITY PROTEIN: proteinaceous RNase P 1, chloroplastic/mitochondrial [Oryza sativa Japonica Group]	sp|Q0J8Q3|SGRL_ORYSJ;	Protein STAY-GREEN LIKE, chloroplastic OS=Oryza sativa subsp. japonica OX=39947 GN=Os04g0692600 PE=2 SV=1;	PF12638.4	Staygreen	Staygreen protein
[truncated: 1,432 more rows]
