# Supplementary material for: Proteomic and Transcriptomic Analyses Provide Novel Insights into the Crucial Roles of Host-Induced Carbohydrate Metabolism Enzymes in Xanthomonas oryzae pv. oryzae Virulence and Rice-Xoo Interaction
Source: Rice (N Y). 2021 Jun 26;14:57. doi: 10.1186/s12284-021-00503-x (PMC8236019; doi:10.1186/s12284-021-00503-x)
Supplement: Supplementary file 2 — Additional file 2: Table S2. Gene ontology (GO) annotations of DEGs from four pairwise comparisons. [file 12284_2021_503_MOESM2_ESM.xls]

## Sheet: 基因集GO分类统计表
Table S2. Gene ontology (GO) annotations of DEGs from four pairwise comparisons.
PXO99A vs ΔxanA (1d)
GO ID	Description	Term Type	number	percent
GO:0032501	multicellular organismal process	biological_process	2	2/131	LOC_Os09g28390 LOC_Os03g05310
GO:0050789	regulation of biological process	biological_process	7	7/131	LOC_Os03g18600 LOC_Os04g43200 LOC_Os01g10320 LOC_Os02g45450 LOC_Os12g04500 LOC_Os08g06280 LOC_Os04g57930
GO:0048511	rhythmic process	biological_process	0	0
GO:0040007	growth	biological_process	0	0
GO:0022414	reproductive process	biological_process	2	2/131	LOC_Os10g40730 LOC_Os03g05310
GO:0098754	detoxification	biological_process	6	6/131	LOC_Os06g48030 LOC_Os12g08920 LOC_Os02g09940 LOC_Os01g19020 LOC_Os01g61880 LOC_Os10g02040
GO:0050896	response to stimulus	biological_process	25	25/131	LOC_Os07g37240 LOC_Os06g48030 LOC_Os06g21590 LOC_Os03g18600 LOC_Os04g25650 LOC_Os03g39610 LOC_Os12g08920 LOC_Os04g43200 LOC_Os02g09940 LOC_Os01g52240 LOC_Os04g38410 LOC_Os06g11290 LOC_Os12g04500 LOC_Os08g06280 LOC_Os01g19020 LOC_Os11g13890 LOC_Os01g32780 LOC_Os04g57930 LOC_Os06g11240 LOC_Os08g33820 LOC_Os02g49680 LOC_Os02g10390 LOC_Os01g61880 LOC_Os03g05310 LOC_Os10g02040
GO:0009987	cellular process	biological_process	62	62/131	LOC_Os07g37240 LOC_Os06g48030 LOC_Os05g34830 LOC_Os06g21590 LOC_Os03g18600 LOC_Os11g24450 LOC_Os04g25650 LOC_Os10g40730 LOC_Os03g39610 LOC_Os11g07020 LOC_Os12g08920 LOC_Os09g28390 LOC_Os05g47540 LOC_Os04g43200 LOC_Os02g10590 LOC_Os01g50410 LOC_Os01g10320 LOC_Os12g09720 LOC_Os02g09940 LOC_Os05g50570 LOC_Os07g43700 LOC_Os02g45450 LOC_Os01g52240 LOC_Os03g58290 LOC_Os01g22980 LOC_Os03g61720 LOC_Os04g…
GO:0071840	cellular component organization or biogenesis	biological_process	7	7/131	LOC_Os10g40730 LOC_Os12g08920 LOC_Os10g35030 LOC_Os06g22960 LOC_Os02g51060 LOC_Os01g19020 LOC_Os01g20980
GO:0000003	reproduction	biological_process	2	2/131	LOC_Os10g40730 LOC_Os03g05310
GO:0065007	biological regulation	biological_process	14	14/131	LOC_Os03g18600 LOC_Os09g28390 LOC_Os04g43200 LOC_Os01g10320 LOC_Os12g09720 LOC_Os02g45450 LOC_Os08g35860 LOC_Os12g04500 LOC_Os06g22960 LOC_Os08g06280 LOC_Os04g57930 LOC_Os03g20720 LOC_Os01g20980 LOC_Os11g42500
GO:0048519	negative regulation of biological process	biological_process	1	1/131	LOC_Os08g06280
GO:0051179	localization	biological_process	9	9/131	LOC_Os11g24450 LOC_Os11g05700 LOC_Os05g23440 LOC_Os10g35030 LOC_Os06g22960 LOC_Os12g12934 LOC_Os01g57840 LOC_Os04g45860 LOC_Os01g12520
GO:0032502	developmental process	biological_process	3	3/131	LOC_Os09g28390 LOC_Os08g06280 LOC_Os03g05310
GO:0044699	single-organism process	biological_process	41	41/131	LOC_Os06g48030 LOC_Os03g15460 LOC_Os03g18600 LOC_Os11g24450 LOC_Os11g07020 LOC_Os12g08920 LOC_Os03g21400 LOC_Os09g28390 LOC_Os05g47540 LOC_Os04g43200 LOC_Os12g09720 LOC_Os02g09940 LOC_Os07g43700 LOC_Os03g58290 LOC_Os01g45274 LOC_Os06g11290 LOC_Os10g35030 LOC_Os08g35860 LOC_Os09g12290 LOC_Os12g04500 LOC_Os06g22960 LOC_Os07g23570 LOC_Os07g32010 LOC_Os08g06280 LOC_Os03g20700 LOC_Os04g37820 LOC_Os01g…
GO:0008152	metabolic process	biological_process	71	71/131	LOC_Os07g37240 LOC_Os06g48030 LOC_Os05g34830 LOC_Os06g21590 LOC_Os03g15460 LOC_Os10g38080 LOC_Os03g18600 LOC_Os11g24450 LOC_Os04g25650 LOC_Os03g39610 LOC_Os11g07020 LOC_Os12g08920 LOC_Os03g21400 LOC_Os09g28390 LOC_Os05g47540 LOC_Os04g43200 LOC_Os02g10590 LOC_Os01g50410 LOC_Os01g10320 LOC_Os12g09720 LOC_Os02g09940 LOC_Os05g50570 LOC_Os07g43700 LOC_Os02g45450 LOC_Os01g05840 LOC_Os01g52240 LOC_Os03g…
GO:0048518	positive regulation of biological process	biological_process	0	0
GO:0023052	signaling	biological_process	2	2/131	LOC_Os03g18600 LOC_Os12g04500
GO:0002376	immune system process	biological_process	2	2/131	LOC_Os08g06280 LOC_Os03g05310
GO:0051704	multi-organism process	biological_process	3	3/131	LOC_Os10g40730 LOC_Os04g43200 LOC_Os03g05310
GO:0005623	cell	cellular_component	73	73/131	LOC_Os07g37240 LOC_Os07g28610 LOC_Os04g59610 LOC_Os06g21590 LOC_Os10g38080 LOC_Os03g18600 LOC_Os11g24450 LOC_Os04g25650 LOC_Os11g47970 LOC_Os04g55180 LOC_Os10g40730 LOC_Os03g39610 LOC_Os11g07020 LOC_Os07g36080 LOC_Os06g28630 LOC_Os12g08920 LOC_Os05g47540 LOC_Os04g43200 LOC_Os02g10590 LOC_Os01g50410 LOC_Os05g23440 LOC_Os01g10320 LOC_Os09g34140 LOC_Os02g09940 LOC_Os07g43700 LOC_Os02g45450 LOC_Os01g…
GO:0043226	organelle	cellular_component	59	59/131	LOC_Os07g37240 LOC_Os07g28610 LOC_Os04g59610 LOC_Os06g21590 LOC_Os03g18600 LOC_Os11g24450 LOC_Os11g47970 LOC_Os04g55180 LOC_Os03g39610 LOC_Os11g07020 LOC_Os07g36080 LOC_Os06g28630 LOC_Os04g43200 LOC_Os02g10590 LOC_Os05g23440 LOC_Os01g10320 LOC_Os09g34140 LOC_Os02g09940 LOC_Os07g43700 LOC_Os02g45450 LOC_Os01g52240 LOC_Os03g58290 LOC_Os01g22980 LOC_Os03g61720 LOC_Os01g45274 LOC_Os04g38410 LOC_Os02g…
GO:0044422	organelle part	cellular_component	28	28/131	LOC_Os07g37240 LOC_Os07g28610 LOC_Os06g21590 LOC_Os11g24450 LOC_Os11g47970 LOC_Os04g55180 LOC_Os03g39610 LOC_Os04g43200 LOC_Os02g10590 LOC_Os02g09940 LOC_Os01g52240 LOC_Os01g45274 LOC_Os04g38410 LOC_Os10g35030 LOC_Os04g48870 LOC_Os07g05480 LOC_Os06g22960 LOC_Os02g51060 LOC_Os03g20700 LOC_Os11g13890 LOC_Os02g57030 LOC_Os08g33820 LOC_Os02g49680 LOC_Os10g10180 LOC_Os02g10390 LOC_Os12g17600 LOC_Os03g…
GO:0044464	cell part	cellular_component	73	73/131	LOC_Os07g37240 LOC_Os07g28610 LOC_Os04g59610 LOC_Os06g21590 LOC_Os10g38080 LOC_Os03g18600 LOC_Os11g24450 LOC_Os04g25650 LOC_Os11g47970 LOC_Os04g55180 LOC_Os10g40730 LOC_Os03g39610 LOC_Os11g07020 LOC_Os07g36080 LOC_Os06g28630 LOC_Os12g08920 LOC_Os05g47540 LOC_Os04g43200 LOC_Os02g10590 LOC_Os01g50410 LOC_Os05g23440 LOC_Os01g10320 LOC_Os09g34140 LOC_Os02g09940 LOC_Os07g43700 LOC_Os02g45450 LOC_Os01g…
GO:0016020	membrane	cellular_component	42	42/131	LOC_Os07g37240 LOC_Os07g28610 LOC_Os06g21590 LOC_Os11g24450 LOC_Os04g25650 LOC_Os05g14270 LOC_Os10g40730 LOC_Os03g39610 LOC_Os07g36080 LOC_Os11g05700 LOC_Os03g21400 LOC_Os09g28390 LOC_Os04g43200 LOC_Os02g10590 LOC_Os05g23440 LOC_Os01g52240 LOC_Os03g61720 LOC_Os04g38410 LOC_Os10g35030 LOC_Os07g05480 LOC_Os06g22960 LOC_Os02g51060 LOC_Os07g23570 LOC_Os03g20700 LOC_Os12g12934 LOC_Os11g13890 LOC_Os03g…
GO:0019012	virion	cellular_component	0	0
GO:0099080	supramolecular complex	cellular_component	1	1/131	LOC_Os04g48870
GO:0055044	symplast	cellular_component	2	2/131	LOC_Os11g24450 LOC_Os04g25650
GO:0031974	membrane-enclosed lumen	cellular_component	0	0
GO:0044425	membrane part	cellular_component	36	36/131	LOC_Os07g37240 LOC_Os07g28610 LOC_Os06g21590 LOC_Os11g24450 LOC_Os05g14270 LOC_Os03g39610 LOC_Os07g36080 LOC_Os11g05700 LOC_Os03g21400 LOC_Os09g28390 LOC_Os04g43200 LOC_Os02g10590 LOC_Os05g23440 LOC_Os01g52240 LOC_Os03g61720 LOC_Os04g38410 LOC_Os07g05480 LOC_Os06g22960 LOC_Os02g51060 LOC_Os07g23570 LOC_Os12g12934 LOC_Os11g13890 LOC_Os03g17300 LOC_Os01g61010 LOC_Os02g57030 LOC_Os05g25370 LOC_Os08g…
GO:0005576	extracellular region	cellular_component	12	12/131	LOC_Os06g48030 LOC_Os03g15460 LOC_Os10g40730 LOC_Os12g08920 LOC_Os08g35860 LOC_Os01g19020 LOC_Os01g63190 LOC_Os02g15750 LOC_Os01g49320 LOC_Os03g15020 LOC_Os01g20980 LOC_Os10g02040
GO:0032991	macromolecular complex	cellular_component	9	9/131	LOC_Os07g37240 LOC_Os06g21590 LOC_Os03g39610 LOC_Os01g52240 LOC_Os07g05480 LOC_Os11g13890 LOC_Os08g33820 LOC_Os02g10390 LOC_Os12g17600
GO:0044421	extracellular region part	cellular_component	1	1/131	LOC_Os08g35860
GO:0009295	nucleoid	cellular_component	2	2/131	LOC_Os07g28610 LOC_Os03g62170
GO:0030054	cell junction	cellular_component	2	2/131	LOC_Os11g24450 LOC_Os04g25650
GO:0044423	virion part	cellular_component	0	0
GO:0000988	transcription factor activity, protein binding	molecular_function	0	0
GO:0001071	nucleic acid binding transcription factor activity	molecular_function	2	2/131	LOC_Os11g47970 LOC_Os02g45450
GO:0009055	electron carrier activity	molecular_function	2	2/131	LOC_Os03g63390 LOC_Os07g02200
GO:0005215	transporter activity	molecular_function	5	5/131	LOC_Os11g24450 LOC_Os11g05700 LOC_Os06g22960 LOC_Os12g12934 LOC_Os01g12520
GO:0005488	binding	molecular_function	53	53/131	LOC_Os07g37240 LOC_Os04g59610 LOC_Os06g48030 LOC_Os06g21590 LOC_Os03g15460 LOC_Os03g18600 LOC_Os11g47970 LOC_Os03g39610 LOC_Os06g28630 LOC_Os11g05700 LOC_Os12g08920 LOC_Os03g21400 LOC_Os09g28390 LOC_Os04g43200 LOC_Os02g10590 LOC_Os01g50410 LOC_Os01g10320 LOC_Os02g45450 LOC_Os01g52240 LOC_Os03g58290 LOC_Os12g31000 LOC_Os01g45274 LOC_Os04g38410 LOC_Os06g11290 LOC_Os08g35860 LOC_Os09g12290 LOC_Os01g…
GO:0003824	catalytic activity	molecular_function	59	59/131	LOC_Os06g48030 LOC_Os10g25400 LOC_Os05g11910 LOC_Os03g15460 LOC_Os10g38080 LOC_Os04g25650 LOC_Os04g55180 LOC_Os11g07020 LOC_Os11g05700 LOC_Os12g08920 LOC_Os03g21400 LOC_Os09g28390 LOC_Os05g47540 LOC_Os04g43200 LOC_Os02g10590 LOC_Os01g50410 LOC_Os02g09940 LOC_Os03g61360 LOC_Os05g50570 LOC_Os07g43700 LOC_Os01g05840 LOC_Os03g58290 LOC_Os01g22980 LOC_Os02g35940 LOC_Os03g61720 LOC_Os01g45274 LOC_Os06g…
GO:0004871	signal transducer activity	molecular_function	1	1/131	LOC_Os01g50410
GO:0005198	structural molecule activity	molecular_function	2	2/131	LOC_Os11g24450 LOC_Os01g12520
GO:0098772	molecular function regulator	molecular_function	6	6/131	LOC_Os10g36500 LOC_Os03g18600 LOC_Os12g09720 LOC_Os03g20720 LOC_Os01g20980 LOC_Os11g42500
GO:0045735	nutrient reservoir activity	molecular_function	0	0
GO:0016209	antioxidant activity	molecular_function	6	6/131	LOC_Os06g48030 LOC_Os12g08920 LOC_Os02g09940 LOC_Os01g19020 LOC_Os01g61880 LOC_Os10g02040
GO:0060089	molecular transducer activity	molecular_function	1	1/131	LOC_Os03g18600
PXO99A vs ΔxanA (3d)
GO ID	Description	Term Type	number	percent
GO:0032501	multicellular organismal process	biological_process	1	1/106	LOC_Os09g06464
GO:0050789	regulation of biological process	biological_process	16	16/106	LOC_Os09g38834 LOC_Os12g37970 LOC_Os03g57510 LOC_Os04g32480 LOC_Os07g11510 LOC_Os03g62240 LOC_Os09g29820 LOC_Os08g28710 LOC_Os01g15900 LOC_Os01g13480 LOC_Os01g04050 LOC_Os09g06464 LOC_Os04g16764 LOC_Os09g38830 LOC_Os10g28240 LOC_Os01g60830
GO:0048511	rhythmic process	biological_process	0	0
GO:0040007	growth	biological_process	0	0
GO:0022414	reproductive process	biological_process	1	1/106	LOC_Os09g06464
GO:0098754	detoxification	biological_process	2	2/106	LOC_Os01g22352 LOC_Os06g48010
GO:0050896	response to stimulus	biological_process	13	13/106	LOC_Os01g22352 LOC_Os09g38834 LOC_Os06g48010 LOC_Os03g57510 LOC_Os04g32480 LOC_Os02g36210 LOC_Os08g42350 LOC_Os07g11510 LOC_Os08g28710 LOC_Os01g54620 LOC_Os09g06464 LOC_Os03g04110 LOC_Os09g38830
GO:0009987	cellular process	biological_process	47	47/106	LOC_Os11g42200 LOC_Os05g50550 LOC_Os04g16834 LOC_Os04g56230 LOC_Os09g20220 LOC_Os01g72140 LOC_Os05g34150 LOC_Os12g05990 LOC_Os10g38360 LOC_Os09g08130 LOC_Os04g53606 LOC_Os01g22352 LOC_Os09g38834 LOC_Os04g49350 LOC_Os11g05050 LOC_Os12g37970 LOC_Os08g15308 LOC_Os01g19170 LOC_Os06g48010 LOC_Os03g57510 LOC_Os04g32480 LOC_Os02g36210 LOC_Os07g11510 LOC_Os05g25880 LOC_Os03g62240 LOC_Os05g22716 LOC_Os09g…
GO:0071840	cellular component organization or biogenesis	biological_process	8	8/106	LOC_Os01g22352 LOC_Os04g49350 LOC_Os01g19170 LOC_Os01g13480 LOC_Os01g54620 LOC_Os06g01760 LOC_Os09g30130 LOC_Os01g20980
GO:0000003	reproduction	biological_process	1	1/106	LOC_Os09g06464
GO:0065007	biological regulation	biological_process	17	17/106	LOC_Os09g38834 LOC_Os12g37970 LOC_Os03g57510 LOC_Os04g32480 LOC_Os07g11510 LOC_Os03g62240 LOC_Os09g29820 LOC_Os08g28710 LOC_Os01g15900 LOC_Os01g13480 LOC_Os01g04050 LOC_Os09g06464 LOC_Os04g16764 LOC_Os09g38830 LOC_Os10g28240 LOC_Os01g20980 LOC_Os01g60830
GO:0048519	negative regulation of biological process	biological_process	3	3/106	LOC_Os04g32480 LOC_Os07g11510 LOC_Os01g04050
GO:0051179	localization	biological_process	5	5/106	LOC_Os08g42350 LOC_Os11g24060 LOC_Os05g06480 LOC_Os10g28240 LOC_Os07g33954
GO:0032502	developmental process	biological_process	1	1/106	LOC_Os09g06464
GO:0044699	single-organism process	biological_process	40	40/106	LOC_Os11g42200 LOC_Os05g50550 LOC_Os04g56230 LOC_Os09g20220 LOC_Os12g05440 LOC_Os01g72140 LOC_Os05g34150 LOC_Os10g38360 LOC_Os09g08130 LOC_Os01g22352 LOC_Os09g38834 LOC_Os11g05050 LOC_Os06g48010 LOC_Os03g57510 LOC_Os03g18890 LOC_Os04g32480 LOC_Os02g36210 LOC_Os08g42350 LOC_Os12g39310 LOC_Os02g37590 LOC_Os04g29090 LOC_Os11g24060 LOC_Os01g65902 LOC_Os08g28710 LOC_Os07g37730 LOC_Os03g13300 LOC_Os01g…
GO:0008152	metabolic process	biological_process	63	63/106	LOC_Os11g42200 LOC_Os05g50550 LOC_Os04g16834 LOC_Os04g56230 LOC_Os09g20220 LOC_Os12g05440 LOC_Os01g72140 LOC_Os05g34150 LOC_Os12g05990 LOC_Os10g38360 LOC_Os09g08130 LOC_Os04g53606 LOC_Os01g22352 LOC_Os09g38834 LOC_Os11g05050 LOC_Os12g37970 LOC_Os08g15308 LOC_Os01g19170 LOC_Os06g48010 LOC_Os03g57510 LOC_Os03g18890 LOC_Os04g32480 LOC_Os02g36210 LOC_Os07g11510 LOC_Os05g25880 LOC_Os03g62240 LOC_Os12g…
GO:0048518	positive regulation of biological process	biological_process	2	2/106	LOC_Os04g16764 LOC_Os01g60830
GO:0023052	signaling	biological_process	5	5/106	LOC_Os09g38834 LOC_Os03g57510 LOC_Os04g32480 LOC_Os08g28710 LOC_Os09g38830
GO:0002376	immune system process	biological_process	0	0
GO:0051704	multi-organism process	biological_process	1	1/106	LOC_Os01g54620
GO:0005623	cell	cellular_component	49	49/106	LOC_Os02g04510 LOC_Os08g37670 LOC_Os05g50550 LOC_Os01g47630 LOC_Os04g16834 LOC_Os01g07880 LOC_Os04g56230 LOC_Os09g20220 LOC_Os01g72140 LOC_Os03g07960 LOC_Os05g34150 LOC_Os10g38360 LOC_Os09g08130 LOC_Os01g22352 LOC_Os09g38834 LOC_Os11g05050 LOC_Os12g37970 LOC_Os08g15308 LOC_Os03g12700 LOC_Os03g57510 LOC_Os03g18890 LOC_Os04g32480 LOC_Os02g36210 LOC_Os08g42350 LOC_Os02g58310 LOC_Os05g25880 LOC_Os03g…
GO:0043226	organelle	cellular_component	32	32/106	LOC_Os02g04510 LOC_Os05g50550 LOC_Os01g47630 LOC_Os04g16834 LOC_Os01g07880 LOC_Os03g07960 LOC_Os09g08130 LOC_Os12g37970 LOC_Os08g15308 LOC_Os03g12700 LOC_Os03g57510 LOC_Os03g18890 LOC_Os04g32480 LOC_Os02g36210 LOC_Os08g42350 LOC_Os02g58310 LOC_Os05g25880 LOC_Os03g62240 LOC_Os05g22716 LOC_Os01g65902 LOC_Os01g13390 LOC_Os07g37730 LOC_Os03g62610 LOC_Os01g14410 LOC_Os01g02900 LOC_Os09g06464 LOC_Os08g…
GO:0044422	organelle part	cellular_component	4	4/106	LOC_Os08g15308 LOC_Os01g65902 LOC_Os04g16764 LOC_Os09g30130
GO:0044464	cell part	cellular_component	48	48/106	LOC_Os02g04510 LOC_Os08g37670 LOC_Os05g50550 LOC_Os01g47630 LOC_Os04g16834 LOC_Os01g07880 LOC_Os04g56230 LOC_Os09g20220 LOC_Os01g72140 LOC_Os03g07960 LOC_Os05g34150 LOC_Os10g38360 LOC_Os09g08130 LOC_Os01g22352 LOC_Os09g38834 LOC_Os11g05050 LOC_Os12g37970 LOC_Os08g15308 LOC_Os03g12700 LOC_Os03g57510 LOC_Os03g18890 LOC_Os04g32480 LOC_Os02g36210 LOC_Os08g42350 LOC_Os02g58310 LOC_Os05g25880 LOC_Os03g…
GO:0016020	membrane	cellular_component	31	31/106	LOC_Os08g37670 LOC_Os07g37620 LOC_Os01g47630 LOC_Os12g05440 LOC_Os09g38834 LOC_Os11g29290 LOC_Os10g39020 LOC_Os03g12700 LOC_Os03g57510 LOC_Os04g49160 LOC_Os08g42350 LOC_Os04g29090 LOC_Os11g24060 LOC_Os01g65902 LOC_Os08g28710 LOC_Os12g44030 LOC_Os01g14410 LOC_Os01g02900 LOC_Os01g54620 LOC_Os01g04050 LOC_Os01g43774 LOC_Os04g36720 LOC_Os05g06480 LOC_Os03g04110 LOC_Os01g65992 LOC_Os09g38830 LOC_Os09g…
GO:0019012	virion	cellular_component	0	0
GO:0099080	supramolecular complex	cellular_component	0	0
GO:0055044	symplast	cellular_component	0	0
GO:0031974	membrane-enclosed lumen	cellular_component	0	0
GO:0044425	membrane part	cellular_component	24	24/106	LOC_Os08g37670 LOC_Os07g37620 LOC_Os01g47630 LOC_Os12g05440 LOC_Os09g38834 LOC_Os10g39020 LOC_Os03g12700 LOC_Os04g49160 LOC_Os08g42350 LOC_Os04g29090 LOC_Os11g24060 LOC_Os01g65902 LOC_Os12g44030 LOC_Os01g02900 LOC_Os01g54620 LOC_Os01g43774 LOC_Os04g36720 LOC_Os05g06480 LOC_Os03g04110 LOC_Os01g65992 LOC_Os09g38830 LOC_Os09g30130 LOC_Os10g28240 LOC_Os07g33954
GO:0005576	extracellular region	cellular_component	8	8/106	LOC_Os11g42200 LOC_Os01g22352 LOC_Os01g19170 LOC_Os06g48010 LOC_Os07g11510 LOC_Os01g04050 LOC_Os06g01760 LOC_Os01g20980
GO:0032991	macromolecular complex	cellular_component	3	3/106	LOC_Os08g15308 LOC_Os04g16764 LOC_Os04g31120
GO:0044421	extracellular region part	cellular_component	1	1/106	LOC_Os07g11510
GO:0009295	nucleoid	cellular_component	0	0
GO:0030054	cell junction	cellular_component	0	0
GO:0044423	virion part	cellular_component	0	0
GO:0000988	transcription factor activity, protein binding	molecular_function	1	1/106	LOC_Os04g32480
GO:0001071	nucleic acid binding transcription factor activity	molecular_function	2	2/106	LOC_Os09g29820 LOC_Os10g28240
GO:0009055	electron carrier activity	molecular_function	3	3/106	LOC_Os08g37670 LOC_Os01g65902 LOC_Os01g13480
GO:0005215	transporter activity	molecular_function	5	5/106	LOC_Os08g42350 LOC_Os11g24060 LOC_Os05g06480 LOC_Os10g28240 LOC_Os07g33954
GO:0005488	binding	molecular_function	42	42/106	LOC_Os11g42200 LOC_Os05g50550 LOC_Os04g16834 LOC_Os12g05440 LOC_Os04g53606 LOC_Os01g22352 LOC_Os09g38834 LOC_Os11g05050 LOC_Os12g37970 LOC_Os08g15308 LOC_Os11g29290 LOC_Os06g48010 LOC_Os03g57510 LOC_Os04g49160 LOC_Os02g36210 LOC_Os08g42350 LOC_Os03g62240 LOC_Os12g39310 LOC_Os05g22716 LOC_Os04g29090 LOC_Os09g29820 LOC_Os01g65902 LOC_Os08g28710 LOC_Os01g15900 LOC_Os12g44030 LOC_Os03g13300 LOC_Os03g…
GO:0003824	catalytic activity	molecular_function	54	54/106	LOC_Os11g42200 LOC_Os05g50550 LOC_Os04g56230 LOC_Os09g20220 LOC_Os12g05440 LOC_Os01g72140 LOC_Os05g34150 LOC_Os10g38360 LOC_Os09g08130 LOC_Os01g22352 LOC_Os09g38834 LOC_Os11g05050 LOC_Os11g29290 LOC_Os01g19170 LOC_Os06g48010 LOC_Os03g12700 LOC_Os03g57510 LOC_Os03g18890 LOC_Os02g36210 LOC_Os05g25880 LOC_Os12g39310 LOC_Os02g37590 LOC_Os04g29090 LOC_Os08g28710 LOC_Os12g44030 LOC_Os07g37730 LOC_Os03g…
GO:0004871	signal transducer activity	molecular_function	0	0
GO:0005198	structural molecule activity	molecular_function	2	2/106	LOC_Os08g15308 LOC_Os04g16764
GO:0098772	molecular function regulator	molecular_function	3	3/106	LOC_Os07g11510 LOC_Os01g04050 LOC_Os01g20980
GO:0045735	nutrient reservoir activity	molecular_function	0	0
GO:0016209	antioxidant activity	molecular_function	2	2/106	LOC_Os01g22352 LOC_Os06g48010
GO:0060089	molecular transducer activity	molecular_function	0	0
PXO99A vs Δimp (1d)
GO ID	Description	Term Type	number	percent
GO:0032501	multicellular organismal process	biological_process	40	40/1521	LOC_Os03g61980 LOC_Os11g34460 LOC_Os04g34300 LOC_Os07g06620 LOC_Os08g36860 LOC_Os08g45030 LOC_Os03g23050 LOC_Os09g27750 LOC_Os04g08350 LOC_Os09g28390 LOC_Os03g10620 LOC_Os04g41560 LOC_Os10g42690 LOC_Os04g54180 LOC_Os08g15050 LOC_Os04g34320 LOC_Os01g40630 LOC_Os01g03480 LOC_Os09g37344 LOC_Os09g27040 LOC_Os09g34950 LOC_Os06g06960 LOC_Os06g40030 LOC_Os09g37446 LOC_Os06g02019 LOC_Os01g25820 LOC_Os04g…
GO:0050789	regulation of biological process	biological_process	146	146/1521	LOC_Os01g26300 LOC_Os01g12900 LOC_Os05g05730 LOC_Os02g45980 LOC_Os08g42750 LOC_Os07g29410 LOC_Os05g40960 LOC_Os01g43410 LOC_Os08g05320 LOC_Os11g34460 LOC_Os11g02610 LOC_Os04g36070 LOC_Os03g17100 LOC_Os07g27670 LOC_Os07g02780 LOC_Os08g07550 LOC_Os05g40190 LOC_Os04g50700 LOC_Os03g12390 LOC_Os01g32460 LOC_Os06g45140 LOC_Os02g32590 LOC_Os01g64360 LOC_Os05g50560 LOC_Os07g06620 LOC_Os10g10130 LOC_Os09g…
GO:0048511	rhythmic process	biological_process	2	2/1521	LOC_Os11g34460 LOC_Os09g36220
GO:0040007	growth	biological_process	10	10/1521	LOC_Os10g35460 LOC_Os01g40630 LOC_Os09g37344 LOC_Os05g48200 LOC_Os07g01860 LOC_Os09g37446 LOC_Os09g37330 LOC_Os03g56270 LOC_Os02g47420 LOC_Os03g30260
GO:0022414	reproductive process	biological_process	22	22/1521	LOC_Os11g34460 LOC_Os12g04980 LOC_Os04g34300 LOC_Os10g40730 LOC_Os07g06620 LOC_Os08g45030 LOC_Os03g23050 LOC_Os09g27750 LOC_Os03g01270 LOC_Os10g42690 LOC_Os04g54180 LOC_Os04g34320 LOC_Os06g06960 LOC_Os06g40030 LOC_Os02g40320 LOC_Os01g65010 LOC_Os03g56270 LOC_Os10g35110 LOC_Os02g47420 LOC_Os05g05600 LOC_Os03g54160 LOC_Os02g09930
GO:0098754	detoxification	biological_process	26	26/1521	LOC_Os07g47990 LOC_Os06g46799 LOC_Os05g04500 LOC_Os06g48030 LOC_Os06g20150 LOC_Os10g02070 LOC_Os09g26660 LOC_Os12g08920 LOC_Os07g02440 LOC_Os02g09940 LOC_Os03g13210 LOC_Os07g48020 LOC_Os01g73170 LOC_Os01g28030 LOC_Os01g63620 LOC_Os01g19020 LOC_Os01g25820 LOC_Os07g48010 LOC_Os01g22370 LOC_Os04g14680 LOC_Os06g35490 LOC_Os02g34810 LOC_Os07g48060 LOC_Os01g61880 LOC_Os10g02040 LOC_Os01g16450
GO:0050896	response to stimulus	biological_process	159	159/1521	LOC_Os01g26300 LOC_Os07g37240 LOC_Os01g12900 LOC_Os07g47990 LOC_Os02g45980 LOC_Os08g42750 LOC_Os07g29410 LOC_Os06g46799 LOC_Os05g04500 LOC_Os06g48030 LOC_Os11g07930 LOC_Os01g43410 LOC_Os08g05320 LOC_Os11g34460 LOC_Os11g02610 LOC_Os04g36070 LOC_Os06g21590 LOC_Os07g02780 LOC_Os12g04980 LOC_Os06g20150 LOC_Os12g03230 LOC_Os05g40190 LOC_Os04g50700 LOC_Os03g12390 LOC_Os10g02070 LOC_Os01g32460 LOC_Os10g…
GO:0009987	cellular process	biological_process	578	578/1521	LOC_Os05g34950 LOC_Os01g26300 ChrSy.fgenesh.gene.28 LOC_Os01g43890 LOC_Os04g47770 LOC_Os12g09700 LOC_Os02g47920 LOC_Os07g43740 LOC_Os10g35460 LOC_Os08g31630 LOC_Os07g37240 LOC_Os01g12900 LOC_Os06g49470 LOC_Os07g47990 LOC_Os05g05730 LOC_Os02g45980 LOC_Os01g47400 LOC_Os08g42750 LOC_Os07g29410 LOC_Os05g40960 LOC_Os06g46799 LOC_Os07g32950 LOC_Os01g34560 LOC_Os01g60190 LOC_Os05g04500 LOC_Os05g50550 LO…
GO:0071840	cellular component organization or biogenesis	biological_process	65	65/1521	LOC_Os10g35460 LOC_Os06g46799 LOC_Os05g04500 LOC_Os03g17100 LOC_Os12g04980 LOC_Os06g20150 LOC_Os04g51440 LOC_Os02g03670 LOC_Os09g38090 LOC_Os10g40730 LOC_Os11g02080 LOC_Os08g45030 LOC_Os03g23050 LOC_Os12g08920 LOC_Os04g49350 LOC_Os03g01270 LOC_Os02g03020 LOC_Os06g48200 LOC_Os10g42690 LOC_Os01g13320 LOC_Os05g42350 LOC_Os03g19560 LOC_Os10g33650 LOC_Os03g05290 LOC_Os03g18860 LOC_Os01g73170 LOC_Os03g…
GO:0000003	reproduction	biological_process	22	22/1521	LOC_Os11g34460 LOC_Os12g04980 LOC_Os04g34300 LOC_Os10g40730 LOC_Os07g06620 LOC_Os08g45030 LOC_Os03g23050 LOC_Os09g27750 LOC_Os03g01270 LOC_Os10g42690 LOC_Os04g54180 LOC_Os04g34320 LOC_Os06g06960 LOC_Os06g40030 LOC_Os02g40320 LOC_Os01g65010 LOC_Os03g56270 LOC_Os10g35110 LOC_Os02g47420 LOC_Os05g05600 LOC_Os03g54160 LOC_Os02g09930
GO:0065007	biological regulation	biological_process	180	180/1521	LOC_Os01g26300 LOC_Os12g09700 LOC_Os03g61980 LOC_Os01g12900 LOC_Os05g05730 LOC_Os02g45980 LOC_Os08g42750 LOC_Os07g29410 LOC_Os05g40960 LOC_Os12g44150 LOC_Os01g43410 LOC_Os08g05320 LOC_Os11g34460 LOC_Os11g02610 LOC_Os04g36070 LOC_Os03g17100 LOC_Os07g27670 LOC_Os07g02780 LOC_Os01g71320 LOC_Os08g07550 LOC_Os05g40190 LOC_Os04g50700 LOC_Os03g12390 LOC_Os01g32460 LOC_Os06g45140 LOC_Os02g32590 LOC_Os01g…
GO:0048519	negative regulation of biological process	biological_process	14	14/1521	LOC_Os08g05320 LOC_Os03g17100 LOC_Os01g03330 LOC_Os01g59510 LOC_Os03g11180 LOC_Os05g42350 LOC_Os03g19560 LOC_Os11g38610 LOC_Os08g06280 LOC_Os09g37330 LOC_Os03g41438 LOC_Os12g05060 LOC_Os05g30970 LOC_Os09g28580
GO:0051179	localization	biological_process	140	140/1521	LOC_Os09g29430 LOC_Os04g49739 LOC_Os02g45520 LOC_Os12g44150 LOC_Os01g43410 LOC_Os09g32200 LOC_Os11g41870 LOC_Os08g38850 LOC_Os12g32760 LOC_Os11g02424 LOC_Os02g21009 LOC_Os07g39360 LOC_Os04g52390 LOC_Os01g11160 LOC_Os04g53930 LOC_Os12g03230 LOC_Os11g24450 LOC_Os02g01210 LOC_Os09g38090 LOC_Os07g01560 LOC_Os01g52160 LOC_Os12g02830 LOC_Os03g07170 LOC_Os08g45030 LOC_Os08g25624 LOC_Os09g38130 LOC_Os11g…
GO:0032502	developmental process	biological_process	40	40/1521	LOC_Os03g61980 LOC_Os11g34460 LOC_Os07g06620 LOC_Os08g36860 LOC_Os08g45030 LOC_Os03g23050 LOC_Os09g27750 LOC_Os04g08350 LOC_Os09g28390 LOC_Os03g10620 LOC_Os04g41560 LOC_Os02g03020 LOC_Os10g42690 LOC_Os08g15050 LOC_Os01g40630 LOC_Os01g03480 LOC_Os09g37344 LOC_Os10g33650 LOC_Os09g27040 LOC_Os09g34950 LOC_Os05g48200 LOC_Os03g13110 LOC_Os08g06280 LOC_Os07g01860 LOC_Os09g37446 LOC_Os06g02019 LOC_Os01g…
GO:0044699	single-organism process	biological_process	437	437/1521	LOC_Os01g26300 LOC_Os04g47770 LOC_Os12g09700 LOC_Os03g61980 LOC_Os10g35460 LOC_Os08g31630 LOC_Os09g29430 LOC_Os01g12900 LOC_Os07g47990 LOC_Os05g05730 LOC_Os08g14570 LOC_Os04g14690 LOC_Os02g45980 LOC_Os08g42750 LOC_Os07g29410 LOC_Os06g46799 LOC_Os06g21570 LOC_Os01g34560 LOC_Os01g60190 LOC_Os05g04500 LOC_Os05g50550 LOC_Os06g48030 LOC_Os04g43390 LOC_Os12g08260 LOC_Os03g13520 LOC_Os12g44150 LOC_Os01g…
GO:0008152	metabolic process	biological_process	648	648/1521	LOC_Os05g34950 LOC_Os01g26300 LOC_Os01g43890 LOC_Os04g47770 LOC_Os12g09700 LOC_Os02g47920 LOC_Os07g43740 LOC_Os03g61980 LOC_Os08g31630 LOC_Os07g37240 LOC_Os06g20960 LOC_Os06g49470 LOC_Os07g47990 LOC_Os05g05730 LOC_Os08g14570 LOC_Os04g14690 LOC_Os03g02530 LOC_Os02g45980 LOC_Os01g47400 LOC_Os08g42750 LOC_Os07g29410 LOC_Os05g40960 LOC_Os06g46799 LOC_Os03g12140 LOC_Os06g21570 LOC_Os01g34560 LOC_Os01g…
GO:0048518	positive regulation of biological process	biological_process	6	6/1521	LOC_Os11g34460 LOC_Os10g42690 LOC_Os04g41229 LOC_Os10g35110 LOC_Os06g24070 LOC_Os01g60830
GO:0023052	signaling	biological_process	56	56/1521	LOC_Os01g26300 LOC_Os01g12900 LOC_Os02g45980 LOC_Os08g42750 LOC_Os01g43410 LOC_Os11g34460 LOC_Os11g02610 LOC_Os04g36070 LOC_Os07g02780 LOC_Os04g50700 LOC_Os03g12390 LOC_Os05g50560 LOC_Os10g10130 LOC_Os09g25090 LOC_Os08g45030 LOC_Os06g37300 LOC_Os07g08750 LOC_Os01g69070 LOC_Os08g28670 LOC_Os07g42940 LOC_Os01g59350 LOC_Os11g04720 LOC_Os02g41800 LOC_Os02g35180 LOC_Os03g22050 LOC_Os10g39420 LOC_Os02g…
GO:0002376	immune system process	biological_process	4	4/1521	LOC_Os01g32460 LOC_Os04g08350 LOC_Os08g06280 LOC_Os01g32380
GO:0051704	multi-organism process	biological_process	15	15/1521	LOC_Os04g34300 LOC_Os01g32460 LOC_Os10g40730 LOC_Os03g63310 LOC_Os06g37300 LOC_Os03g01270 LOC_Os04g54180 LOC_Os04g34320 LOC_Os03g55250 LOC_Os06g06960 LOC_Os06g40030 LOC_Os01g65010 LOC_Os10g35110 LOC_Os02g47420 LOC_Os01g32380
GO:0005623	cell	cellular_component	629	629/1521	LOC_Os05g34950 LOC_Os01g26300 LOC_Os02g04510 LOC_Os04g43990 ChrSy.fgenesh.gene.28 LOC_Os04g47770 LOC_Os07g43740 LOC_Os10g35460 LOC_Os09g29430 LOC_Os07g37240 LOC_Os01g12900 LOC_Os06g49470 LOC_Os05g05730 LOC_Os08g14570 LOC_Os06g13870 LOC_Os01g68140 LOC_Os02g45980 LOC_Os08g42750 LOC_Os07g28610 LOC_Os07g29410 LOC_Os05g40960 LOC_Os06g46799 LOC_Os04g59610 LOC_Os03g08700 LOC_Os03g12140 LOC_Os01g60190 LO…
GO:0043226	organelle	cellular_component	451	451/1521	LOC_Os02g04510 LOC_Os04g43990 ChrSy.fgenesh.gene.28 LOC_Os04g47770 LOC_Os07g43740 LOC_Os09g29430 LOC_Os07g37240 LOC_Os06g49470 LOC_Os08g14570 LOC_Os06g13870 LOC_Os01g68140 LOC_Os02g45980 LOC_Os08g42750 LOC_Os07g28610 LOC_Os07g29410 LOC_Os05g40960 LOC_Os04g59610 LOC_Os03g08700 LOC_Os03g56200 LOC_Os05g50550 LOC_Os12g44150 LOC_Os01g43410 LOC_Os01g47630 LOC_Os04g16834 LOC_Os02g06530 LOC_Os12g03350 LO…
GO:0044422	organelle part	cellular_component	103	103/1521	ChrSy.fgenesh.gene.28 LOC_Os07g37240 LOC_Os08g14570 LOC_Os07g28610 LOC_Os07g29410 LOC_Os02g02410 LOC_Os09g24900 LOC_Os03g17100 LOC_Os02g21009 LOC_Os06g21590 LOC_Os12g04980 LOC_Os01g71320 LOC_Os04g53930 LOC_Os06g38410 LOC_Os06g01210 LOC_Os11g24450 LOC_Os08g07550 LOC_Os01g71190 LOC_Os04g55180 LOC_Os03g39610 LOC_Os11g02080 LOC_Os06g12600 LOC_Os01g44980 LOC_Os05g48060 LOC_Os02g52650 LOC_Os08g25624 LO…
GO:0044464	cell part	cellular_component	628	628/1521	LOC_Os05g34950 LOC_Os01g26300 LOC_Os02g04510 LOC_Os04g43990 ChrSy.fgenesh.gene.28 LOC_Os04g47770 LOC_Os07g43740 LOC_Os10g35460 LOC_Os09g29430 LOC_Os07g37240 LOC_Os01g12900 LOC_Os06g49470 LOC_Os05g05730 LOC_Os08g14570 LOC_Os06g13870 LOC_Os01g68140 LOC_Os02g45980 LOC_Os08g42750 LOC_Os07g28610 LOC_Os07g29410 LOC_Os05g40960 LOC_Os06g46799 LOC_Os04g59610 LOC_Os03g08700 LOC_Os03g12140 LOC_Os01g60190 LO…
GO:0016020	membrane	cellular_component	431	431/1521	LOC_Os05g34950 LOC_Os01g26300 LOC_Os10g35460 LOC_Os09g29430 LOC_Os07g37240 LOC_Os01g12900 LOC_Os08g14570 LOC_Os03g02530 LOC_Os02g45980 LOC_Os08g42750 LOC_Os07g28610 LOC_Os03g12140 LOC_Os01g34560 LOC_Os04g49739 LOC_Os11g05660 LOC_Os02g45520 LOC_Os11g07930 LOC_Os05g18670 LOC_Os12g44150 LOC_Os01g43410 LOC_Os09g32200 LOC_Os01g47630 LOC_Os11g41870 LOC_Os04g55440 LOC_Os12g43130 LOC_Os01g57350 LOC_Os05g…
GO:0019012	virion	cellular_component	1	1/1521	LOC_Os01g03549
GO:0099080	supramolecular complex	cellular_component	2	2/1521	LOC_Os04g48870 LOC_Os11g41150
GO:0055044	symplast	cellular_component	11	11/1521	LOC_Os03g04020 LOC_Os11g24450 LOC_Os08g45030 LOC_Os02g39930 LOC_Os10g04730 LOC_Os10g39640 LOC_Os01g63010 LOC_Os04g14680 LOC_Os12g35670 LOC_Os06g30130 LOC_Os11g26880
GO:0031974	membrane-enclosed lumen	cellular_component	8	8/1521	LOC_Os02g02410 LOC_Os03g17100 LOC_Os12g04980 LOC_Os08g07550 LOC_Os03g23050 LOC_Os06g13720 LOC_Os03g62780 LOC_Os02g40320
GO:0044425	membrane part	cellular_component	348	348/1521	LOC_Os05g34950 LOC_Os01g26300 LOC_Os10g35460 LOC_Os09g29430 LOC_Os07g37240 LOC_Os01g12900 LOC_Os08g14570 LOC_Os03g02530 LOC_Os07g28610 LOC_Os03g12140 LOC_Os01g34560 LOC_Os04g49739 LOC_Os02g45520 LOC_Os12g44150 LOC_Os09g32200 LOC_Os01g47630 LOC_Os11g41870 LOC_Os04g55440 LOC_Os12g43130 LOC_Os01g57350 LOC_Os05g41610 LOC_Os03g15920 LOC_Os04g33820 LOC_Os09g14410 LOC_Os01g04260 LOC_Os03g04190 LOC_Os12g…
GO:0005576	extracellular region	cellular_component	55	55/1521	LOC_Os07g47990 LOC_Os01g47400 LOC_Os12g02980 LOC_Os06g46799 LOC_Os05g04500 LOC_Os06g48030 LOC_Os03g04020 LOC_Os06g20150 LOC_Os03g15460 LOC_Os10g02070 LOC_Os02g32980 LOC_Os10g40730 LOC_Os01g03330 LOC_Os01g50900 LOC_Os12g08920 LOC_Os03g01270 LOC_Os07g02440 LOC_Os06g48200 LOC_Os03g11180 LOC_Os01g64110 LOC_Os03g13210 LOC_Os03g18860 LOC_Os04g57860 LOC_Os07g48020 LOC_Os01g73170 LOC_Os09g39060 LOC_Os01g…
GO:0032991	macromolecular complex	cellular_component	58	58/1521	LOC_Os07g37240 LOC_Os06g04510 LOC_Os08g05320 LOC_Os03g17100 LOC_Os06g21590 LOC_Os03g46440 LOC_Os01g71190 LOC_Os03g39610 LOC_Os11g02080 LOC_Os02g07410 LOC_Os02g52650 LOC_Os03g23050 LOC_Os07g37550 LOC_Os04g35530 LOC_Os07g04840 LOC_Os12g08770 LOC_Os05g41630 LOC_Os01g59510 LOC_Os01g51410 LOC_Os06g14620 LOC_Os01g61940 LOC_Os10g42690 LOC_Os05g41590 LOC_Os01g40570 LOC_Os06g04670 LOC_Os09g17740 LOC_Os01g…
GO:0044421	extracellular region part	cellular_component	3	3/1521	LOC_Os09g39060 LOC_Os01g42780 LOC_Os03g41438
GO:0009295	nucleoid	cellular_component	4	4/1521	LOC_Os07g28610 LOC_Os05g42350 LOC_Os05g22614 LOC_Os03g62170
GO:0030054	cell junction	cellular_component	11	11/1521	LOC_Os03g04020 LOC_Os11g24450 LOC_Os08g45030 LOC_Os02g39930 LOC_Os10g04730 LOC_Os10g39640 LOC_Os01g63010 LOC_Os04g14680 LOC_Os12g35670 LOC_Os06g30130 LOC_Os11g26880
GO:0044423	virion part	cellular_component	1	1/1521	LOC_Os01g03549
GO:0000988	transcription factor activity, protein binding	molecular_function	6	6/1521	LOC_Os05g50930 LOC_Os04g41560 LOC_Os08g15050 LOC_Os04g45690 LOC_Os04g40630 LOC_Os01g66890
GO:0001071	nucleic acid binding transcription factor activity	molecular_function	37	37/1521	LOC_Os08g08160 LOC_Os07g27670 LOC_Os08g07550 LOC_Os06g45140 LOC_Os02g32590 LOC_Os04g46680 LOC_Os05g50930 LOC_Os03g60560 LOC_Os01g49830 LOC_Os01g59350 LOC_Os01g51920 LOC_Os09g25060 LOC_Os07g48660 LOC_Os02g45450 LOC_Os03g08490 LOC_Os06g05380 LOC_Os02g54050 LOC_Os04g53990 LOC_Os02g43940 LOC_Os11g45820 LOC_Os12g40920 LOC_Os04g41229 LOC_Os05g50700 LOC_Os03g09170 LOC_Os02g36924 LOC_Os03g06630 LOC_Os08g…
GO:0009055	electron carrier activity	molecular_function	9	9/1521	LOC_Os05g05730 LOC_Os06g01210 LOC_Os10g04860 LOC_Os08g37660 LOC_Os01g09830 LOC_Os01g53020 LOC_Os06g12030 LOC_Os05g07090 LOC_Os07g02200
GO:0005215	transporter activity	molecular_function	92	92/1521	LOC_Os09g29430 LOC_Os04g49739 LOC_Os12g44150 LOC_Os11g41870 LOC_Os08g38850 LOC_Os12g32760 LOC_Os02g21009 LOC_Os07g39360 LOC_Os04g52390 LOC_Os01g11160 LOC_Os04g53930 LOC_Os12g03230 LOC_Os11g24450 LOC_Os02g01210 LOC_Os07g01560 LOC_Os08g45030 LOC_Os08g25624 LOC_Os11g05700 LOC_Os01g34850 LOC_Os12g32940 LOC_Os01g69070 LOC_Os08g10630 LOC_Os12g06060 LOC_Os07g34006 LOC_Os06g04900 LOC_Os01g61940 LOC_Os03g…
GO:0005488	binding	molecular_function	547	547/1521	LOC_Os05g34950 LOC_Os01g26300 ChrSy.fgenesh.gene.28 LOC_Os12g09700 LOC_Os02g47920 LOC_Os03g61980 LOC_Os07g37240 LOC_Os01g12900 LOC_Os07g47990 LOC_Os05g05730 LOC_Os08g14570 LOC_Os04g14690 LOC_Os02g45980 LOC_Os12g02980 LOC_Os08g42750 LOC_Os05g40960 LOC_Os08g03310 LOC_Os06g46799 LOC_Os04g59610 LOC_Os03g12140 LOC_Os07g32950 LOC_Os01g60190 LOC_Os05g04500 LOC_Os05g50550 LOC_Os06g48030 LOC_Os03g20870 LO…
GO:0003824	catalytic activity	molecular_function	582	582/1521	LOC_Os05g34950 LOC_Os01g26300 LOC_Os01g43890 LOC_Os04g47770 LOC_Os02g47920 LOC_Os03g61980 LOC_Os08g31630 LOC_Os06g20960 LOC_Os06g49470 LOC_Os07g47990 LOC_Os05g05730 LOC_Os03g02514 LOC_Os08g14570 LOC_Os04g14690 LOC_Os03g02530 LOC_Os02g45980 LOC_Os01g47400 LOC_Os12g02980 LOC_Os08g42750 LOC_Os07g29410 LOC_Os06g46799 LOC_Os03g12140 LOC_Os06g21570 LOC_Os01g34560 LOC_Os01g60190 LOC_Os06g50950 LOC_Os05g…
GO:0004871	signal transducer activity	molecular_function	12	12/1521	LOC_Os11g34460 LOC_Os11g02610 LOC_Os04g36070 LOC_Os07g02780 LOC_Os03g12390 LOC_Os05g50560 LOC_Os05g49140 LOC_Os12g02530 LOC_Os02g35010 LOC_Os01g72330 LOC_Os12g35670 LOC_Os11g26880
GO:0005198	structural molecule activity	molecular_function	10	10/1521	LOC_Os09g32200 LOC_Os11g24450 LOC_Os08g40850 LOC_Os01g51250 LOC_Os03g07890 LOC_Os09g19954 LOC_Os10g21346 LOC_Os10g42299 LOC_Os12g05310 LOC_Os01g12520
GO:0098772	molecular function regulator	molecular_function	18	18/1521	LOC_Os12g09700 LOC_Os10g36500 LOC_Os04g50700 LOC_Os01g03330 LOC_Os08g28670 LOC_Os03g17220 LOC_Os12g09720 LOC_Os03g11180 LOC_Os01g13320 LOC_Os03g18860 LOC_Os05g48640 LOC_Os03g41438 LOC_Os02g47420 LOC_Os07g08840 LOC_Os03g20720 LOC_Os11g10800 LOC_Os09g28580 LOC_Os03g05300
GO:0045735	nutrient reservoir activity	molecular_function	2	2/1521	LOC_Os02g32980 LOC_Os01g50900
GO:0016209	antioxidant activity	molecular_function	26	26/1521	LOC_Os07g47990 LOC_Os06g46799 LOC_Os05g04500 LOC_Os06g48030 LOC_Os06g20150 LOC_Os10g02070 LOC_Os09g26660 LOC_Os12g08920 LOC_Os07g02440 LOC_Os02g09940 LOC_Os03g13210 LOC_Os07g48020 LOC_Os01g73170 LOC_Os01g28030 LOC_Os01g63620 LOC_Os01g19020 LOC_Os01g25820 LOC_Os07g48010 LOC_Os01g22370 LOC_Os04g14680 LOC_Os06g35490 LOC_Os02g34810 LOC_Os07g48060 LOC_Os01g61880 LOC_Os10g02040 LOC_Os01g16450
GO:0060089	molecular transducer activity	molecular_function	3	3/1521	LOC_Os11g34460 LOC_Os04g50700 LOC_Os08g28670
PXO99A vs Δimp (3d)
GO ID	Description	Term Type	number	percent
GO:0032501	multicellular organismal process	biological_process	6	6/227	LOC_Os03g55670 LOC_Os09g06464 LOC_Os06g39640 LOC_Os05g05600 LOC_Os02g46970 LOC_Os06g16370
GO:0050789	regulation of biological process	biological_process	27	27/227	LOC_Os01g45550 LOC_Os03g03510 LOC_Os01g64360 LOC_Os02g52670 LOC_Os05g50930 LOC_Os02g45670 LOC_Os03g60560 LOC_Os01g74020 LOC_Os04g29680 LOC_Os03g48270 LOC_Os06g46670 LOC_Os06g03670 LOC_Os07g32570 LOC_Os09g30150 LOC_Os01g18800 LOC_Os12g39630 LOC_Os11g05860 LOC_Os09g06464 LOC_Os04g43710 LOC_Os06g39640 LOC_Os03g06630 LOC_Os05g07690 LOC_Os02g14840 LOC_Os07g36170 LOC_Os04g49450 LOC_Os06g16370 LOC_Os01g…
GO:0048511	rhythmic process	biological_process	1	1/227	LOC_Os01g74020
GO:0040007	growth	biological_process	0	0
GO:0022414	reproductive process	biological_process	4	4/227	LOC_Os03g55670 LOC_Os09g06464 LOC_Os05g05600 LOC_Os06g16370
GO:0098754	detoxification	biological_process	5	5/227	LOC_Os06g20150 LOC_Os07g49360 LOC_Os07g48020 LOC_Os04g46960 LOC_Os01g07770
GO:0050896	response to stimulus	biological_process	25	25/227	LOC_Os01g45550 LOC_Os03g03510 LOC_Os10g36924 LOC_Os06g20150 LOC_Os04g29680 LOC_Os07g49360 LOC_Os09g17740 LOC_Os04g33060 LOC_Os07g48020 LOC_Os06g11290 LOC_Os03g48270 LOC_Os06g46670 LOC_Os04g46960 LOC_Os09g30150 LOC_Os01g18800 LOC_Os05g28740 LOC_Os12g39630 LOC_Os11g05860 LOC_Os09g06464 LOC_Os04g43710 LOC_Os01g07770 LOC_Os05g05600 LOC_Os05g07690 LOC_Os06g16370 LOC_Os03g31760
GO:0009987	cellular process	biological_process	89	89/227	LOC_Os05g50550 LOC_Os04g56230 LOC_Os01g04620 LOC_Os01g45550 LOC_Os03g03510 LOC_Os10g36924 LOC_Os02g57160 LOC_Os06g20150 LOC_Os02g17710 LOC_Os07g15940 LOC_Os01g64360 LOC_Os02g52670 LOC_Os01g09320 LOC_Os04g25440 LOC_Os10g41780 LOC_Os05g50930 LOC_Os04g49350 LOC_Os04g49490 LOC_Os02g45670 LOC_Os02g08530 LOC_Os11g05050 LOC_Os03g60560 LOC_Os04g51880 LOC_Os03g48060 LOC_Os01g74020 LOC_Os04g29680 LOC_Os07g…
GO:0071840	cellular component organization or biogenesis	biological_process	12	12/227	LOC_Os10g36924 LOC_Os06g20150 LOC_Os04g49350 LOC_Os04g47220 LOC_Os07g49360 LOC_Os07g14160 LOC_Os07g26690 LOC_Os01g07770 LOC_Os04g37650 LOC_Os09g30130 LOC_Os02g46970 LOC_Os04g35030
GO:0000003	reproduction	biological_process	4	4/227	LOC_Os03g55670 LOC_Os09g06464 LOC_Os05g05600 LOC_Os06g16370
GO:0065007	biological regulation	biological_process	31	31/227	LOC_Os01g45550 LOC_Os03g03510 LOC_Os10g36924 LOC_Os01g64360 LOC_Os02g52670 LOC_Os05g50930 LOC_Os02g45670 LOC_Os03g60560 LOC_Os01g74020 LOC_Os04g29680 LOC_Os04g47220 LOC_Os03g48270 LOC_Os06g46670 LOC_Os06g03670 LOC_Os01g08020 LOC_Os07g32570 LOC_Os09g30150 LOC_Os01g18800 LOC_Os12g39630 LOC_Os11g05860 LOC_Os09g06464 LOC_Os04g43710 LOC_Os07g26690 LOC_Os06g39640 LOC_Os03g06630 LOC_Os05g07690 LOC_Os02g…
GO:0048519	negative regulation of biological process	biological_process	2	2/227	LOC_Os06g39640 LOC_Os06g16370
GO:0051179	localization	biological_process	26	26/227	LOC_Os02g45520 LOC_Os01g45550 LOC_Os10g36924 LOC_Os01g37690 LOC_Os03g14915 LOC_Os04g51820 LOC_Os04g47220 LOC_Os08g39370 LOC_Os01g56420 LOC_Os01g12680 LOC_Os06g46670 LOC_Os03g48000 LOC_Os03g03590 LOC_Os01g08020 LOC_Os03g37830 LOC_Os01g36590 LOC_Os01g08460 LOC_Os07g26690 LOC_Os10g42299 LOC_Os10g42900 LOC_Os10g31040 LOC_Os01g50820 LOC_Os05g51610 LOC_Os02g14840 LOC_Os01g61044 LOC_Os05g07870
GO:0032502	developmental process	biological_process	6	6/227	LOC_Os03g55670 LOC_Os09g06464 LOC_Os06g39640 LOC_Os05g05600 LOC_Os02g46970 LOC_Os06g16370
GO:0044699	single-organism process	biological_process	77	77/227	LOC_Os01g45200 LOC_Os08g14570 LOC_Os05g50550 LOC_Os04g56230 LOC_Os01g04620 LOC_Os01g45550 LOC_Os04g56240 LOC_Os03g03510 LOC_Os10g36924 LOC_Os06g20150 LOC_Os09g32290 LOC_Os01g10250 LOC_Os01g09320 LOC_Os04g25440 LOC_Os03g14915 LOC_Os10g41780 LOC_Os11g05050 LOC_Os03g55670 LOC_Os04g51880 LOC_Os04g30420 LOC_Os03g48060 LOC_Os03g18070 LOC_Os04g29680 LOC_Os07g43700 LOC_Os04g47220 LOC_Os07g49360 LOC_Os09g…
GO:0008152	metabolic process	biological_process	108	108/227	LOC_Os01g45200 LOC_Os08g14570 LOC_Os05g50550 LOC_Os03g04770 LOC_Os04g56230 LOC_Os05g41610 LOC_Os01g04620 LOC_Os04g56240 LOC_Os03g03510 LOC_Os02g57160 LOC_Os06g20150 LOC_Os02g17710 LOC_Os07g15940 LOC_Os01g64360 LOC_Os02g52670 LOC_Os09g32290 LOC_Os01g10250 LOC_Os01g09320 LOC_Os04g25440 LOC_Os10g41780 LOC_Os05g50930 LOC_Os04g49490 LOC_Os02g45670 LOC_Os02g08530 LOC_Os11g05050 LOC_Os03g60560 LOC_Os04g…
GO:0048518	positive regulation of biological process	biological_process	2	2/227	LOC_Os06g16370 LOC_Os01g60830
GO:0023052	signaling	biological_process	10	10/227	LOC_Os01g45550 LOC_Os03g03510 LOC_Os04g29680 LOC_Os03g48270 LOC_Os06g46670 LOC_Os09g30150 LOC_Os01g18800 LOC_Os12g39630 LOC_Os11g05860 LOC_Os04g43710
GO:0002376	immune system process	biological_process	0	0
GO:0051704	multi-organism process	biological_process	0	0
GO:0005623	cell	cellular_component	114	114/227	LOC_Os02g04510 LOC_Os08g14570 LOC_Os06g13870 LOC_Os04g59610 LOC_Os05g50550 LOC_Os01g47630 LOC_Os04g56230 LOC_Os05g41610 LOC_Os01g04620 LOC_Os01g45550 LOC_Os10g36924 LOC_Os02g57160 LOC_Os06g20150 LOC_Os01g37690 LOC_Os01g64360 LOC_Os02g52670 LOC_Os01g09320 LOC_Os04g25440 LOC_Os03g14915 LOC_Os10g41780 LOC_Os05g50930 LOC_Os04g49490 LOC_Os02g45670 LOC_Os11g05050 LOC_Os03g55670 LOC_Os03g60560 LOC_Os04g…
GO:0043226	organelle	cellular_component	84	84/227	LOC_Os02g04510 LOC_Os08g14570 LOC_Os06g13870 LOC_Os04g59610 LOC_Os05g50550 LOC_Os01g47630 LOC_Os01g45550 LOC_Os10g36924 LOC_Os02g57160 LOC_Os01g37690 LOC_Os01g64360 LOC_Os02g52670 LOC_Os01g09320 LOC_Os04g25440 LOC_Os03g14915 LOC_Os10g41780 LOC_Os05g50930 LOC_Os04g49490 LOC_Os02g45670 LOC_Os03g55670 LOC_Os03g60560 LOC_Os05g07860 LOC_Os02g43340 LOC_Os01g74020 LOC_Os03g12700 LOC_Os03g18070 LOC_Os02g…
GO:0044422	organelle part	cellular_component	15	15/227	LOC_Os08g14570 LOC_Os01g37690 LOC_Os10g41780 LOC_Os02g47620 LOC_Os09g17740 LOC_Os09g38620 LOC_Os04g33060 LOC_Os06g04200 LOC_Os03g48000 LOC_Os01g45460 LOC_Os09g30130 LOC_Os11g10990 LOC_Os05g51610 LOC_Os05g07870 LOC_Os04g35030
GO:0044464	cell part	cellular_component	114	114/227	LOC_Os02g04510 LOC_Os08g14570 LOC_Os06g13870 LOC_Os04g59610 LOC_Os05g50550 LOC_Os01g47630 LOC_Os04g56230 LOC_Os05g41610 LOC_Os01g04620 LOC_Os01g45550 LOC_Os10g36924 LOC_Os02g57160 LOC_Os06g20150 LOC_Os01g37690 LOC_Os01g64360 LOC_Os02g52670 LOC_Os01g09320 LOC_Os04g25440 LOC_Os03g14915 LOC_Os10g41780 LOC_Os05g50930 LOC_Os04g49490 LOC_Os02g45670 LOC_Os11g05050 LOC_Os03g55670 LOC_Os03g60560 LOC_Os04g…
GO:0016020	membrane	cellular_component	78	78/227	LOC_Os08g14570 LOC_Os02g45520 LOC_Os01g47630 LOC_Os05g41610 LOC_Os01g45550 LOC_Os04g56240 LOC_Os10g36924 LOC_Os01g37690 LOC_Os02g17710 LOC_Os07g15940 LOC_Os05g14270 LOC_Os01g10250 LOC_Os03g14915 LOC_Os10g41780 LOC_Os02g08530 LOC_Os04g51820 LOC_Os10g39020 LOC_Os03g12700 LOC_Os03g18070 LOC_Os02g47620 LOC_Os04g29680 LOC_Os04g47220 LOC_Os08g39370 LOC_Os09g17740 LOC_Os09g38620 LOC_Os09g30160 LOC_Os01g…
GO:0019012	virion	cellular_component	0	0
GO:0099080	supramolecular complex	cellular_component	0	0
GO:0055044	symplast	cellular_component	3	3/227	LOC_Os04g47220 LOC_Os11g05860 LOC_Os07g26690
GO:0031974	membrane-enclosed lumen	cellular_component	0	0
GO:0044425	membrane part	cellular_component	65	65/227	LOC_Os08g14570 LOC_Os02g45520 LOC_Os01g47630 LOC_Os05g41610 LOC_Os01g45550 LOC_Os04g56240 LOC_Os10g36924 LOC_Os01g37690 LOC_Os02g17710 LOC_Os07g15940 LOC_Os05g14270 LOC_Os01g10250 LOC_Os03g14915 LOC_Os02g08530 LOC_Os04g51820 LOC_Os10g39020 LOC_Os03g12700 LOC_Os03g18070 LOC_Os02g47620 LOC_Os04g29680 LOC_Os04g47220 LOC_Os08g39370 LOC_Os09g17740 LOC_Os09g38620 LOC_Os09g30160 LOC_Os01g56420 LOC_Os07g…
GO:0005576	extracellular region	cellular_component	6	6/227	LOC_Os06g20150 LOC_Os07g49360 LOC_Os07g48020 LOC_Os07g14160 LOC_Os06g37080 LOC_Os01g07770
GO:0032991	macromolecular complex	cellular_component	4	4/227	LOC_Os09g17740 LOC_Os01g58640 LOC_Os11g10990 LOC_Os04g31120
GO:0044421	extracellular region part	cellular_component	0	0
GO:0009295	nucleoid	cellular_component	0	0
GO:0030054	cell junction	cellular_component	3	3/227	LOC_Os04g47220 LOC_Os11g05860 LOC_Os07g26690
GO:0044423	virion part	cellular_component	0	0
GO:0000988	transcription factor activity, protein binding	molecular_function	1	1/227	LOC_Os05g50930
GO:0001071	nucleic acid binding transcription factor activity	molecular_function	7	7/227	LOC_Os02g52670 LOC_Os05g50930 LOC_Os03g60560 LOC_Os06g03670 LOC_Os03g06630 LOC_Os07g36170 LOC_Os06g16370
GO:0009055	electron carrier activity	molecular_function	0	0
GO:0005215	transporter activity	molecular_function	21	21/227	LOC_Os01g45550 LOC_Os10g36924 LOC_Os01g37690 LOC_Os04g51820 LOC_Os04g47220 LOC_Os08g39370 LOC_Os01g56420 LOC_Os06g46670 LOC_Os03g48000 LOC_Os03g03590 LOC_Os01g08020 LOC_Os03g37830 LOC_Os01g36590 LOC_Os01g08460 LOC_Os07g26690 LOC_Os10g42900 LOC_Os10g31040 LOC_Os05g51610 LOC_Os02g14840 LOC_Os01g61044 LOC_Os05g07870
GO:0005488	binding	molecular_function	74	74/227	LOC_Os08g14570 LOC_Os04g59610 LOC_Os05g50550 LOC_Os05g41610 LOC_Os09g25150 LOC_Os03g03510 LOC_Os02g57160 LOC_Os06g20150 LOC_Os02g17710 LOC_Os07g15940 LOC_Os01g64360 LOC_Os02g52670 LOC_Os01g09320 LOC_Os09g36730 LOC_Os10g41780 LOC_Os05g50930 LOC_Os04g49490 LOC_Os02g45670 LOC_Os02g08530 LOC_Os11g05050 LOC_Os03g60560 LOC_Os04g51880 LOC_Os04g30420 LOC_Os01g74020 LOC_Os02g49230 LOC_Os04g29680 LOC_Os06g…
GO:0003824	catalytic activity	molecular_function	93	93/227	LOC_Os01g45200 LOC_Os08g14570 LOC_Os05g50550 LOC_Os03g04770 LOC_Os04g56230 LOC_Os05g41610 LOC_Os01g04620 LOC_Os04g56240 LOC_Os09g25150 LOC_Os03g03510 LOC_Os02g57160 LOC_Os06g20150 LOC_Os02g17710 LOC_Os07g15940 LOC_Os09g32290 LOC_Os01g10250 LOC_Os01g09320 LOC_Os04g25440 LOC_Os10g41780 LOC_Os05g50930 LOC_Os04g49490 LOC_Os02g08530 LOC_Os11g05050 LOC_Os04g51880 LOC_Os04g30420 LOC_Os03g48060 LOC_Os03g…
GO:0004871	signal transducer activity	molecular_function	2	2/227	LOC_Os06g46670 LOC_Os11g05860
GO:0005198	structural molecule activity	molecular_function	1	1/227	LOC_Os10g42299
GO:0098772	molecular function regulator	molecular_function	0	0
GO:0045735	nutrient reservoir activity	molecular_function	0	0
GO:0016209	antioxidant activity	molecular_function	5	5/227	LOC_Os06g20150 LOC_Os07g49360 LOC_Os07g48020 LOC_Os04g46960 LOC_Os01g07770
GO:0060089	molecular transducer activity	molecular_function	1	1/227	LOC_Os06g46670
