# Supplementary material for: Proteomic and Transcriptomic Analyses Provide Novel Insights into the Crucial Roles of Host-Induced Carbohydrate Metabolism Enzymes in Xanthomonas oryzae pv. oryzae Virulence and Rice-Xoo Interaction
Source: Rice (N Y). 2021 Jun 26;14:57. doi: 10.1186/s12284-021-00503-x (PMC8236019; doi:10.1186/s12284-021-00503-x)
Supplement: Supplementary file 3 — Additional file 3: Table S3. COG annotations of DEGs from four pairwise comparisons. [file 12284_2021_503_MOESM3_ESM.xls]

## Sheet: 基因集COG分类统计表
Table S3. COG annotations of DEGs from four pairwise comparisons
PXO99A vs ΔxanA (1d)
Category	Type	Functional description	COG number
POORLY CHARACTERIZED	S	Function unknown	72	LOC_Os07g28610 LOC_Os04g59610 LOC_Os10g25400 LOC_Os05g34830 LOC_Os05g11910 LOC_Os04g52260 LOC_Os10g36500 LOC_Os11g24450 LOC_Os11g47970 LOC_Os04g55180 LOC_Os05g14270 LOC_Os07g36080 LOC_Os05g47540 LOC_Os04g43200 LOC_Os02g10590 LOC_Os01g67120 LOC_Os02g32990 LOC_Os05g23440 LOC_Os09g34140 LOC_Os12g09720 LOC_Os03g61360 LOC_Os05g50570 LOC_Os07g43700 LOC_Os02g45450 LOC_Os10g36520 LOC_Os01g05840 LOC_Os01g…
METABOLISM	G	Carbohydrate transport and metabolism	13	LOC_Os06g48030 LOC_Os10g40730 LOC_Os11g07020 LOC_Os12g08920 LOC_Os06g22960 LOC_Os02g51060 LOC_Os07g35940 LOC_Os03g53860 LOC_Os03g20720 LOC_Os04g38600 LOC_Os03g15020 LOC_Os01g20980 LOC_Os10g02040
CELLULAR PROCESSES AND SIGNALING	T	Signal transduction mechanisms	9	LOC_Os04g25650 LOC_Os01g50410 LOC_Os12g04500 LOC_Os12g03070 LOC_Os03g17300 LOC_Os05g25370 LOC_Os03g09220 LOC_Os11g03390 LOC_Os03g05310
METABOLISM	I	Lipid transport and metabolism	6	LOC_Os07g37240 LOC_Os10g38080 LOC_Os03g18600 LOC_Os02g35940 LOC_Os03g61720 LOC_Os08g06550
INFORMATION STORAGE AND PROCESSING	K	Transcription	5	LOC_Os09g11480 LOC_Os01g10320 LOC_Os12g04500 LOC_Os02g09480 LOC_Os03g12860
METABOLISM	E	Amino acid transport and metabolism	4	LOC_Os01g22980LOC_Os09g12290 LOC_Os02g51060LOC_Os12g12934
INFORMATION STORAGE AND PROCESSING	L	Replication, recombination and repair	4	LOC_Os04g59610 LOC_Os03g15460 LOC_Os06g28630 LOC_Os12g34770
METABOLISM	Q	Secondary metabolites biosynthesis, transport and catabolism	4	LOC_Os01g74300 LOC_Os03g21400 LOC_Os09g28390 LOC_Os01g63190
CELLULAR PROCESSES AND SIGNALING	U	Intracellular trafficking, secretion, and vesicular transport	4	LOC_Os03g58290 LOC_Os01g57840 LOC_Os03g20730 LOC_Os01g61880
METABOLISM	C	Energy production and conversion	3	LOC_Os06g11290LOC_Os06g11240LOC_Os12g17600
METABOLISM	H	Coenzyme transport and metabolism	2	LOC_Os03g20700 LOC_Os02g04130
INFORMATION STORAGE AND PROCESSING	J	Translation, ribosomal structure and biogenesis	2	LOC_Os03g39610 LOC_Os01g52240
CELLULAR PROCESSES AND SIGNALING	O	Posttranslational modification, protein turnover, chaperones	2	LOC_Os06g21590 LOC_Os02g09940
CELLULAR PROCESSES AND SIGNALING	V	Defense mechanisms	2	LOC_Os11g05700 LOC_Os07g23570
INFORMATION STORAGE AND PROCESSING	A	RNA processing and modification	1	LOC_Os12g34770
CELLULAR PROCESSES AND SIGNALING	D	Cell cycle control, cell division, chromosome partitioning	1	LOC_Os12g34770
METABOLISM	P	Inorganic ion transport and metabolism	1	LOC_Os01g45274
INFORMATION STORAGE AND PROCESSING	B	Chromatin structure and dynamics	0
METABOLISM	F	Nucleotide transport and metabolism	0
CELLULAR PROCESSES AND SIGNALING	M	Cell wall/membrane/envelope biogenesis	0
CELLULAR PROCESSES AND SIGNALING	Z	Cytoskeleton	0
PXO99A vs ΔxanA (3d)
Category	Type	Functional description	COG number
POORLY CHARACTERIZED	S	Function unknown	60	LOC_Os08g37670 LOC_Os07g37620 LOC_Os05g50550 LOC_Os01g47630 LOC_Os01g07880 LOC_Os03g08520 LOC_Os03g07960 LOC_Os03g52370 LOC_Os05g34150 LOC_Os12g05990 LOC_Os11g05050 LOC_Os11g29290 LOC_Os10g39020 LOC_Os06g48010 LOC_Os03g12700 LOC_Os04g32480 LOC_Os08g42350 LOC_Os07g11510 LOC_Os02g58310 LOC_Os03g62240 LOC_Os12g39310 LOC_Os02g37590 LOC_Os11g24060 LOC_Os03g56950 LOC_Os09g29820 LOC_Os01g62980 LOC_Os01g…
METABOLISM	C	Energy production and conversion	6	LOC_Os04g16834 LOC_Os05g22716 LOC_Os04g29090 LOC_Os01g65902 LOC_Os03g05920 LOC_Os05g06480
INFORMATION STORAGE AND PROCESSING	J	Translation, ribosomal structure and biogenesis	6	LOC_Os04g16834 LOC_Os04g53606 LOC_Os08g15308 LOC_Os05g25880 LOC_Os05g22716 LOC_Os04g16764
CELLULAR PROCESSES AND SIGNALING	O	Posttranslational modification, protein turnover, chaperones	6	LOC_Os09g20220 LOC_Os01g72140 LOC_Os05g34150 LOC_Os10g38360 LOC_Os04g49160 LOC_Os01g13480
CELLULAR PROCESSES AND SIGNALING	T	Signal transduction mechanisms	6	LOC_Os09g38834 LOC_Os01g19170 LOC_Os03g57510 LOC_Os08g28710 LOC_Os09g38830 LOC_Os03g09220
INFORMATION STORAGE AND PROCESSING	L	Replication, recombination and repair	5	LOC_Os04g49350 LOC_Os03g18890 LOC_Os09g29820 LOC_Os08g13860 LOC_Os04g47360
METABOLISM	I	Lipid transport and metabolism	4	LOC_Os02g36210 LOC_Os03g57640 LOC_Os08g43180 LOC_Os01g06220
METABOLISM	Q	Secondary metabolites biosynthesis, transport and catabolism	4	LOC_Os11g42200 LOC_Os12g05440 LOC_Os01g43774 LOC_Os07g05940
METABOLISM	G	Carbohydrate transport and metabolism	3	LOC_Os02g04510 LOC_Os01g22352 LOC_Os01g20980
INFORMATION STORAGE AND PROCESSING	K	Transcription	3	LOC_Os04g16834 LOC_Os12g37970 LOC_Os03g56950
CELLULAR PROCESSES AND SIGNALING	M	Cell wall/membrane/envelope biogenesis	3	LOC_Os02g04510 LOC_Os06g01760 LOC_Os10g28240
METABOLISM	E	Amino acid transport and metabolism	2	LOC_Os09g08130 LOC_Os03g13300
METABOLISM	H	Coenzyme transport and metabolism	2	LOC_Os04g56230 LOC_Os03g05920
INFORMATION STORAGE AND PROCESSING	B	Chromatin structure and dynamics	1	LOC_Os01g54620
METABOLISM	P	Inorganic ion transport and metabolism	1	LOC_Os01g22352
CELLULAR PROCESSES AND SIGNALING	V	Defense mechanisms	1	LOC_Os01g50170
INFORMATION STORAGE AND PROCESSING	A	RNA processing and modification	0
CELLULAR PROCESSES AND SIGNALING	D	Cell cycle control, cell division, chromosome partitioning	0
METABOLISM	F	Nucleotide transport and metabolism	0
CELLULAR PROCESSES AND SIGNALING	U	Intracellular trafficking, secretion, and vesicular transport	0
CELLULAR PROCESSES AND SIGNALING	Z	Cytoskeleton	0
PXO99A vs Δimp (1d)
Category	Type	Functional description	COG number
POORLY CHARACTERIZED	S	Function unknown	885	LOC_Os04g43990 LOC_Os08g35190 LOC_Os04g47770 LOC_Os12g09700 LOC_Os07g43740 LOC_Os10g35460 LOC_Os07g02460 LOC_Os01g18220 LOC_Os01g12900 LOC_Os06g20960 LOC_Os09g23595 LOC_Os07g47990 LOC_Os03g02514 LOC_Os08g14570 LOC_Os06g13870 LOC_Os03g02530 LOC_Os04g35870 LOC_Os01g68140 LOC_Os02g45980 LOC_Os07g28610 LOC_Os09g14490 LOC_Os08g03310 LOC_Os06g46799 LOC_Os08g09300 LOC_Os07g46555 LOC_Os04g59610 LOC_Os03g…
CELLULAR PROCESSES AND SIGNALING	T	Signal transduction mechanisms	114	LOC_Os05g34950 LOC_Os01g26300 LOC_Os10g35460 LOC_Os10g03050 LOC_Os01g43410 LOC_Os11g40840 LOC_Os01g59530 LOC_Os04g36070 LOC_Os01g51890 LOC_Os09g27010 LOC_Os10g06760 LOC_Os02g39510 LOC_Os04g34300 LOC_Os12g44320 LOC_Os01g53710 LOC_Os03g16170 LOC_Os07g15940 LOC_Os05g40190 LOC_Os06g18150 LOC_Os06g12600 LOC_Os10g10130 LOC_Os10g22860 LOC_Os02g46100 LOC_Os04g49490 LOC_Os02g08530 LOC_Os11g44520 LOC_Os07g…
INFORMATION STORAGE AND PROCESSING	K	Transcription	107	LOC_Os01g43890 LOC_Os01g47400 LOC_Os05g40960 LOC_Os03g12140 LOC_Os03g13520 LOC_Os09g11460 LOC_Os04g16834 LOC_Os08g05320 LOC_Os08g08160 LOC_Os04g36070 LOC_Os07g27670 LOC_Os10g41100 LOC_Os09g11480 LOC_Os01g44390 LOC_Os10g40740 LOC_Os03g12390 LOC_Os06g45140 LOC_Os01g64360 LOC_Os01g49160 LOC_Os03g63310 LOC_Os07g22770 LOC_Os07g06620 LOC_Os09g25090 LOC_Os05g50930 LOC_Os06g45410 LOC_Os02g52780 LOC_Os03g…
METABOLISM	G	Carbohydrate transport and metabolism	91	LOC_Os02g04510 LOC_Os08g31630 LOC_Os07g47990 LOC_Os12g02980 LOC_Os01g60190 LOC_Os05g04500 LOC_Os06g48030 LOC_Os04g43390 LOC_Os06g35940 LOC_Os11g41870 LOC_Os07g08220 LOC_Os06g04510 LOC_Os05g41610 LOC_Os03g04020 LOC_Os07g41280 LOC_Os06g41840 LOC_Os06g20150 LOC_Os01g71320 LOC_Os04g53930 LOC_Os09g20684 LOC_Os10g02070 LOC_Os07g01560 LOC_Os10g40730 LOC_Os11g07020 LOC_Os03g07170 LOC_Os02g51080 LOC_Os08g…
CELLULAR PROCESSES AND SIGNALING	O	Posttranslational modification, protein turnover, chaperones	76	ChrSy.fgenesh.gene.28 LOC_Os05g05730 LOC_Os04g35870 LOC_Os12g02980 LOC_Os08g42750 LOC_Os07g29410 LOC_Os03g20870 LOC_Os12g43130 LOC_Os02g52270 LOC_Os05g36010 LOC_Os06g21590 LOC_Os05g46620 LOC_Os02g49710 LOC_Os04g56939 LOC_Os10g25030 LOC_Os06g02780 LOC_Os03g58790 LOC_Os10g38730 LOC_Os09g27750 LOC_Os10g38780 LOC_Os01g19800 LOC_Os11g04720 LOC_Os08g44780 LOC_Os01g72170 LOC_Os04g49160 LOC_Os02g09940 LO…
INFORMATION STORAGE AND PROCESSING	L	Replication, recombination and repair	59	LOC_Os02g47920 LOC_Os10g03050 LOC_Os04g35870 LOC_Os04g59610 LOC_Os01g34560 LOC_Os08g05320 LOC_Os02g39710 LOC_Os12g04980 LOC_Os05g50090 LOC_Os04g43020 LOC_Os03g15460 LOC_Os06g38410 LOC_Os05g22440 LOC_Os05g30260 LOC_Os04g12380 LOC_Os06g28630 LOC_Os04g02960 LOC_Os07g43800 LOC_Os04g49350 LOC_Os07g08750 LOC_Os03g28260 LOC_Os04g32740 LOC_Os04g10840 LOC_Os08g07260 LOC_Os05g32340 LOC_Os10g13390 LOC_Os06g…
METABOLISM	E	Amino acid transport and metabolism	49	LOC_Os01g49890 LOC_Os03g04190 LOC_Os01g11160 LOC_Os03g52070 LOC_Os07g46790 LOC_Os10g25140 LOC_Os03g58040 LOC_Os05g43830 LOC_Os03g63330 LOC_Os02g07410 LOC_Os07g42960 LOC_Os04g08350 LOC_Os03g27230 LOC_Os11g42510 LOC_Os12g06060 LOC_Os01g51410 LOC_Os12g41390 LOC_Os12g08090 LOC_Os01g22980 LOC_Os03g43980 LOC_Os02g51410 LOC_Os01g37590 LOC_Os04g56400 LOC_Os09g12290 LOC_Os05g48200 LOC_Os12g37650 LOC_Os01g…
METABOLISM	P	Inorganic ion transport and metabolism	30	LOC_Os09g29430 LOC_Os04g14690 LOC_Os05g18670 LOC_Os12g44150 LOC_Os07g37230 LOC_Os02g02410 LOC_Os12g32760 LOC_Os02g21009 LOC_Os12g42910 LOC_Os10g30070 LOC_Os08g36860 LOC_Os01g34850 LOC_Os08g10630 LOC_Os03g27760 LOC_Os04g33660 LOC_Os01g45274 LOC_Os01g12680 LOC_Os02g37930 LOC_Os01g25484 LOC_Os12g04220 LOC_Os04g43070 LOC_Os03g06520 LOC_Os02g32814 LOC_Os07g15460 LOC_Os04g14680 LOC_Os06g48510 LOC_Os03g…
METABOLISM	I	Lipid transport and metabolism	27	LOC_Os07g37240 LOC_Os01g57350 LOC_Os04g57850 LOC_Os11g34460 LOC_Os10g38080 LOC_Os09g34960 LOC_Os05g48060 LOC_Os01g39960 LOC_Os07g44890 LOC_Os12g16200 LOC_Os02g04750 LOC_Os03g52170 LOC_Os02g36210 LOC_Os02g32504 LOC_Os07g06850 LOC_Os03g61720 LOC_Os09g30350 LOC_Os03g15270 LOC_Os05g50190 LOC_Os12g01370 LOC_Os01g66360 LOC_Os02g48560 LOC_Os09g16920 LOC_Os05g07090 LOC_Os08g06550 LOC_Os08g37010 LOC_Os01g…
METABOLISM	Q	Secondary metabolites biosynthesis, transport and catabolism	27	LOC_Os01g34560 LOC_Os01g74300 LOC_Os04g57850 LOC_Os01g41820 LOC_Os06g23114 LOC_Os03g12260 LOC_Os01g36350 LOC_Os06g37300 LOC_Os03g21400 LOC_Os09g28390 LOC_Os03g55250 LOC_Os04g40040 LOC_Os01g27890 LOC_Os01g03549 LOC_Os03g39710 LOC_Os01g11340 LOC_Os11g41710 LOC_Os01g63190 LOC_Os03g44740 LOC_Os01g59000 LOC_Os08g01490 LOC_Os07g05940 LOC_Os08g39694 LOC_Os03g44380 LOC_Os11g04300 LOC_Os10g36980 LOC_Os01g…
METABOLISM	C	Energy production and conversion	25	LOC_Os12g08260 LOC_Os04g16834 LOC_Os08g33720 LOC_Os06g01210 LOC_Os05g49880 LOC_Os01g09320 LOC_Os05g36260 LOC_Os02g57060 LOC_Os03g48060 LOC_Os06g13720 LOC_Os10g33810 LOC_Os05g41590 LOC_Os05g42350 LOC_Os05g22716 LOC_Os03g15050 LOC_Os12g19470 LOC_Os07g25430 LOC_Os04g01600 LOC_Os05g49770 LOC_Os02g52730 LOC_Os03g05870 LOC_Os09g23540 LOC_Os01g53020 LOC_Os09g32640 LOC_Os12g17600
CELLULAR PROCESSES AND SIGNALING	U	Intracellular trafficking, secretion, and vesicular transport	24	LOC_Os06g49470 LOC_Os03g50310 LOC_Os11g02424 LOC_Os02g51290 LOC_Os12g02830 LOC_Os09g26660 LOC_Os02g50200 LOC_Os12g02330 LOC_Os05g40020 LOC_Os12g06870 LOC_Os01g25820 LOC_Os01g15770 LOC_Os02g55990 LOC_Os01g68050 LOC_Os01g57840 LOC_Os11g41875 LOC_Os12g43340 LOC_Os05g01370 LOC_Os07g44410 LOC_Os03g20730 LOC_Os05g10625 LOC_Os01g61880 LOC_Os02g26860 LOC_Os11g02400
INFORMATION STORAGE AND PROCESSING	J	Translation, ribosomal structure and biogenesis	19	LOC_Os04g16834 LOC_Os04g35100 LOC_Os03g39610 LOC_Os03g23050 LOC_Os07g42940 LOC_Os05g41630 LOC_Os08g40850 LOC_Os09g17740 LOC_Os01g52240 LOC_Os05g22716 LOC_Os01g73170 LOC_Os03g62780 LOC_Os09g19954 LOC_Os07g14160 LOC_Os10g21346 LOC_Os07g40940 LOC_Os08g40840 LOC_Os01g56870 LOC_Os01g39020
CELLULAR PROCESSES AND SIGNALING	M	Cell wall/membrane/envelope biogenesis	19	LOC_Os02g04510 LOC_Os01g04260 LOC_Os09g25150 LOC_Os04g48030 LOC_Os01g04640 LOC_Os01g51920 LOC_Os06g04620 LOC_Os03g16150 LOC_Os01g04630 LOC_Os01g63870 LOC_Os03g40000 LOC_Os03g57490 LOC_Os06g12310 LOC_Os02g25610 LOC_Os05g22614 LOC_Os10g28210 LOC_Os06g13760 LOC_Os07g49110 LOC_Os02g09930
METABOLISM	H	Coenzyme transport and metabolism	13	LOC_Os07g08220 LOC_Os01g71190 LOC_Os05g33840 LOC_Os03g60560 LOC_Os03g47610 LOC_Os01g40570 LOC_Os10g35840 LOC_Os01g56330 LOC_Os01g18860 LOC_Os07g34570 LOC_Os03g20700 LOC_Os03g05870 LOC_Os03g47620
CELLULAR PROCESSES AND SIGNALING	V	Defense mechanisms	9	LOC_Os09g29310 LOC_Os11g05700 LOC_Os01g50080 LOC_Os06g36330 LOC_Os07g07480 LOC_Os08g29570 LOC_Os01g18670 LOC_Os03g20440 LOC_Os06g42650
INFORMATION STORAGE AND PROCESSING	B	Chromatin structure and dynamics	7	LOC_Os03g13520 LOC_Os03g17100 LOC_Os10g39420 LOC_Os04g40630 LOC_Os10g32800 LOC_Os05g36280 LOC_Os01g66890
METABOLISM	F	Nucleotide transport and metabolism	7	LOC_Os01g46570 LOC_Os06g14620 LOC_Os01g55510 LOC_Os09g29200 LOC_Os07g14160 LOC_Os06g02019 LOC_Os06g02000
CELLULAR PROCESSES AND SIGNALING	D	Cell cycle control, cell division, chromosome partitioning	6	LOC_Os01g59530 LOC_Os02g57310 LOC_Os10g41550 LOC_Os09g37344 LOC_Os01g72330 LOC_Os02g10350
CELLULAR PROCESSES AND SIGNALING	Z	Cytoskeleton	4	LOC_Os03g61980 LOC_Os01g59530 LOC_Os09g37344 LOC_Os01g72330
INFORMATION STORAGE AND PROCESSING	A	RNA processing and modification	3	LOC_Os06g11130 LOC_Os08g27150 LOC_Os08g29150
PXO99A vs Δimp (3d)
Category	Type	Functional description	COG number
POORLY CHARACTERIZED	S	Function unknown	121	LOC_Os08g14570 LOC_Os06g13870 LOC_Os04g59610 LOC_Os05g50550 LOC_Os02g45520 LOC_Os01g47630 LOC_Os03g04770 LOC_Os01g04620 LOC_Os04g56240 LOC_Os10g41100 LOC_Os02g57160 LOC_Os01g58140 LOC_Os02g17710 LOC_Os05g14270 LOC_Os06g11760 LOC_Os02g52670 LOC_Os06g04210 LOC_Os04g25440 LOC_Os05g45440 LOC_Os11g05050 LOC_Os03g55670 LOC_Os03g08580 LOC_Os02g43340 LOC_Os10g39020 LOC_Os03g12700 LOC_Os03g18070 LOC_Os02g…
INFORMATION STORAGE AND PROCESSING	K	Transcription	20	LOC_Os10g41100 LOC_Os01g64360 LOC_Os02g52670 LOC_Os09g36730 LOC_Os05g50930 LOC_Os01g74020 LOC_Os08g06090 LOC_Os09g35020 LOC_Os10g41550 LOC_Os03g14730 LOC_Os06g03670 LOC_Os03g27019 LOC_Os11g05860 LOC_Os03g06630 LOC_Os08g36920 LOC_Os03g40100 LOC_Os09g29460 LOC_Os07g36170 LOC_Os04g49450 LOC_Os09g28440
CELLULAR PROCESSES AND SIGNALING	T	Signal transduction mechanisms	17	LOC_Os10g03050 LOC_Os03g03510 LOC_Os07g15940 LOC_Os04g49490 LOC_Os02g08530 LOC_Os04g29680 LOC_Os10g41550 LOC_Os02g38120 LOC_Os03g03590 LOC_Os09g30150 LOC_Os01g18800 LOC_Os05g28740 LOC_Os04g43710 LOC_Os07g03890 LOC_Os04g33080 LOC_Os07g44330 LOC_Os03g09220
CELLULAR PROCESSES AND SIGNALING	O	Posttranslational modification, protein turnover, chaperones	14	LOC_Os02g52270 LOC_Os10g36924 LOC_Os09g14600 LOC_Os09g30160 LOC_Os07g32560 LOC_Os10g38610 LOC_Os07g09490 LOC_Os04g37650 LOC_Os08g32060 LOC_Os01g45460 LOC_Os05g07690 LOC_Os09g20900 LOC_Os06g44160 LOC_Os08g33540
METABOLISM	G	Carbohydrate transport and metabolism	12	LOC_Os02g04510 LOC_Os05g41610 LOC_Os06g20150 LOC_Os01g10250 LOC_Os04g51880 LOC_Os04g47220 LOC_Os07g49360 LOC_Os08g39370 LOC_Os07g48020 LOC_Os06g04200 LOC_Os07g26690 LOC_Os01g07770
INFORMATION STORAGE AND PROCESSING	L	Replication, recombination and repair	10	LOC_Os10g03050 LOC_Os04g59610 LOC_Os04g49350 LOC_Os08g06090 LOC_Os08g13860 LOC_Os02g47560 LOC_Os10g42900 LOC_Os11g10990 LOC_Os08g39760 LOC_Os04g47360
METABOLISM	P	Inorganic ion transport and metabolism	10	LOC_Os01g37690 LOC_Os10g41780 LOC_Os05g07860 LOC_Os04g51820 LOC_Os01g56420 LOC_Os01g12680 LOC_Os07g32570 LOC_Os10g31040 LOC_Os05g07870 LOC_Os01g36720
METABOLISM	E	Amino acid transport and metabolism	9	LOC_Os02g17710 LOC_Os09g32290 LOC_Os03g14915 LOC_Os11g42510 LOC_Os08g36320 LOC_Os06g47620 LOC_Os03g10050 LOC_Os04g46960 LOC_Os03g04140
CELLULAR PROCESSES AND SIGNALING	M	Cell wall/membrane/envelope biogenesis	6	LOC_Os02g04510 LOC_Os01g45200 LOC_Os09g25150 LOC_Os01g04920 LOC_Os06g21380 LOC_Os04g35030
METABOLISM	C	Energy production and conversion	4	LOC_Os01g09320 LOC_Os04g30420 LOC_Os03g48060 LOC_Os06g11290
CELLULAR PROCESSES AND SIGNALING	U	Intracellular trafficking, secretion, and vesicular transport	4	LOC_Os01g45550 LOC_Os03g48000 LOC_Os01g08020 LOC_Os01g15770
INFORMATION STORAGE AND PROCESSING	J	Translation, ribosomal structure and biogenesis	3	LOC_Os09g17740 LOC_Os07g14160 LOC_Os03g17590
METABOLISM	Q	Secondary metabolites biosynthesis, transport and catabolism	3	LOC_Os07g48340 LOC_Os01g59020 LOC_Os03g62670
CELLULAR PROCESSES AND SIGNALING	D	Cell cycle control, cell division, chromosome partitioning	2	LOC_Os01g62810 LOC_Os10g41550
METABOLISM	H	Coenzyme transport and metabolism	2	LOC_Os04g56230 LOC_Os03g60560
METABOLISM	I	Lipid transport and metabolism	2	LOC_Os02g45670 LOC_Os06g05130
METABOLISM	F	Nucleotide transport and metabolism	1	LOC_Os07g14160
CELLULAR PROCESSES AND SIGNALING	Z	Cytoskeleton	1	LOC_Os01g62810
INFORMATION STORAGE AND PROCESSING	A	RNA processing and modification	0
INFORMATION STORAGE AND PROCESSING	B	Chromatin structure and dynamics	0
CELLULAR PROCESSES AND SIGNALING	V	Defense mechanisms	0
