# Supplementary material for: Proteomic and Transcriptomic Analyses Provide Novel Insights into the Crucial Roles of Host-Induced Carbohydrate Metabolism Enzymes in Xanthomonas oryzae pv. oryzae Virulence and Rice-Xoo Interaction
Source: Rice (N Y). 2021 Jun 26;14:57. doi: 10.1186/s12284-021-00503-x (PMC8236019; doi:10.1186/s12284-021-00503-x)
Supplement: Supplementary file 4 — Additional file 4: Table S4. KEGG pathway enrichment analysis of DEGs from four pairwise comparisons. [file 12284_2021_503_MOESM4_ESM.xlsx]

## Sheet: Sheet1
Table S4. KEGG pathway enrichment analysis of DEGs from four pairwise comparisons (P value ≤ 0.05) .
PXO99A vs Δimp (1d)
Gene count	Pathway id	Description	Database	Ratio_in_study	Ratio_in_pop	P value	First Category	Second Category
11	map00196	Photosynthesis - antenna proteins	KEGG PATHWAY	11/557	16/12804	1.04495e-11	Metabolism	Energy metabolism
10	map00910	Nitrogen metabolism	KEGG PATHWAY	10/557	45/12804	1.80128e-05	Metabolism	Energy metabolism
28	map00500	Starch and sucrose metabolism	KEGG PATHWAY	28/557	285/12804	4.87216e-05	Metabolism	Carbohydrate metabolism
14	map00710	Carbon fixation in photosynthetic organisms	KEGG PATHWAY	14/557	98/12804	8.27912e-05	Metabolism	Energy metabolism
12	map00260	Glycine, serine and threonine metabolism	KEGG PATHWAY	12/557	88/12804	0.00040863	Metabolism	Amino acid metabolism
7	map00906	Carotenoid biosynthesis	KEGG PATHWAY	7/557	36/12804	0.000788342	Metabolism	Metabolism of terpenoids and polyketides
24	map00940	Phenylpropanoid biosynthesis	KEGG PATHWAY	24/557	292/12804	0.00211897	Metabolism	Biosynthesis of other secondary metabolites
14	map00270	Cysteine and methionine metabolism	KEGG PATHWAY	14/557	135/12804	0.00222501	Metabolism	Amino acid metabolism
8	map00904	Diterpenoid biosynthesis	KEGG PATHWAY	8/557	56/12804	0.00274347	Metabolism	Metabolism of terpenoids and polyketides
8	map00030	Pentose phosphate pathway	KEGG PATHWAY	8/557	61/12804	0.00470661	Metabolism	Carbohydrate metabolism
25	map04075	Plant hormone signal transduction	KEGG PATHWAY	25/557	337/12804	0.00657694	Environmental Information Processing	Signal transduction
16	map00520	Amino sugar and nucleotide sugar metabolism	KEGG PATHWAY	16/557	187/12804	0.00760514	Metabolism	Carbohydrate metabolism
11	map00630	Glyoxylate and dicarboxylate metabolism	KEGG PATHWAY	11/557	109/12804	0.00777583	Metabolism	Carbohydrate metabolism
9	map00052	Galactose metabolism	KEGG PATHWAY	9/557	88/12804	0.0141183	Metabolism	Carbohydrate metabolism
7	map00400	Phenylalanine, tyrosine and tryptophan biosynthesis	KEGG PATHWAY	7/557	62/12804	0.0176212	Metabolism	Amino acid metabolism
6	map00860	Porphyrin and chlorophyll metabolism	KEGG PATHWAY	6/557	49/12804	0.0188597	Metabolism	Metabolism of cofactors and vitamins
6	map04712	Circadian rhythm - plant	KEGG PATHWAY	6/557	50/12804	0.0206701	Organismal Systems	Environmental adaptation
7	map00900	Terpenoid backbone biosynthesis	KEGG PATHWAY	7/557	64/12804	0.0206771	Metabolism	Metabolism of terpenoids and polyketides
8	map00051	Fructose and mannose metabolism	KEGG PATHWAY	8/557	81/12804	0.0242656	Metabolism	Carbohydrate metabolism
6	map00902	Monoterpenoid biosynthesis	KEGG PATHWAY	6/557	53/12804	0.0267975	Metabolism	Metabolism of terpenoids and polyketides
13	map00010	Glycolysis / Gluconeogenesis	KEGG PATHWAY	13/557	164/12804	0.0267987	Metabolism	Carbohydrate metabolism
11	map00480	Glutathione metabolism	KEGG PATHWAY	11/557	138/12804	0.0382718	Metabolism	Metabolism of other amino acids
1	map04392	Hippo signaling pathway - multiple species	KEGG PATHWAY	1/557	1/12804	0.043502	Environmental Information Processing	Signal transduction
1	map04711	Circadian rhythm - fly	KEGG PATHWAY	1/557	1/12804	0.043502	Organismal Systems	Environmental adaptation
6	map01040	Biosynthesis of unsaturated fatty acids	KEGG PATHWAY	6/557	61/12804	0.0486433	Metabolism	Lipid metabolism
PXO99A vs Δimp (3d)
Gene count	Pathway id	Description	Database	Ratio_in_study	Ratio_in_pop	P value	First Category	Second Category
5	map00270	Cysteine and methionine metabolism	KEGG PATHWAY	5/91	135/12804	0.00272493	Metabolism	Amino acid metabolism
3	map00920	Sulfur metabolism	KEGG PATHWAY	3/91	46/12804	0.00422734	Metabolism	Energy metabolism
7	map00940	Phenylpropanoid biosynthesis	KEGG PATHWAY	7/91	292/12804	0.00472288	Metabolism	Biosynthesis of other secondary metabolites
3	map00902	Monoterpenoid biosynthesis	KEGG PATHWAY	3/91	53/12804	0.00629495	Metabolism	Metabolism of terpenoids and polyketides
3	map00900	Terpenoid backbone biosynthesis	KEGG PATHWAY	3/91	64/12804	0.0105868	Metabolism	Metabolism of terpenoids and polyketides
2	map00073	Cutin, suberine and wax biosynthesis	KEGG PATHWAY	2/91	39/12804	0.0312258	Metabolism	Lipid metabolism
2	map00910	Nitrogen metabolism	KEGG PATHWAY	2/91	45/12804	0.0405959	Metabolism	Energy metabolism
3	map04146	Peroxisome	KEGG PATHWAY	3/91	111/12804	0.0444824	Cellular Processes	Transport and catabolism
PXO99A vs ΔxanA (1d)
Gene count	Pathway id	Description	Database	Ratio_in_study	Ratio_in_pop	P value	First Category	Second Category
8	map00196	Photosynthesis - antenna proteins	KEGG PATHWAY	8/62	16/12804	7.28828e-12	Metabolism	Energy metabolism
4	map00710	Carbon fixation in photosynthetic organisms	KEGG PATHWAY	4/62	98/12804	0.00128146	Metabolism	Energy metabolism
3	map00860	Porphyrin and chlorophyll metabolism	KEGG PATHWAY	3/62	49/12804	0.00169986	Metabolism	Metabolism of cofactors and vitamins
2	map05418	Fluid shear stress and atherosclerosis	KEGG PATHWAY	2/62	43/12804	0.0183403	Human Diseases	Cardiovascular diseases
1	map00402	Benzoxazinoid biosynthesis	KEGG PATHWAY	1/62	5/12804	0.0239816	Metabolism	Biosynthesis of other secondary metabolites
1	map00982	Drug metabolism - cytochrome P450	KEGG PATHWAY	1/62	8/12804	0.0380979	Metabolism	Xenobiotics biodegradation and metabolism
2	map00592	alpha-Linolenic acid metabolism	KEGG PATHWAY	2/62	64/12804	0.0383855	Metabolism	Lipid metabolism
2	map00901	Indole alkaloid biosynthesis	KEGG PATHWAY	2/62	64/12804	0.0383855	Metabolism	Biosynthesis of other secondary metabolites
1	map00983	Drug metabolism - other enzymes	KEGG PATHWAY	1/62	9/12804	0.0427586	Metabolism	Xenobiotics biodegradation and metabolism
4	map00940	Phenylpropanoid biosynthesis	KEGG PATHWAY	4/62	292/12804	0.0527699	Metabolism	Biosynthesis of other secondary metabolites
PXO99A vs ΔxanA (3d)
Gene count	Pathway id	Description	Database	Ratio_in_study	Ratio_in_pop	P value	First Category	Second Category
4	map00480	Glutathione metabolism	KEGG PATHWAY	4/43	138/12804	0.0011508	Metabolism	Metabolism of other amino acids
2	map00900	Terpenoid backbone biosynthesis	KEGG PATHWAY	2/43	64/12804	0.0194703	Metabolism	Metabolism of terpenoids and polyketides
