# Supplementary material for: Proteomic and Transcriptomic Analyses Provide Novel Insights into the Crucial Roles of Host-Induced Carbohydrate Metabolism Enzymes in Xanthomonas oryzae pv. oryzae Virulence and Rice-Xoo Interaction
Source: Rice (N Y). 2021 Jun 26;14:57. doi: 10.1186/s12284-021-00503-x (PMC8236019; doi:10.1186/s12284-021-00503-x)
Supplement: Supplementary file 5 — Additional file 5: Table S5. GO enrichment analysis of DEGs from four pairwise comparisons. [file 12284_2021_503_MOESM5_ESM.xlsx]

## Sheet: Sheet1
Table S5. GO enrichment analysis of DEGs from four pairwise comparisons (FDR ≤ 0.05) .
PXO99A vs Δimp (1d)
GO ID	Term Type	Description	Ratio_in_study	Ratio_in_pop	P value corrected (FDR)	Gene count
GO:0031409	MF	pigment binding	11/1136	15/23555	0.000312889	11
GO:0016168	MF	chlorophyll binding	12/1136	42/23555	0.000618883	12
GO:0046906	MF	tetrapyrrole binding	66/1136	607/23555	0.000865666	66
GO:0004601	MF	peroxidase activity	26/1136	195/23555	0.000865666	26
GO:0016684	MF	oxidoreductase activity, acting on peroxide as acceptor	26/1136	196/23555	0.000865666	26
GO:0016491	MF	oxidoreductase activity	148/1136	1956/23555	0.000865666	148
GO:0020037	MF	heme binding	54/1136	564/23555	0.000865666	54
GO:0048037	MF	cofactor binding	102/1136	1286/23555	0.000865666	102
GO:0015144	MF	carbohydrate transmembrane transporter activity	21/1136	147/23555	0.00133266	21
GO:0005355	MF	glucose transmembrane transporter activity	13/1136	64/23555	0.00136377	13
GO:0015149	MF	hexose transmembrane transporter activity	13/1136	64/23555	0.00136377	13
GO:0015145	MF	monosaccharide transmembrane transporter activity	13/1136	65/23555	0.00155958	13
GO:0051119	MF	sugar transmembrane transporter activity	16/1136	96/23555	0.00171415	16
GO:0016209	MF	antioxidant activity	26/1136	215/23555	0.0019603	26
GO:0015294	MF	solute:cation symporter activity	14/1136	81/23555	0.00343185	14
GO:0005351	MF	carbohydrate:proton symporter activity	13/1136	75/23555	0.00555494	13
GO:0005402	MF	carbohydrate:cation symporter activity	13/1136	75/23555	0.00555494	13
GO:0015295	MF	solute:proton symporter activity	13/1136	76/23555	0.00599674	13
GO:0005215	MF	transporter activity	92/1136	1259/23555	0.00715848	92
GO:0051213	MF	dioxygenase activity	21/1136	174/23555	0.00841519	21
GO:0022853	MF	active ion transmembrane transporter activity	20/1136	162/23555	0.00872436	20
GO:0043169	MF	cation binding	221/1136	3626/23555	0.0123644	221
GO:0015318	MF	inorganic molecular entity transmembrane transporter activity	52/1136	653/23555	0.024349	52
GO:0046872	MF	metal ion binding	217/1136	3608/23555	0.0259676	217
GO:0016705	MF	oxidoreductase activity, acting on paired donors, with incorporation or reduction of molecular oxygen	40/1136	469/23555	0.0262057	40
GO:0016798	MF	hydrolase activity, acting on glycosyl bonds	45/1136	541/23555	0.0277753	45
GO:0015293	MF	symporter activity	14/1136	108/23555	0.0387423	14
GO:0016638	MF	oxidoreductase activity, acting on the CH-NH2 group of donors	6/1136	24/23555	0.0429169	6
GO:0015291	MF	secondary active transmembrane transporter activity	26/1136	269/23555	0.0429169	26
GO:0004553	MF	hydrolase activity, hydrolyzing O-glycosyl compounds	39/1136	467/23555	0.0498263	39
GO:0010287	CC	plastoglobule	14/1136	39/23555	0.000312889	14
GO:0009522	CC	photosystem I	12/1136	36/23555	0.000697165	12
GO:0009521	CC	photosystem	15/1136	73/23555	0.000865666	15
GO:0044435	CC	plastid part	62/1136	671/23555	0.000865666	62
GO:0009941	CC	chloroplast envelope	23/1136	160/23555	0.000865666	23
GO:0044434	CC	chloroplast part	62/1136	662/23555	0.000865666	62
GO:0009526	CC	plastid envelope	23/1136	164/23555	0.000865666	23
GO:0005887	CC	integral component of plasma membrane	32/1136	295/23555	0.00281248	32
GO:0031975	CC	envelope	23/1136	189/23555	0.00458015	23
GO:0031967	CC	organelle envelope	23/1136	189/23555	0.00458015	23
GO:0005576	CC	extracellular region	52/1136	606/23555	0.00624186	52
GO:0009570	CC	chloroplast stroma	24/1136	221/23555	0.0133449	24
GO:0009532	CC	plastid stroma	24/1136	221/23555	0.0133449	24
GO:0031226	CC	intrinsic component of plasma membrane	41/1136	465/23555	0.0165761	41
GO:0044459	CC	plasma membrane part	44/1136	529/23555	0.0258929	44
GO:0009768	BP	photosynthesis, light harvesting in photosystem I	11/1136	15/23555	0.000312889	11
GO:0009765	BP	photosynthesis, light harvesting	11/1136	15/23555	0.000312889	11
GO:0008643	BP	carbohydrate transport	24/1136	159/23555	0.000697165	24
GO:0006091	BP	generation of precursor metabolites and energy	41/1136	364/23555	0.000865666	41
GO:0009416	BP	response to light stimulus	24/1136	169/23555	0.000865666	24
GO:0005975	BP	carbohydrate metabolic process	97/1136	1173/23555	0.000865666	97
GO:0034219	BP	carbohydrate transmembrane transport	18/1136	105/23555	0.000865666	18
GO:0018298	BP	protein-chromophore linkage	12/1136	50/23555	0.000865666	12
GO:1904659	BP	glucose transmembrane transport	14/1136	68/23555	0.000865666	14
GO:0098754	BP	detoxification	32/1136	265/23555	0.000865666	32
GO:0055114	BP	oxidation-reduction process	147/1136	1839/23555	0.000865666	147
GO:0009314	BP	response to radiation	25/1136	188/23555	0.000865666	25
GO:0008645	BP	hexose transmembrane transport	14/1136	69/23555	0.000865666	14
GO:0015749	BP	monosaccharide transmembrane transport	14/1136	70/23555	0.00093901	14
GO:0046323	BP	glucose import	13/1136	64/23555	0.00136377	13
GO:0006720	BP	isoprenoid metabolic process	20/1136	138/23555	0.00148793	20
GO:0098869	BP	cellular oxidant detoxification	26/1136	212/23555	0.0016389	26
GO:1990748	BP	cellular detoxification	26/1136	213/23555	0.00171415	26
GO:0006979	BP	response to oxidative stress	28/1136	242/23555	0.00280172	28
GO:0008150	BP	biological_process	837/1136	16055/23555	0.00416348	837
GO:0042737	BP	drug catabolic process	31/1136	298/23555	0.00563672	31
GO:0051187	BP	cofactor catabolic process	21/1136	168/23555	0.00593927	21
GO:0042744	BP	hydrogen peroxide catabolic process	20/1136	156/23555	0.00599674	20
GO:0042743	BP	hydrogen peroxide metabolic process	20/1136	157/23555	0.00640006	20
GO:0019318	BP	hexose metabolic process	11/1136	57/23555	0.00671802	11
GO:0017001	BP	antibiotic catabolic process	20/1136	159/23555	0.00737258	20
GO:0072593	BP	reactive oxygen species metabolic process	22/1136	185/23555	0.00771188	22
GO:0008299	BP	isoprenoid biosynthetic process	15/1136	101/23555	0.00829217	15
GO:0055085	BP	transmembrane transport	85/1136	1157/23555	0.00841519	85
GO:0009628	BP	response to abiotic stimulus	37/1136	390/23555	0.00841519	37
GO:0006721	BP	terpenoid metabolic process	16/1136	113/23555	0.00841519	16
GO:0034220	BP	ion transmembrane transport	52/1136	628/23555	0.0108952	52
GO:0010817	BP	regulation of hormone levels	23/1136	200/23555	0.0112191	23
GO:0016999	BP	antibiotic metabolic process	20/1136	166/23555	0.0112191	20
GO:0043436	BP	oxoacid metabolic process	82/1136	1124/23555	0.0133449	82
GO:0006112	BP	energy reserve metabolic process	6/1136	19/23555	0.0133449	6
GO:0005977	BP	glycogen metabolic process	6/1136	19/23555	0.0133449	6
GO:0006082	BP	organic acid metabolic process	82/1136	1126/23555	0.0133449	82
GO:0044281	BP	small molecule metabolic process	109/1136	1587/23555	0.0135262	109
GO:0042446	BP	hormone biosynthetic process	14/1136	97/23555	0.0147321	14
GO:0042445	BP	hormone metabolic process	17/1136	136/23555	0.0191109	17
GO:0005996	BP	monosaccharide metabolic process	30/1136	314/23555	0.0258929	30
GO:0016052	BP	carbohydrate catabolic process	27/1136	269/23555	0.0258929	27
GO:0006012	BP	galactose metabolic process	5/1136	16/23555	0.0402783	5
GO:0019752	BP	carboxylic acid metabolic process	77/1136	1096/23555	0.0464165	77
PXO99A vs Δimp (3d)
GO ID	Term Type	Description	Ratio_in_study	Ratio_in_pop	Pvalue_corrected (FDR)	Gene count
GO:0016723	MF	oxidoreductase activity, oxidizing metal ions, NAD or NADP as acceptor	3/178	4/23555	0.0121292	3
GO:0006811	BP	ion transport	20/178	873/23555	0.0383363	20
PXO99A vs ΔxanA (1d)
GO ID	Term Type	Description	Ratio_in_study	Ratio_in_pop	Pvalue_corrected (FDR)	Gene count
GO:0016168	MF	chlorophyll binding	9/113	42/23555	0.000145682	9
GO:0046906	MF	tetrapyrrole binding	17/113	607/23555	0.00022364	17
GO:0031409	MF	pigment binding	8/113	15/23555	0.000278132	8
GO:0048037	MF	cofactor binding	25/113	1286/23555	0.000279579	25
GO:0016491	MF	oxidoreductase activity	25/113	1956/23555	0.00144991	25
GO:0016628	MF	oxidoreductase activity, acting on the CH-CH group of donors, NAD or NADP as acceptor	4/113	33/23555	0.00510035	4
GO:0016684	MF	oxidoreductase activity, acting on peroxide as acceptor	7/113	196/23555	0.0121175	7
GO:0016630	MF	protochlorophyllide reductase activity	2/113	3/23555	0.0169041	2
GO:0010287	CC	plastoglobule	8/113	39/23555	0.000145682	8
GO:0009521	CC	photosystem	8/113	73/23555	0.000145682	8
GO:0009526	CC	plastid envelope	12/113	164/23555	0.00017817	12
GO:0044436	CC	thylakoid part	12/113	294/23555	0.000214169	12
GO:0031975	CC	envelope	12/113	189/23555	0.000253847	12
GO:0031967	CC	organelle envelope	12/113	189/23555	0.000253847	12
GO:0009535	CC	chloroplast thylakoid membrane	11/113	252/23555	0.000253847	11
GO:0055035	CC	plastid thylakoid membrane	11/113	252/23555	0.000253847	11
GO:0042651	CC	thylakoid membrane	11/113	260/23555	0.000278132	11
GO:0034357	CC	photosynthetic membrane	12/113	262/23555	0.000278132	12
GO:0044434	CC	chloroplast part	23/113	662/23555	0.000278132	23
GO:0044435	CC	plastid part	23/113	671/23555	0.000279579	23
GO:0009522	CC	photosystem I	8/113	36/23555	0.000279579	8
GO:0009941	CC	chloroplast envelope	12/113	160/23555	0.000363904	12
GO:0005576	CC	extracellular region	11/113	606/23555	0.0375616	11
GO:0018298	BP	protein-chromophore linkage	8/113	50/23555	0.000205025	8
GO:0009768	BP	photosynthesis, light harvesting in photosystem I	8/113	15/23555	0.000278132	8
GO:0009765	BP	photosynthesis, light harvesting	8/113	15/23555	0.000278132	8
GO:0009416	BP	response to light stimulus	8/113	169/23555	0.00052433	8
GO:0009314	BP	response to radiation	8/113	188/23555	0.00110985	8
GO:0006091	BP	generation of precursor metabolites and energy	10/113	364/23555	0.00298866	10
GO:0055114	BP	oxidation-reduction process	22/113	1839/23555	0.014092	22
GO:0050896	BP	response to stimulus	20/113	1684/23555	0.0334238	20
PXO99A vs ΔxanA (3d)
GO ID	Term Type	Description	Ratio_in_study	Ratio_in_pop	Pvalue_corrected (FDR)	Gene count
none	none	none	none	none	none	none
