# Supplementary material for: Proteomic and Transcriptomic Analyses Provide Novel Insights into the Crucial Roles of Host-Induced Carbohydrate Metabolism Enzymes in Xanthomonas oryzae pv. oryzae Virulence and Rice-Xoo Interaction
Source: Rice (N Y). 2021 Jun 26;14:57. doi: 10.1186/s12284-021-00503-x (PMC8236019; doi:10.1186/s12284-021-00503-x)
Supplement: Supplementary file 6 — Additional file 6: Table S6. MapMan analysis of DEGs involved in different metabolic pathways. [file 12284_2021_503_MOESM6_ESM.xlsx]

## Sheet: Sheet1
Table S6. MapMan analysis of DEGs involved in different metabolic pathways. MapMan analysis and comparison of the metabolic changes in IR24 rice at 1 and 3 d after infection with the mutants ΔxanA and Δimp relative to those with PXO99A infection.
PXO99A vs Δimp infection (1d)
BinCode	BinName	id	type	description	log2FC
10.5.1.1	cell wall.cell wall proteins.AGPs.AGP	loc_os03g57490.1	Transcript	highly similar to ( 512) AT5G06390 | Symbols: FLA17 | FLA17 (FASCICLIN-LIKE ARABINOGALACTAN PROTEIN 17 PRECURSOR) | chr5:1952939-1955047 FORWARD Fasciclin protein|fasciclin domain containing protein, expressed	-2.2901
3.1.1.2	minor CHO metabolism.raffinose family.galactinol synthases.putative	loc_os03g20120.1	Transcript	moderately similar to ( 488) AT2G47180 | Symbols: AtGolS1 | AtGolS1 (Arabidopsis thaliana galactinol synthase 1); transferase, transferring glycosyl groups / transferase, transferring hexosyl groups | chr2:19369049-19370372 REVERSE Glyco_transf_8 protein|glycosyl transferase 8 domain containing protein, putative, expressed	-3.17366
3.1.1.2	minor CHO metabolism.raffinose family.galactinol synthases.putative	loc_os07g48830.1	Transcript	moderately similar to ( 495) AT1G56600 | Symbols: AtGolS2 | AtGolS2 (Arabidopsis thaliana galactinol synthase 2); transferase, transferring glycosyl groups / transferase, transferring hexosyl groups | chr1:21207620-21209291 FORWARD Glyco_transf_8 protein|glycosyl transferase 8 domain containing protein, putative, expressed	-2.5901
3.1.2.1	minor CHO metabolism.raffinose family.raffinose synthases.known	loc_os01g07530.1	Transcript	highly similar to ( 981) AT5G40390 | Symbols: SIP1 | SIP1 (seed imbibition 1-like); galactinol-sucrose galactosyltransferase/ hydrolase, hydrolyzing O-glycosyl compounds | chr5:16161720-16165085 FORWARDmoderately similar to ( 489) STSYN_PEA Stachyose synthase precursor (EC 2.4.1.67) (Galactinol--raffinose galactosyltransferase) - Pisum sativum (Garden pea)Raffinose_syn protein|uncharacterized gly…	-1.77914
3.1.2.2	minor CHO metabolism.raffinose family.raffinose synthases.putative	loc_os08g38710.1	Transcript	nearly identical (1093) AT1G55740 | Symbols: AtSIP1 | AtSIP1 (Arabidopsis thaliana seed imbibition 1); hydrolase, hydrolyzing O-glycosyl compounds | chr1:20835507-20838707 REVERSEmoderately similar to ( 443) STSYN_PEA Stachyose synthase precursor (EC 2.4.1.67) (Galactinol--raffinose galactosyltransferase) - Pisum sativum (Garden pea)Raffinose_syn protein|uncharacterized glycosyltransferase, putat…	1.67066
3.1.2.2	minor CHO metabolism.raffinose family.raffinose synthases.putative	loc_os07g10840.1	Transcript	highly similar to ( 996) AT3G57520 | Symbols: AtSIP2 | AtSIP2 (Arabidopsis thaliana seed imbibition 2); hydrolase, hydrolyzing O-glycosyl compounds | chr3:21289299-21292694 REVERSEmoderately similar to ( 266) STSYN_PEA Stachyose synthase precursor (EC 2.4.1.67) (Galactinol--raffinose galactosyltransferase) - Pisum sativum (Garden pea)Raffinose_syn protein|uncharacterized glycosyltransferase, puta…	1.79916
3.2.1	minor CHO metabolism.trehalose.TPS	loc_os09g20990.1	Transcript	nearly identical (1152) AT1G60140 | Symbols: ATTPS10, TPS10 | ATTPS10 (trehalose phosphate synthase); transferase, transferring glycosyl groups / trehalose-phosphatase | chr1:22177246-22180073 REVERSE Glyco_transf_20 OtsA Trehalose_PPase PRK10117 OtsB protein|trehalose-6-phosphate synthase, putative, expressed	1.30246
3.2.1	minor CHO metabolism.trehalose.TPS	loc_os09g23350.1	Transcript	nearly identical (1289) AT1G68020 | Symbols: ATTPS6, TPS6 | ATTPS6; alpha,alpha-trehalose-phosphate synthase (UDP-forming)/ transferase, transferring glycosyl groups / trehalose-phosphatase | chr1:25497493-25500241 FORWARD Glyco_transf_20 OtsA PRK10117 Trehalose_PPase OtsB protein|trehalose synthase, putative, expressed	1.09133
3.2.1	minor CHO metabolism.trehalose.TPS	loc_os05g44210.1	Transcript	nearly identical (1279) AT1G78580 | Symbols: ATTPS1, TPS1 | ATTPS1 (TREHALOSE-6-PHOSPHATE SYNTHASE); alpha,alpha-trehalose-phosphate synthase (UDP-forming)/ transferase, transferring glycosyl groups | chr1:29552495-29557482 REVERSE Glyco_transf_20 OtsA PRK10117 Trehalose_PPase OtsB protein|trehalose-6-phosphate synthase, putative, expressed	-1.51343
3.2.2	minor CHO metabolism.trehalose.TPP	loc_os02g44235.1	Transcript	moderately similar to ( 384) AT5G51460 | Symbols: ATTPPA | ATTPPA; trehalose-phosphatase | chr5:20902266-20904292 FORWARD Trehalose_PPase OtsB PRK10187 protein|expressed protein	-6.55376
3.2.2	minor CHO metabolism.trehalose.TPP	loc_os02g44230.1	Transcript	moderately similar to ( 424) AT5G51460 | Symbols: ATTPPA | ATTPPA; trehalose-phosphatase | chr5:20902266-20904292 FORWARD Trehalose_PPase OtsB PRK10187 protein|CPuORF22 - conserved peptide uORF-containing transcript, expressed	-2.10641
3.2.2	minor CHO metabolism.trehalose.TPP	loc_os08g31630.1	Transcript	moderately similar to ( 428) AT4G39770 | Symbols: | trehalose-6-phosphate phosphatase, putative | chr4:18449138-18451218 REVERSE Trehalose_PPase OtsB protein|uncharacterized glycosyl hydrolase Rv2006/MT2062, putative, expressed	-2.19485
3.4.4	minor CHO metabolism.myo-inositol.myo inositol oxygenases	loc_os06g36560.1	Transcript	moderately similar to ( 480) AT1G14520 | Symbols: MIOX1 | MIOX1 (MYO-INISITOL OXYGENASE); inositol oxygenase/ oxidoreductase | chr1:4968376-4969954 REVERSEhighly similar to ( 625) MIOX_ORYSA Probable inositol oxygenase (EC 1.13.99.1) (Myo-inositol oxygenase) - Oryza sativa (Rice) DUF706 protein|inositol oxygenase, putative, expressed	-3.90962
3.5	minor CHO metabolism.others	loc_os10g02480.1	Transcript	moderately similar to ( 330) AT1G59960 | Symbols: | aldo/keto reductase, putative | chr1:22071410-22073067 REVERSEmoderately similar to ( 367) NADO2_ORYSA Probable NAD(P)H-dependent oxidoreductase 2 (EC 1.-.-.-) - Oryza sativa (Rice) Aldo_ket_red ARA1 dkgB dkgA Tas COG4989 protein|oxidoreductase, aldo/keto reductase family protein, putative, expressed	1.18443
3.5	minor CHO metabolism.others	loc_os01g62870.1	Transcript	moderately similar to ( 469) AT2G37790 | Symbols: | aldo/keto reductase family protein | chr2:15838838-15840752 FORWARDmoderately similar to ( 271) ALDR_HORVU Aldose reductase (EC 1.1.1.21) (AR) (Aldehyde reductase) - Hordeum vulgare (Barley) Aldo_ket_red ARA1 dkgA dkgB Tas protein|oxidoreductase, aldo/keto reductase family protein, putative, expressed	-1.11289
3.5	minor CHO metabolism.others	loc_os04g38540.1	Transcript	moderately similar to ( 317) AT5G15140 | Symbols: | aldose 1-epimerase family protein | chr5:4908686-4910670 FORWARD galM Aldose_epim GalM protein|aldose 1-epimerase, putative, expressed	3.87331
3.6	minor CHO metabolism.callose	loc_os06g08380.1	Transcript	nearly identical (2837) AT2G13680 | Symbols: CALS5, GLS2, ATGSL02 | CALS5 (CALLOSE SYNTHASE 5); 1,3-beta-glucan synthase | chr2:5695124-5706134 FORWARD Glucan_synthase protein|1,3-beta-glucan synthase component domain containing protein, expressed	-3.881
10.8.1	cell wall.pectin*esterases.PME	loc_os03g18860.1	Transcript	highly similar to ( 514) AT3G05610 | Symbols: | pectinesterase family protein | chr3:1625876-1627976 REVERSEmoderately similar to ( 369) PME3_CITSI Pectinesterase-3 precursor (EC 3.1.1.11) (Pectin methylesterase 3) (PE 3) - Citrus sinensis (Sweet orange)Pectinesterase PemB PMEI protein|pectinesterase, putative, expressed	-3.27497
10.8.1	cell wall.pectin*esterases.PME	loc_os01g13320.1	Transcript	highly similar to ( 508) AT3G49220 | Symbols: | pectinesterase family protein | chr3:18249840-18253647 FORWARDmoderately similar to ( 370) PME_PRUPE Pectinesterase PPE8B precursor (EC 3.1.1.11) (Pectin methylesterase) (PE) - Prunus persica (Peach)Pectinesterase PemB PMEI protein|pectinesterase, putative, expressed	-1.51195
10.8.2	cell wall.pectin*esterases.acetyl esterase	loc_os07g44070.1	Transcript	highly similar to ( 552) AT3G05910 | Symbols: | pectinacetylesterase, putative | chr3:1764509-1767240 REVERSE PAE protein|pectinacetylesterase domain containing protein, expressed	-1.24278
10.8.2	cell wall.pectin*esterases.acetyl esterase	loc_os01g66840.1	Transcript	moderately similar to ( 379) AT3G09410 | Symbols: | pectinacetylesterase family protein | chr3:2898243-2900984 REVERSE PAE protein|pectinacetylesterase domain containing protein, expressed	-3.10285
10.7	cell wall.modification	loc_os04g51450.1	Transcript	moderately similar to ( 286) AT5G57550 | Symbols: XTR3 | XTR3 (XYLOGLUCAN ENDOTRANSGLYCOSYLASE 3); hydrolase, acting on glycosyl bonds / xyloglucan:xyloglucosyl transferase | chr5:23305055-23306384 REVERSEmoderately similar to ( 273) BRU1_SOYBN Brassinosteroid-regulated protein BRU1 precursor - Glycine max (Soybean)GH16_XET Glyco_hydro_16 Glyco_hydrolase_16 GH16_GPI_glucanosyltransferase protein|…	-1.41186
10.7	cell wall.modification	loc_os03g04020.1	Transcript	moderately similar to ( 226) AT3G45970 | Symbols: ATEXLA1, EXPL1, ATEXPL1, ATHEXP BETA 2.1 | ATEXLA1 (ARABIDOPSIS THALIANA EXPANSIN-LIKE A1) | chr3:16896238-16897189 FORWARDmoderately similar to ( 414) EXLA1_ORYSA Expansin-like A1 precursor (OsEXLA1) (OsEXPL1) (OsaEXPb2.1) - Oryza sativa (Rice) protein|expansin precursor, putative, expressed	1.49973
10.7	cell wall.modification	loc_os03g01270.1	Transcript	moderately similar to ( 223) AT1G65680 | Symbols: ATEXPB2, EXPB2, ATHEXP BETA 1.4 | ATEXPB2 (ARABIDOPSIS THALIANA EXPANSIN B2) | chr1:24427266-24428399 FORWARDhighly similar to ( 527) EXPB7_ORYSA Expansin-B7 precursor (OsEXPB7) (Beta-expansin-7) (OsaEXPb1.12) - Oryza sativa (Rice)Pollen_allerg_1 protein|expansin precursor, putative, expressed	-2.34855
10.7	cell wall.modification	loc_os06g22919.1	Transcript	moderately similar to ( 267) AT4G28850 | Symbols: | xyloglucan:xyloglucosyl transferase, putative / xyloglucan endotransglycosylase, putative / endo-xyloglucan transferase, putative | chr4:14244336-14245781 FORWARDmoderately similar to ( 231) BRU1_SOYBN Brassinosteroid-regulated protein BRU1 precursor - Glycine max (Soybean)GH16_XET Glyco_hydro_16 Glyco_hydrolase_16 GH16_GPI_glucanosyltransferase…	2.14623
10.7	cell wall.modification	loc_os10g40730.1	Transcript	moderately similar to ( 206) AT1G65680 | Symbols: ATEXPB2, EXPB2, ATHEXP BETA 1.4 | ATEXPB2 (ARABIDOPSIS THALIANA EXPANSIN B2) | chr1:24427266-24428399 FORWARDhighly similar to ( 527) EXPB4_ORYSA Expansin-B4 precursor (OsEXPB4) (Beta-expansin-4) (OsaEXPb1.7) - Oryza sativa (Rice)Pollen_allerg_1 protein|expansin precursor, putative, expressed	-3.2923
10.7	cell wall.modification	loc_os02g46910.1	Transcript	moderately similar to ( 335) AT1G32170 | Symbols: XTR4, XTH30 | XTR4 (XYLOGLUCAN ENDOTRANSGLYCOSYLASE 4); hydrolase, acting on glycosyl bonds / hydrolase, hydrolyzing O-glycosyl compounds / xyloglucan:xyloglucosyl transferase | chr1:11575434-11577776 FORWARDweakly similar to ( 160) XTH_WHEAT Probable xyloglucan endotransglucosylase/hydrolase precursor (EC 2.4.1.207) - Triticum aestivum (Wheat)GH1…	-1.14405
10.7	cell wall.modification	loc_os06g48200.1	Transcript	moderately similar to ( 395) AT5G57550 | Symbols: XTR3 | XTR3 (XYLOGLUCAN ENDOTRANSGLYCOSYLASE 3); hydrolase, acting on glycosyl bonds / xyloglucan:xyloglucosyl transferase | chr5:23305055-23306384 REVERSEmoderately similar to ( 358) BRU1_SOYBN Brassinosteroid-regulated protein BRU1 precursor - Glycine max (Soybean)GH16_XET Glyco_hydro_16 Glyco_hydrolase_16 GH16_GPI_glucanosyltransferase protein|…	-2.26185
10.7	cell wall.modification	loc_os10g39640.1	Transcript	moderately similar to ( 255) AT3G45970 | Symbols: ATEXLA1, EXPL1, ATEXPL1, ATHEXP BETA 2.1 | ATEXLA1 (ARABIDOPSIS THALIANA EXPANSIN-LIKE A1) | chr3:16896238-16897189 FORWARDmoderately similar to ( 446) EXLA2_ORYSA Expansin-like A2 precursor (OsEXLA2) (OsEXPL2) (OsaEXPb2.2) - Oryza sativa (Rice) protein|expansin precursor, putative, expressed	-1.35888
10.3	cell wall.hemicellulose synthesis	loc_os04g37650.1	Transcript	moderately similar to ( 444) AT1G14070 | Symbols: FUT7 | FUT7; fucosyltransferase/ transferase, transferring glycosyl groups | chr1:4818548-4820150 FORWARDmoderately similar to ( 457) FUT1_PEA Galactoside 2-alpha-L-fucosyltransferase (EC 2.4.1.69) (Xyloglucan alpha-(1,2)-fucosyltransferase) (PsFT1) - Pisum sativum (Garden pea)XG_FTase protein|xyloglucan fucosyltransferase, putative, expressed	-9.22471
10.2	cell wall.cellulose synthesis	loc_os02g09930.1	Transcript	highly similar to ( 767) AT5G22740 | Symbols: ATCSLA02, CSLA02, ATCSLA2 | ATCSLA02; mannan synthase/ transferase, transferring glycosyl groups | chr5:7555379-7559866 REVERSECOG1215 bcsA protein|CSLA1 - cellulose synthase-like family A; mannan synthase, expressed	-1.53876
10.2.2	cell wall.cellulose synthesis.COBRA	loc_os03g30260.1	Transcript	highly similar to ( 626) AT3G02210 | Symbols: COBL1 | COBL1 (COBRA-LIKE PROTEIN 1 PRECURSOR) | chr3:409352-411478 REVERSEhighly similar to ( 910) COBL2_ORYSA COBRA-like 2 protein precursor (BRITTLE CULM1-like 2 protein) - Oryza sativa (Rice)Phytochel_synth protein|COBRA-like protein precursor, putative, expressed	-6.10155
10.2.2	cell wall.cellulose synthesis.COBRA	loc_os10g35460.1	Transcript	highly similar to ( 520) AT5G60920 | Symbols: COB | COB (COBRA) | chr5:24511466-24513932 REVERSEhighly similar to ( 842) COBL4_ORYSA COBRA-like 4 protein precursor (BRITTLE CULM1-like 9 protein) - Oryza sativa (Rice)Phytochel_synth protein|COBRA, putative, expressed	-1.58969
10.1.1.1	cell wall.precursor synthesis.NDP sugar pyrophosphorylase.GDP mannose	loc_os03g16150.1	Transcript	highly similar to ( 655) AT2G39770 | Symbols: CYT1, VTC1, SOZ1, EMB101, GMP1 | CYT1 (CYTOKINESIS DEFECTIVE 1); mannose-1-phosphate guanylyltransferase/ nucleotidyltransferase | chr2:16589401-16590741 FORWARD GCD1 NTP_transferase RfbA GlmU GlgC glgC GalU COG1213 LicC protein|mannose-1-phosphate guanyltransferase, putative, expressed	1.06258
10.1.7	cell wall.precursor synthesis.GMD	loc_os06g04620.1	Transcript	highly similar to ( 560) AT3G51160 | Symbols: MUR1, MUR_1, GMD2 | MUR1 (MURUS 1); GDP-mannose 4,6-dehydratase | chr3:19007232-19008353 REVERSE Gmd Epimerase WcaG RfbB GalE protein|GDP-mannose 4,6 dehydratase 2, putative, expressed	1.59972
10.1.30.1	cell wall.precursor synthesis.sugar kinases.galacturonic acid kinase	loc_os04g51880.1	Transcript	moderately similar to ( 455) AT3G10700 | Symbols: | GHMP kinase family protein | chr3:3346789-3350863 REVERSE PRK05322 GalK PRK03817 PRK05101 PRK00555 protein|GHMP kinases ATP-binding protein, putative, expressed	1.6148
10.6.2	cell wall.degradation.mannan-xylose-arabinose-fucose	loc_os01g47400.1	Transcript	highly similar to ( 506) AT5G66460 | Symbols: | (1-4)-beta-mannan endohydrolase, putative | chr5:26538911-26540837 REVERSECOG3934 protein|OsMan01 - Endo-Beta-Mannanase, expressed	-2.99383
10.6.2	cell wall.degradation.mannan-xylose-arabinose-fucose	loc_os04g44840.1	Transcript	highly similar to ( 895) AT5G10560 | Symbols: | glycosyl hydrolase family 3 protein | chr5:3336335-3339351 REVERSEmoderately similar to ( 333) XYNB_PRUPE Putative beta-D-xylosidase (EC 3.2.1.-) (PpAz152) (Fragment) - Prunus persica (Peach)Glyco_hydro_3_C Glyco_hydro_3 BglX protein|glycosyl hydrolase family 3 protein, putative, expressed	1.06072
10.6.3	cell wall.degradation.pectate lyases and polygalacturonases	loc_os07g14160.1	Transcript	highly similar to ( 582) AT3G62110 | Symbols: | glycoside hydrolase family 28 protein / polygalacturonase (pectinase) family protein | chr3:22997313-22999503 REVERSEweakly similar to ( 102) PGLR_ACTCH Polygalacturonase precursor (EC 3.2.1.15) (PG) (Pectinase) - Actinidia chinensis (Kiwi) (Yangtao)PGU1 Glyco_hydro_28 protein|polygalacturonase, putative, expressed	1.21545
10.6.3	cell wall.degradation.pectate lyases and polygalacturonases	loc_os05g46510.1	Transcript	moderately similar to ( 381) AT1G80170 | Symbols: | polygalacturonase, putative / pectinase, putative | chr1:30153646-30155683 REVERSEmoderately similar to ( 343) PGLR_ACTCH Polygalacturonase precursor (EC 3.2.1.15) (PG) (Pectinase) - Actinidia chinensis (Kiwi) (Yangtao)Glyco_hydro_28 PGU1 protein|polygalacturonase, putative, expressed	4.00639
11.3	lipid metabolism.Phospholipid synthesis	loc_os03g61720.1	Transcript	moderately similar to ( 332) AT1G02390 | Symbols: ATGPAT2, GPAT2 | GPAT2 (GLYCEROL-3-PHOSPHATE ACYLTRANSFERASE 2); acyltransferase | chr1:480921-483163 FORWARD protein|glycerol-3-phosphate acyltransferase, putative, expressed	-3.77231
11.3	lipid metabolism.Phospholipid synthesis	loc_os05g48060.1	Transcript	highly similar to ( 594) AT1G15110 | Symbols: | phosphatidyl serine synthase family protein | chr1:5199594-5201988 FORWARD PSS protein|phosphatidylserine synthase, putative, expressed	-1.16689
11.3	lipid metabolism.Phospholipid synthesis	loc_os01g50032.1	Transcript	highly similar to ( 815) AT3G18000 | Symbols: NMT1, XPL1, PEAMT | XPL1 (XIPOTL 1); methyltransferase/ phosphoethanolamine N-methyltransferase | chr3:6154578-6157331 FORWARDhighly similar to ( 815) PEAM1_ARATH Phosphoethanolamine N-methyltransferase 1 (EC 2.1.1.103) (PEAMT 1) (AtNMT1) - Arabidopsis thaliana (Mouse-ear cress) Cfa UbiE Methyltransf_11 PRK08317 protein|expressed protein	-1.15964
11.3	lipid metabolism.Phospholipid synthesis	loc_os05g47540.1	Transcript	highly similar to ( 810) AT3G18000 | Symbols: NMT1, XPL1, PEAMT | XPL1 (XIPOTL 1); methyltransferase/ phosphoethanolamine N-methyltransferase | chr3:6154578-6157331 FORWARDhighly similar to ( 810) PEAM1_ARATH Phosphoethanolamine N-methyltransferase 1 (EC 2.1.1.103) (PEAMT 1) (AtNMT1) - Arabidopsis thaliana (Mouse-ear cress) Cfa Methyltransf_11 UbiE protein|CPuORF26 - conserved peptide uORF-contai…	-2.52576
11.3.2	lipid metabolism.Phospholipid synthesis.choline kinase	loc_os01g51920.1	Transcript	moderately similar to ( 447) AT1G74320 | Symbols: | choline kinase, putative | chr1:27941192-27942903 FORWARD Choline_kinase protein|phosphotransferase, putative, expressed	-1.80289
11.3.5	lipid metabolism.Phospholipid synthesis.diacylglycerol kinase	loc_os01g57420.1	Transcript	highly similar to ( 640) AT2G20900 | Symbols: DGK5, ATDGK5 | diacylglycerol kinase, putative | chr2:8989412-8992798 REVERSE DAGKa DAGKc DAGK_cat DAGK_acc protein|diacylglycerol kinase, putative, expressed	-1.32127
11.3.7	lipid metabolism.Phospholipid synthesis.cyclopropane-fatty-acyl-phospholipid synthase	loc_os12g16650.1	Transcript	nearly identical (1038) AT3G23510 | Symbols: | cyclopropane fatty acid synthase, putative / CPA-FA synthase, putative | chr3:8428071-8433159 FORWARDCfa CMAS COG2907 PRK11705 protein|Cyclopropane-fatty-acyl-phospholipid synthase, putative, expressed	-1.0364
11.3.9	lipid metabolism.Phospholipid synthesis.choline monooxygenase	loc_os06g48510.1	Transcript	highly similar to ( 508) AT4G29890 | Symbols: | choline monooxygenase, putative (CMO-like) | chr4:14608868-14610905 FORWARDmoderately similar to ( 426) CHMO_BETVU Choline monooxygenase, chloroplast precursor (EC 1.14.15.7) - Beta vulgaris (Sugar beet)Rieske_RO_Alpha_CMO HcaE Rieske_RO_Alpha_N Rieske_RO_Alpha_AntDO Rieske_RO_Alpha_NDO protein|choline monooxygenase, chloroplast precursor, putative,…	1.31541
11.8	lipid metabolism.''exotics'' (steroids, squalene etc)	loc_os11g04540.1	Transcript	weakly similar to ( 188) AT5G43690 | Symbols: | sulfotransferase family protein | chr5:17546273-17547268 FORWARD Sulfotransfer_1 protein|sulfotransferase domain containing protein, expressed	-3.1101
11.8.1	lipid metabolism.''exotics'' (steroids, squalene etc).sphingolipids	loc_os01g57350.1	Transcript	moderately similar to ( 462) AT4G21540 | Symbols: SPHK1 | SPHK1 (SPHINGOSINE KINASE 1); D-erythro-sphingosine kinase/ diacylglycerol kinase/ sphinganine kinase | chr4:11460703-11462356 FORWARD LCB5 DAGK_cat protein|diacylglycerol kinase, putative, expressed	-1.48813
11.8.1	lipid metabolism.''exotics'' (steroids, squalene etc).sphingolipids	loc_os09g16920.1	Transcript	highly similar to ( 535) AT2G46210 | Symbols: | delta-8 sphingolipid desaturase, putative | chr2:18977542-18978891 FORWARD Delta6-FADS-like FA_desaturase Cyt-b5 protein|desaturase/cytochrome b5 protein, putative, expressed	-1.87102
11.8.10	lipid metabolism.'exotics' (steroids, squalene etc).phosphatidylcholinesterol O-acyltransferase	loc_os03g13030.1	Transcript	moderately similar to ( 263) AT1G27480 | Symbols: | lecithin:cholesterol acyltransferase family protein / LACT family protein | chr1:9544607-9546168 FORWARD LACT protein|lecithin cholesterol acyltransferase, putative, expressed	-2.34203
11.8.10	lipid metabolism.'exotics' (steroids, squalene etc).phosphatidylcholinesterol O-acyltransferase	loc_os02g37700.1	Transcript	moderately similar to ( 254) AT1G27480 | Symbols: | lecithin:cholesterol acyltransferase family protein / LACT family protein | chr1:9544607-9546168 FORWARD LACT protein|lecithin:cholesterol acyltransferase, putative, expressed	1.04959
11.2.3	lipid metabolism.FA desaturation.omega 3 desaturase	loc_os03g18070.1	Transcript	highly similar to ( 534) AT3G11170 | Symbols: FAD7, FADD | FAD7 (FATTY ACID DESATURASE 7); omega-3 fatty acid desaturase | chr3:3499959-3502126 FORWARDhighly similar to ( 550) FAD3C_RICCO Omega-3 fatty acid desaturase, chloroplast precursor (EC 1.14.19.-) - Ricinus communis (Castor bean)Delta12-FADS-like FA_desaturase DesA protein|omega-3 fatty acid desaturase, chloroplast precursor, putative, ex…	-1.65405
11.2.3	lipid metabolism.FA desaturation.omega 3 desaturase	loc_os02g48560.1	Transcript	highly similar to ( 555) AT3G12120 | Symbols: FAD2 | FAD2 (FATTY ACID DESATURASE 2); delta12-fatty acid dehydrogenase/ omega-6 fatty acid desaturase | chr3:3860592-3861743 REVERSEhighly similar to ( 573) FD6E2_SOYBN Omega-6 fatty acid desaturase, endoplasmic reticulum isozyme 2 (EC 1.14.19.-) - Glycine max (Soybean)Delta12-FADS-like FA_desaturase DesA protein|fatty acid desaturase, putative, expr…	-1.25585
11.2.3	lipid metabolism.FA desaturation.omega 3 desaturase	loc_os12g01370.1	Transcript	highly similar to ( 524) AT5G05580 | Symbols: FAD8 | FAD8 (FATTY ACID DESATURASE 8); omega-3 fatty acid desaturase | chr5:1664331-1666345 FORWARDhighly similar to ( 536) FAD3C_RICCO Omega-3 fatty acid desaturase, chloroplast precursor (EC 1.14.19.-) - Ricinus communis (Castor bean)Delta12-FADS-like FA_desaturase DesA protein|fatty acid desaturase, putative, expressed	-2.18657
11.2.4	lipid metabolism.FA desaturation.omega 6 desaturase	loc_os02g48560.1	Transcript	highly similar to ( 555) AT3G12120 | Symbols: FAD2 | FAD2 (FATTY ACID DESATURASE 2); delta12-fatty acid dehydrogenase/ omega-6 fatty acid desaturase | chr3:3860592-3861743 REVERSEhighly similar to ( 573) FD6E2_SOYBN Omega-6 fatty acid desaturase, endoplasmic reticulum isozyme 2 (EC 1.14.19.-) - Glycine max (Soybean)Delta12-FADS-like FA_desaturase DesA protein|fatty acid desaturase, putative, expr…	-1.25585
11.1.3	lipid metabolism.FA synthesis and FA elongation.ketoacyl ACP synthase	loc_os07g42420.1	Transcript	highly similar to ( 638) AT1G74960 | Symbols: FAB1, KAS2 | FAB1 (FATTY ACID BIOSYNTHESIS 1); 3-oxoacyl-[acyl-carrier-protein] synthase/ fatty-acid synthase | chr1:28152564-28155948 REVERSEmoderately similar to ( 425) KASC1_HORVU 3-oxoacyl-[acyl-carrier-protein] synthase I, chloroplast precursor (EC 2.3.1.41) (Beta-ketoacyl-ACP synthase I) (KAS I) - Hordeum vulgare (Barley) KAS_I_II PRK07314 PRK06…	-1.71882
11.1.8	lipid metabolism.FA synthesis and FA elongation.acyl coa ligase	loc_os04g57850.1	Transcript	highly similar to ( 703) AT5G16370 | Symbols: AAE5 | AAE5 (ACYL ACTIVATING ENZYME 5); catalytic | chr5:5356823-5358481 REVERSEweakly similar to ( 155) 4CL1_TOBAC 4-coumarate--CoA ligase 1 (EC 6.2.1.12) (4CL 1) (4-coumaroyl-CoA synthase 1) - Nicotiana tabacum (Common tobacco) PRK08162 CaiC PRK08316 PRK06219 AMP-binding PRK07771 PRK06187 PRK07008 Acs PRK06368 PRK06087 PRK08315 PRK06018 PRK08314 PRK…	1.13092
11.1.10	lipid metabolism.FA synthesis and FA elongation.beta ketoacyl CoA synthase	loc_os01g34560.1	Transcript	moderately similar to ( 496) AT1G68530 | Symbols: CUT1, POP1, CER6, G2, KCS6 | KCS6 (3-KETOACYL-COA SYNTHASE 6); catalytic/ transferase, transferring acyl groups other than amino-acyl groups | chr1:25713600-25714733 REVERSEFAE1_CUT1_RppA CHS_like BcsA protein|3-ketoacyl-CoA synthase, putative, expressed	2.42349
11.1.13	lipid metabolism.FA synthesis and FA elongation.acyl-CoA binding protein	loc_os08g06550.1	Transcript	weakly similar to ( 115) AT1G31812 | Symbols: ACBP6, ACBP | ACBP6 (acyl-CoA-binding protein 6); acyl-CoA binding / phosphatidylcholine binding | chr1:11411132-11412099 REVERSEweakly similar to ( 135) ACBP_RICCO Acyl-CoA-binding protein (ACBP) - Ricinus communis (Castor bean) ACBP ACBP protein|acyl CoA binding protein, putative, expressed	-1.713
11.9.2	lipid metabolism.lipid degradation.lipases	loc_os09g23150.1	Transcript	moderately similar to ( 410) AT1G73480 | Symbols: | hydrolase, alpha/beta fold family protein | chr1:27629266-27632486 FORWARD PldB protein|monoglyceride lipase, putative, expressed	-1.24402
11.9.2.1	lipid metabolism.lipid degradation.lipases.triacylglycerol lipase	loc_os07g39810.1	Transcript	weakly similar to ( 171) AT5G50890 | Symbols: | LOCATED IN: cellular_component unknown; EXPRESSED IN: 17 plant structures; EXPRESSED DURING: 13 growth stages; BEST Arabidopsis thaliana protein match is: lipase class 3 family protein (TAIR:AT2G05260.1); Has 115 Blast hits to 115 proteins in 7 species: Archae - 0; Bacteria - 0; Metazoa - 0; Fungi - 0; Plants - 115; Viruses - 0; Other Eukaryotes - 0…	-2.50768
11.9.4.2	lipid metabolism.lipid degradation.beta-oxidation.acyl CoA DH	loc_os05g07090.1	Transcript	highly similar to ( 678) AT3G51840 | Symbols: ACX4, ATSCX, ATG6 | ACX4 (ACYL-COA OXIDASE 4); acyl-CoA oxidase/ oxidoreductase | chr3:19225653-19229008 REVERSEweakly similar to ( 160) IVD1_SOLTU Isovaleryl-CoA dehydrogenase 1, mitochondrial precursor (EC 1.3.99.10) (IVD 1) - Solanum tuberosum (Potato) GCD SCAD/SBCAD CaiA ACAD IVD LCAD IBD VLCAD MCAD PRK12341 PRK03354 ACAD_fadE5 ACAD_fadE6_17_26 Ac…	1.55938
11.9.4.5	lipid metabolism.lipid degradation.beta-oxidation.acyl-CoA thioesterase	loc_os01g12920.1	Transcript	very weakly similar to (89.0) AT3G16175 | Symbols: | thioesterase family protein | chr3:5480497-5481208 FORWARD protein|thioesterase family protein, putative, expressed	-2.15079
2.1.2.1	major CHO metabolism.synthesis.starch.AGPase	loc_os08g25734.1	Transcript	highly similar to ( 816) AT5G48300 | Symbols: ADG1, APS1 | ADG1 (ADP GLUCOSE PYROPHOSPHORYLASE 1); glucose-1-phosphate adenylyltransferase | chr5:19570326-19572557 FORWARDhighly similar to ( 851) GLGS_HORVU Glucose-1-phosphate adenylyltransferase small subunit, chloroplast precursor (EC 2.7.7.27) (ADP-glucose synthase) (ADP-glucose pyrophosphorylase) (AGPase B) (Alpha-D-glucose-1-phosphate adenyl…	-1.19794
2.1.2.2	major CHO metabolism.synthesis.starch.starch synthase	loc_os02g51070.1	Transcript	highly similar to ( 863) AT3G01180 | Symbols: AtSS2 | AtSS2 (starch synthase 2); transferase, transferring glycosyl groups | chr3:62456-65678 REVERSEnearly identical (1248) SSY22_ORYSA Soluble starch synthase 2-2, chloroplast precursor (EC 2.4.1.21) (Soluble starch synthase II-2) - Oryza sativa (Rice)glgA GlgA Glyco_transf_5 protein|starch synthase, putative, expressed	-1.1614
2.1.2.2	major CHO metabolism.synthesis.starch.starch synthase	loc_os04g53310.1	Transcript	nearly identical (1172) AT1G11720 | Symbols: ATSS3 | ATSS3 (starch synthase 3); starch synthase/ transferase, transferring glycosyl groups | chr1:3952511-3956840 FORWARDnearly identical (1264) SSY3_SOLTU Soluble starch synthase 3, chloroplast precursor (EC 2.4.1.21) (SS III) (Soluble starch synthase III) - Solanum tuberosum (Potato)glgA GlgA Glyco_transf_5 SSIII protein|soluble starch synthase 3,…	-1.08304
2.1.2.3	major CHO metabolism.synthesis.starch.starch branching	loc_os04g33460.1	Transcript	moderately similar to ( 362) AT5G03650 | Symbols: SBE2.2 | SBE2.2 (starch branching enzyme 2.2); 1,4-alpha-glucan branching enzyme | chr5:931924-937470 FORWARDmoderately similar to ( 347) GLGB_MAIZE 1,4-alpha-glucan branching enzyme IIB, chloroplast precursor (EC 2.4.1.18) (Starch branching enzyme IIB) (Q-enzyme) - Zea mays (Maize) Glycogen_branching_enzyme_like_N_term GlgB protein|1,4-alpha-gluc…	-1.93831
2.1.2.3	major CHO metabolism.synthesis.starch.starch branching	loc_os02g32660.1	Transcript	nearly identical (1206) AT5G03650 | Symbols: SBE2.2 | SBE2.2 (starch branching enzyme 2.2); 1,4-alpha-glucan branching enzyme | chr5:931924-937470 FORWARDnearly identical (1337) GLGB_MAIZE 1,4-alpha-glucan branching enzyme IIB, chloroplast precursor (EC 2.4.1.18) (Starch branching enzyme IIB) (Q-enzyme) - Zea mays (Maize) GlgB PRK12313 PRK05402 PRK12568 Glycogen_branching_enzyme_like_N_term PulA …	-1.10732
2.2.2.1	major CHO metabolism.degradation.starch.starch cleavage	loc_os08g36910.1	Transcript	moderately similar to ( 488) AT4G25000 | Symbols: ATAMY1, AMY1 | AMY1 (ALPHA-AMYLASE-LIKE); alpha-amylase | chr4:12852109-12853825 REVERSEhighly similar to ( 830) AMY3D_ORYSA Alpha-amylase isozyme 3D precursor (EC 3.2.1.1) (1,4-alpha-D-glucan glucanohydrolase) - Oryza sativa (Rice) Alpha-amylase PRK09441 Alpha-amyl_C2 Aamy AmyA protein|alpha-amylase precursor, putative, expressed	-2.03989
2.2.2.1.2	major CHO metabolism.degradation.starch.starch cleavage.beta amylase	loc_os07g35940.1	Transcript	highly similar to ( 629) AT4G15210 | Symbols: ATBETA-AMY, AT-BETA-AMY, RAM1 | BAM5 (BETA-AMYLASE 5); beta-amylase | chr4:8666852-8669357 REVERSEhighly similar to ( 890) AMYB_WHEAT Beta-amylase (EC 3.2.1.2) (1,4-alpha-D-glucan maltohydrolase) - Triticum aestivum (Wheat)Glyco_hydro_14 protein|beta-amylase, putative, expressed	-4.704
2.2.2.1.2	major CHO metabolism.degradation.starch.starch cleavage.beta amylase	loc_os03g04770.1	Transcript	highly similar to ( 693) AT3G23920 | Symbols: BAM1, BMY7, TR-BAMY | BAM1 (BETA-AMYLASE 1); beta-amylase | chr3:8641722-8644199 FORWARDmoderately similar to ( 463) AMYB_SOYBN Beta-amylase (EC 3.2.1.2) (1,4-alpha-D-glucan maltohydrolase) - Glycine max (Soybean)Glyco_hydro_14 protein|beta-amylase, putative, expressed	-1.20746
2.2.2.1.2	major CHO metabolism.degradation.starch.starch cleavage.beta amylase	loc_os10g41550.1	Transcript	highly similar to ( 616) AT4G17090 | Symbols: CT-BMY, BAM3, BMY8 | CT-BMY (CHLOROPLAST BETA-AMYLASE); beta-amylase | chr4:9605266-9607250 REVERSEmoderately similar to ( 425) AMYB_SOYBN Beta-amylase (EC 3.2.1.2) (1,4-alpha-D-glucan maltohydrolase) - Glycine max (Soybean)Glyco_hydro_14 protein|beta-amylase, putative, expressed	1.89036
2.2.2.1.2	major CHO metabolism.degradation.starch.starch cleavage.beta amylase	loc_os07g35880.1	Transcript	highly similar to ( 613) AT4G15210 | Symbols: ATBETA-AMY, AT-BETA-AMY, RAM1 | BAM5 (BETA-AMYLASE 5); beta-amylase | chr4:8666852-8669357 REVERSEhighly similar to ( 644) AMYB_MEDSA Beta-amylase (EC 3.2.1.2) (1,4-alpha-D-glucan maltohydrolase) - Medicago sativa (Alfalfa)Glyco_hydro_14 protein|beta-amylase, putative, expressed	-1.70413
2.2.2.2	major CHO metabolism.degradation.starch.starch phosphorylase	loc_os01g63270.1	Transcript	nearly identical (1365) AT3G46970 | Symbols: ATPHS2, PHS2 | PHS2 (ALPHA-GLUCAN PHOSPHORYLASE 2); phosphorylase/ transferase, transferring glycosyl groups | chr3:17301625-17306111 REVERSEnearly identical (1554) PHSH_WHEAT Alpha-glucan phosphorylase, H isozyme (EC 2.4.1.1) (Starch phosphorylase H) - Triticum aestivum (Wheat) Phosphorylase GlgP protein|alpha-glucan phosphorylast isozyme, putative, e…	-1.63934
2.2.2.4	major CHO metabolism.degradation.starch.D enzyme	loc_os07g46790.1	Transcript	nearly identical (1384) AT2G40840 | Symbols: DPE2 | DPE2 (DISPROPORTIONATING ENZYME 2); 4-alpha-glucanotransferase/ heteroglycan binding | chr2:17045368-17050779 FORWARDvery weakly similar to (99.8) DPEP_SOLTU 4-alpha-glucanotransferase, chloroplast precursor (EC 2.4.1.25) (Amylomaltase) (Disproportionating enzyme) (D-enzyme) - Solanum tuberosum (Potato)Glyco_hydro_77 MalQ malQ protein|4-alpha-gl…	-1.35654
2.2.1.1	major CHO metabolism.degradation.sucrose.fructokinase	loc_os06g12600.1	Transcript	moderately similar to ( 455) AT1G66430 | Symbols: | pfkB-type carbohydrate kinase family protein | chr1:24778400-24780393 FORWARDmoderately similar to ( 352) SCRK2_MAIZE Fructokinase-2 (EC 2.7.1.4) (ZmFRK2) - Zea mays (Maize) bac_FRK PRK09434 PfkB KdgK RbsK ribokinase ribokinase_group_A adenosine_kinase PRK11142 Fructoselysine_kinase_like ribokinase_group_B Guanosine_kinase_like RfaE_like protein…	-1.02978
2.2.1.4	major CHO metabolism.degradation.sucrose.hexokinase	loc_os01g71320.1	Transcript	highly similar to ( 534) AT1G50460 | Symbols: HKL1 | HKL1 (HEXOKINASE-LIKE 1); ATP binding / fructokinase/ glucokinase/ hexokinase | chr1:18694031-18697429 FORWARDhighly similar to ( 850) HXK3_ORYSA Hexokinase-3 (EC 2.7.1.1) (Hexokinase-8) - Oryza sativa (Rice) COG5026 Hexokinase_2 Hexokinase_1 protein|hexokinase, putative, expressed	-1.37695
2.2.1.5	major CHO metabolism.degradation.sucrose.Susy	loc_os02g58480.1	Transcript	nearly identical (1126) AT1G73370 | Symbols: SUS6, ATSUS6 | SUS6 (SUCROSE SYNTHASE 6); UDP-glycosyltransferase/ sucrose synthase | chr1:27584533-27588326 REVERSEhighly similar to ( 932) SUS2_PEA Sucrose synthase 2 (EC 2.4.1.13) (Sucrose-UDP glucosyltransferase 2) - Pisum sativum (Garden pea) Sucrose_synth Glycos_transf_1 RfaG protein|sucrose synthase, putative, expressed	-1.39053
4.1.13	glycolysis.cytosolic branch.enolase	loc_os06g04510.1	Transcript	highly similar to ( 758) AT2G36530 | Symbols: LOS2 | LOS2; copper ion binding / phosphopyruvate hydratase | chr2:15321081-15323786 REVERSEhighly similar to ( 838) ENO1_MAIZE Enolase 1 (EC 4.2.1.11) (2-phosphoglycerate dehydratase 1) (2-phospho-D-glycerate hydro-lyase 1) - Zea mays (Maize) enolase eno Eno Enolase_C Enolase_N protein|enolase, putative, expressed	-1.53487
4.1.16	glycolysis.cytosolic branch.phospho-enol-pyruvate carboxylase kinase (PPCK)	loc_os04g43710.1	Transcript	very weakly similar to (90.1) AT1G08650 | Symbols: PPCK1 | PPCK1 (PHOSPHOENOLPYRUVATE CARBOXYLASE KINASE); kinase/ protein serine/threonine kinase | chr1:2752206-2753232 FORWARD S_TKc S_TKc Pkinase SPS1 protein|CAMK_CAMK_like.3 - CAMK includes calcium/calmodulin depedent protein kinases, expressed	1.49151
4.2.3	glycolysis.plastid branch.glucose-6-phosphate isomerase	loc_os09g29070.1	Transcript	highly similar to ( 929) AT4G24620 | Symbols: PGI1, PGI | PGI1 (PHOSPHOGLUCOSE ISOMERASE 1); glucose-6-phosphate isomerase | chr4:12709097-12712610 REVERSEweakly similar to ( 114) G6PIA_ORYSA Glucose-6-phosphate isomerase, cytosolic A (EC 5.3.1.9) (GPI-A) (Phosphoglucose isomerase A) (PGI-A) (Phosphohexose isomerase A) (PHI-A) - Oryza sativa (Rice) pgi Pgi PGI PRK00973 PRK03868 PRK09533 protein|g…	-1.44762
4.3.12	glycolysis.unclear/dually targeted.phosphoglycerate mutase	loc_os11g04300.1	Transcript	weakly similar to ( 188) AT3G50520 | Symbols: | phosphoglycerate/bisphosphoglycerate mutase family protein | chr3:18748058-18749418 FORWARD PGAM phoE PRK07238 PRK03482 GpmA protein|retrotransposon protein, putative, unclassified, expressed	-1.31445
4.3.16	glycolysis.unclear/dually targeted.phospho-enol-pyruvate carboxylase kinase (PEPCK)	loc_os04g43710.1	Transcript	very weakly similar to (90.1) AT1G08650 | Symbols: PPCK1 | PPCK1 (PHOSPHOENOLPYRUVATE CARBOXYLASE KINASE); kinase/ protein serine/threonine kinase | chr1:2752206-2753232 FORWARD S_TKc S_TKc Pkinase SPS1 protein|CAMK_CAMK_like.3 - CAMK includes calcium/calmodulin depedent protein kinases, expressed	1.49151
7.1.1	OPP.oxidative PP.G6PD	loc_os04g40874.1	Transcript	moderately similar to ( 389) AT5G40760 | Symbols: G6PD6 | G6PD6 (GLUCOSE-6-PHOSPHATE DEHYDROGENASE 6); glucose-6-phosphate dehydrogenase | chr5:16311284-16314556 FORWARDmoderately similar to ( 395) G6PD_SOLTU Glucose-6-phosphate 1-dehydrogenase, cytoplasmic isoform (EC 1.1.1.49) (G6PD) - Solanum tuberosum (Potato) PRK05722 Zwf PRK12853 G6PD_N PRK12854 G6PD_C protein|glucose-6-phosphate 1-dehydrog…	-1.40725
7.1.2	OPP.oxidative PP.6-phosphogluconolactonase	loc_os07g41280.1	Transcript	moderately similar to ( 332) AT1G13700 | Symbols: | glucosamine/galactosamine-6-phosphate isomerase family protein | chr1:4694475-4695600 REVERSE 6PGL NagB GlcN6P_deaminase protein|6-phosphogluconolactonase, putative, expressed	1.56011
7.2.4	OPP.non-reductive PP.ribose 5-phosphate isomerase	loc_os07g08030.1	Transcript	moderately similar to ( 352) AT3G04790 | Symbols: | ribose 5-phosphate isomerase-related | chr3:1313365-1314195 FORWARD RPI_A RpiA PRK00702 Rib_5-P_isom_A protein|ribose-5-phosphate isomerase A, putative, expressed	-1.10571
6.3	gluconeogenesis.Malate DH	loc_os07g43700.1	Transcript	moderately similar to ( 434) AT3G47520 | Symbols: MDH | MDH (MALATE DEHYDROGENASE); L-malate dehydrogenase/ binding / catalytic/ malate dehydrogenase/ oxidoreductase/ oxidoreductase, acting on the CH-OH group of donors, NAD or NADP as acceptor | chr3:17513657-17514868 FORWARDmoderately similar to ( 373) MDHG_ORYSA Malate dehydrogenase, glyoxysomal precursor (EC 1.1.1.37) - Oryza sativa (Rice) MDH…	-2.4798
6.3	gluconeogenesis.Malate DH	loc_os08g33720.1	Transcript	highly similar to ( 516) AT3G47520 | Symbols: MDH | MDH (MALATE DEHYDROGENASE); L-malate dehydrogenase/ binding / catalytic/ malate dehydrogenase/ oxidoreductase/ oxidoreductase, acting on the CH-OH group of donors, NAD or NADP as acceptor | chr3:17513657-17514868 FORWARDmoderately similar to ( 387) MDHG_ORYSA Malate dehydrogenase, glyoxysomal precursor (EC 1.1.1.37) - Oryza sativa (Rice) MDH_gly…	-1.09891
6.4	gluconeogenese/ glyoxylate cycle.PEPCK	loc_os03g15050.1	Transcript	highly similar to ( 959) AT4G37870 | Symbols: PCK1, PEPCK | PCK1 (PHOSPHOENOLPYRUVATE CARBOXYKINASE 1); ATP binding / phosphoenolpyruvate carboxykinase (ATP)/ phosphoenolpyruvate carboxykinase/ purine nucleotide binding | chr4:17802974-17806332 REVERSEnearly identical (1022) PEPCK_MAIZE Phosphoenolpyruvate carboxykinase [ATP] (EC 4.1.1.49) (PEP carboxykinase) (Phosphoenolpyruvate carboxylase) (PE…	2.87479
8.1.1.1	TCA / org. transformation.TCA.pyruvate DH.E1	loc_os06g13720.1	Transcript	highly similar to ( 571) AT1G59900 | Symbols: AT-E1 ALPHA | AT-E1 ALPHA; oxidoreductase, acting on the aldehyde or oxo group of donors, disulfide as acceptor / pyruvate dehydrogenase (acetyl-transferring) | chr1:22051368-22053660 FORWARDhighly similar to ( 565) ODPA_PEA Pyruvate dehydrogenase E1 component subunit alpha, mitochondrial precursor (EC 1.2.4.1) (PDHE1-A) - Pisum sativum (Garden pea) E…	-1.54708
8.1.9	TCA / org. transformation.TCA.malate DH	loc_os05g49880.1	Transcript	moderately similar to ( 457) AT1G53240 | Symbols: | malate dehydrogenase (NAD), mitochondrial | chr1:19854966-19856802 REVERSEmoderately similar to ( 462) MDHM_FRAAN Malate dehydrogenase, mitochondrial precursor (EC 1.1.1.37) - Fragaria ananassa (Strawberry) MDH_glycosomal_mitochondrial PRK05086 Mdh LDH_MDH LDH-like_MDH Ldh_1_N PRK06223 Ldh_1_C MDH LDH ldh MDH_cytoplasmic_cytosolic PRK05442 prote…	-1.71007
8.1.9	TCA / org. transformation.TCA.malate DH	loc_os07g43700.1	Transcript	moderately similar to ( 434) AT3G47520 | Symbols: MDH | MDH (MALATE DEHYDROGENASE); L-malate dehydrogenase/ binding / catalytic/ malate dehydrogenase/ oxidoreductase/ oxidoreductase, acting on the CH-OH group of donors, NAD or NADP as acceptor | chr3:17513657-17514868 FORWARDmoderately similar to ( 373) MDHG_ORYSA Malate dehydrogenase, glyoxysomal precursor (EC 1.1.1.37) - Oryza sativa (Rice) MDH…	-2.4798
8.1.9	TCA / org. transformation.TCA.malate DH	loc_os08g33720.1	Transcript	highly similar to ( 516) AT3G47520 | Symbols: MDH | MDH (MALATE DEHYDROGENASE); L-malate dehydrogenase/ binding / catalytic/ malate dehydrogenase/ oxidoreductase/ oxidoreductase, acting on the CH-OH group of donors, NAD or NADP as acceptor | chr3:17513657-17514868 FORWARDmoderately similar to ( 387) MDHG_ORYSA Malate dehydrogenase, glyoxysomal precursor (EC 1.1.1.37) - Oryza sativa (Rice) MDH_gly…	-1.09891
8.2.10	TCA / org. transformation.other organic acid transformaitons.malic	loc_os01g09320.1	Transcript	highly similar to ( 898) AT1G79750 | Symbols: ATNADP-ME4 | ATNADP-ME4 (NADP-malic enzyme 4); malate dehydrogenase (oxaloacetate-decarboxylating) (NADP+)/ malic enzyme/ oxidoreductase, acting on NADH or NADPH, NAD or NADP as acceptor | chr1:30007655-30011179 REVERSEnearly identical (1083) MAOC_ORYSA NADP-dependent malic enzyme, chloroplast precursor (EC 1.1.1.40) (NADP-ME) - Oryza sativa (Rice) Ma…	-1.07873
8.3	TCA / org. transformation.carbonic anhydrases	loc_os01g45274.1	Transcript	moderately similar to ( 246) AT5G14740 | Symbols: CA2, CA18, BETA CA2 | CA2 (CARBONIC ANHYDRASE 2); carbonate dehydratase/ zinc ion binding | chr5:4758257-4762315 FORWARDmoderately similar to ( 385) CAHC_HORVU Carbonic anhydrase, chloroplast precursor (EC 4.2.1.1) (Carbonate dehydratase) - Hordeum vulgare (Barley) beta_CA_cladeB Pro_CA CynT beta_CA beta_CA_cladeA beta_CA_cladeC PRK10437 protein|c…	-2.79992
8.3	TCA / org. transformation.carbonic anhydrases	loc_os04g33660.1	Transcript	moderately similar to ( 228) AT3G52720 | Symbols: ATACA1, ACA1 | ACA1 (ALPHA CARBONIC ANHYDRASE 1); carbonate dehydratase/ zinc ion binding | chr3:19539617-19541116 REVERSE alpha_CA_prokaryotic_like alpha_CA Cah Carb_anhydrase alpha_CA_VI_IX_XII_XIV alpha_CA_IV_XV_like alpha_CA_I_II_III_XIII alpha_CARP_receptor_like alpha_CA_VI alpha_CA_VII alpha_CA_IX alpha_CARP_X_XI_like alpha_CA_V alpha_CA_XII…	-1.56698
8.3	TCA / org. transformation.carbonic anhydrases	loc_os02g33030.1	Transcript	moderately similar to ( 253) AT3G52720 | Symbols: ATACA1, ACA1 | ACA1 (ALPHA CARBONIC ANHYDRASE 1); carbonate dehydratase/ zinc ion binding | chr3:19539617-19541116 REVERSE alpha_CA_prokaryotic_like alpha_CA Cah Carb_anhydrase alpha_CA_VI_IX_XII_XIV alpha_CA_I_II_III_XIII alpha_CA_IV_XV_like alpha_CARP_receptor_like alpha_CA_VII alpha_CA_VI alpha_CARP_X_XI_like alpha_CA_XII_XIV alpha_CA_V alpha_C…	-1.76195
19.2	tetrapyrrole synthesis.glu-tRNA reductase	loc_os10g35840.1	Transcript	highly similar to ( 605) AT1G58290 | Symbols: HEMA1 | HEMA1; glutamyl-tRNA reductase | chr1:21624028-21626051 REVERSEhighly similar to ( 790) HEM1_ORYSA Glutamyl-tRNA reductase, chloroplast precursor (EC 1.2.1.70) (GluTR) - Oryza sativa (Rice)hemA HemA GlutR_N Shikimate_DH GlutR_dimer hemA protein|shikimate/quinate 5-dehydrogenase, putative, expressed	-1.04173
19.1	tetrapyrrole synthesis.magnesium chelatase	loc_os03g20700.1	Transcript	nearly identical (2254) AT5G13630 | Symbols: GUN5, CCH, CHLH, CCH1 | GUN5 (GENOMES UNCOUPLED 5); magnesium chelatase | chr5:4387920-4392082 REVERSEPRK12493 CobN-Mg_chel CobN cobN cobN protein|magnesium-chelatase, putative, expressed	-1.732
19.14	tetrapyrrole synthesis.protochlorophyllide reductase	loc_os04g58200.1	Transcript	moderately similar to ( 462) AT5G54190 | Symbols: PORA | PORA; oxidoreductase/ protochlorophyllide reductase | chr5:21991183-21992238 REVERSEhighly similar to ( 516) PORA_WHEAT Protochlorophyllide reductase A, chloroplast precursor (EC 1.3.1.33) (PCR A) (NADPH-protochlorophyllide oxidoreductase A) (POR A) - Triticum aestivum (Wheat) PRK07453 PRK06197 PRK06196 PRK05854 FabG protein|protochlorophyl…	-3.31155
19.99	tetrapyrrole synthesis.unspecified	loc_os10g28370.1	Transcript	moderately similar to ( 238) AT5G43860 | Symbols: ATCLH2, CLH2 | ATCLH2; chlorophyllase | chr5:17630492-17632184 FORWARDweakly similar to ( 163) CLH1_CITSI Chlorophyllase-1, chloroplast precursor (EC 3.1.1.14) (Chlorophyll-chlorophyllido hydrolase 1) (Chlase 1) - Citrus sinensis (Sweet orange)Chlorophyllase protein|chlorophyllase-2, chloroplast precursor, putative, expressed	1.18118
1.2.4.4	PS.photorespiration.glycine cleavage.H protein	loc_os02g07410.1	Transcript	moderately similar to ( 201) AT2G35120 | Symbols: | glycine cleavage system H protein, mitochondrial, putative | chr2:14805913-14807274 REVERSEweakly similar to ( 177) GCSH_FLAPR Glycine cleavage system H protein, mitochondrial precursor - Flaveria pringlei PRK01202 GCV_H GcvH PRK00624 protein|glycine cleavage system H protein, putative, expressed	-1.05487
1.2.6	PS.photorespiration.hydroxypyruvate reductase	loc_os04g01600.1	Transcript	moderately similar to ( 252) AT2G45630 | Symbols: | oxidoreductase family protein | chr2:18796000-18797089 FORWARD LdhA 2-Hacid_dh SerA 2-Hacid_dh_C PRK08410 PRK06487 PRK07574 PRK06932 PRK11790 PRK12480 PRK08605 PRK06436 PRK00257 protein|erythronate-4-phosphate dehydrogenase domain containing protein, expressed	-1.02472
1.3	PS.calvin cycle	loc_os01g19740.1	Transcript	very weakly similar to (91.3) AT3G62410 | Symbols: CP12-2, CP12 | CP12-2; protein binding | chr3:23091006-23091401 FORWARD protein|calvin cycle protein CP12, putative, expressed	-1.07677
1.3.2	PS.calvin cycle.rubisco small subunit	loc_os12g17600.1	Transcript	moderately similar to ( 218) AT1G67090 | Symbols: RBCS1A | RBCS1A (RIBULOSE BISPHOSPHATE CARBOXYLASE SMALL CHAIN 1A); copper ion binding / ribulose-bisphosphate carboxylase | chr1:25048590-25049249 REVERSEmoderately similar to ( 325) RBS1_ORYSA Ribulose bisphosphate carboxylase small chain, chloroplast precursor (EC 4.1.1.39) (RuBisCO small subunit) (Ribulose bisphosphate carboxylase small chain …	-3.13364
1.3.2	PS.calvin cycle.rubisco small subunit	loc_os12g19470.1	Transcript	weakly similar to ( 194) AT1G67090 | Symbols: RBCS1A | RBCS1A (RIBULOSE BISPHOSPHATE CARBOXYLASE SMALL CHAIN 1A); copper ion binding / ribulose-bisphosphate carboxylase | chr1:25048590-25049249 REVERSEmoderately similar to ( 273) RBS1_ORYSA Ribulose bisphosphate carboxylase small chain, chloroplast precursor (EC 4.1.1.39) (RuBisCO small subunit) (Ribulose bisphosphate carboxylase small chain C) (…	-1.3692
1.3.3	PS.calvin cycle.phosphoglycerate kinase	loc_os05g41640.1	Transcript	highly similar to ( 676) AT1G56190 | Symbols: | phosphoglycerate kinase, putative | chr1:21028622-21030454 FORWARDhighly similar to ( 701) PGKH_WHEAT Phosphoglycerate kinase, chloroplast precursor (EC 2.7.2.3) - Triticum aestivum (Wheat) pgk Phosphoglycerate_kinase PGK Pgk protein|phosphoglycerate kinase protein, putative, expressed	-1.28566
1.3.4	PS.calvin cycle.GAP	loc_os03g03720.1	Transcript	highly similar to ( 678) AT1G42970 | Symbols: GAPB | GAPB (GLYCERALDEHYDE-3-PHOSPHATE DEHYDROGENASE B SUBUNIT); glyceraldehyde-3-phosphate dehydrogenase (NADP+)/ glyceraldehyde-3-phosphate dehydrogenase | chr1:16127552-16129584 FORWARDhighly similar to ( 667) G3PB_SPIOL Glyceraldehyde-3-phosphate dehydrogenase B, chloroplast precursor (EC 1.2.1.13) (NADP-dependent glyceraldehydephosphate dehydrog…	-1.20685
1.3.6	PS.calvin cycle.aldolase	loc_os11g07020.1	Transcript	highly similar to ( 629) AT4G38970 | Symbols: | fructose-bisphosphate aldolase, putative | chr4:18163769-18165659 REVERSEhighly similar to ( 763) ALFC_ORYSA Fructose-bisphosphate aldolase, chloroplast precursor (EC 4.1.2.13) (ALDP) - Oryza sativa (Rice) Glycolytic FBP_aldolase_I_a COG3588 FBP_aldolase_I protein|fructose-bisphospate aldolase isozyme, putative, expressed	-1.03649
1.3.6	PS.calvin cycle.aldolase	loc_os08g02700.1	Transcript	highly similar to ( 529) AT2G36460 | Symbols: | fructose-bisphosphate aldolase, putative | chr2:15296929-15297732 REVERSEhighly similar to ( 536) ALF_ORYSA Fructose-bisphosphate aldolase cytoplasmic isozyme (EC 4.1.2.13) (Gravity-specific protein GSC 233) - Oryza sativa (Rice) Glycolytic FBP_aldolase_I_a COG3588 FBP_aldolase_I protein|fructose-bisphospate aldolase isozyme, putative, expressed	2.26812
1.1.1.1	PS.lightreaction.photosystem II.LHC-II	loc_os02g52650.1	Transcript	moderately similar to ( 295) AT1G45474 | Symbols: LHCA5 | LHCA5; pigment binding | chr1:17179353-17180439 FORWARDweakly similar to ( 157) CB12_PETHY Chlorophyll a-b binding protein, chloroplast precursor (LHCI type II CAB) - Petunia hybrida (Petunia)Chloroa_b-bind protein|chlorophyll A-B binding protein, putative, expressed	-1.14703
1.1.1.1	PS.lightreaction.photosystem II.LHC-II	loc_os09g17740.1	Transcript	moderately similar to ( 413) AT2G34430 | Symbols: LHB1B1, LHCB1.4 | LHB1B1; chlorophyll binding | chr2:14524818-14525618 FORWARDmoderately similar to ( 471) CB21_ORYSA Chlorophyll a-b binding protein 1, chloroplast precursor (LHCII type I CAB-1) (LHCP) - Oryza sativa (Rice)Chloroa_b-bind protein|chlorophyll A-B binding protein, putative, expressed	-2.74363
1.1.1.1	PS.lightreaction.photosystem II.LHC-II	loc_os06g21590.1	Transcript	moderately similar to ( 354) AT3G54890 | Symbols: LHCA1 | LHCA1; chlorophyll binding | chr3:20339881-20340922 REVERSEweakly similar to ( 139) CB2B_PINSY Chlorophyll a-b binding protein type 2 member 1B, chloroplast precursor (Chlorophyll a-b binding protein type II 1B) (CAB) (LHCP) - Pinus sylvestris (Scots pine)Chloroa_b-bind protein|chlorophyll A-B binding protein, putative, expressed	-2.02055
1.1.1.1	PS.lightreaction.photosystem II.LHC-II	loc_os04g38410.1	Transcript	moderately similar to ( 356) AT1G15820 | Symbols: LHCB6, CP24 | LHCB6 (LIGHT HARVESTING COMPLEX PSII SUBUNIT 6); chlorophyll binding | chr1:5446685-5447676 REVERSEmoderately similar to ( 331) CB4_SPIOL Chlorophyll a-b binding protein CP24, chloroplast precursor - Spinacia oleracea (Spinach)Chloroa_b-bind protein|chlorophyll A-B binding protein, putative, expressed	-3.48124
1.1.1.1	PS.lightreaction.photosystem II.LHC-II	loc_os07g37240.1	Transcript	moderately similar to ( 442) AT5G01530 | Symbols: | chlorophyll A-B binding protein CP29 (LHCB4) | chr5:209084-210243 FORWARDmoderately similar to ( 242) CB29_CHLRE Chlorophyll a-b binding protein CP29 - Chlamydomonas reinhardtiiChloroa_b-bind protein|chlorophyll A-B binding protein, putative, expressed	-2.36508
1.1.1.1	PS.lightreaction.photosystem II.LHC-II	loc_os07g37550.1	Transcript	moderately similar to ( 441) AT5G54270 | Symbols: LHCB3, LHCB3*1 | LHCB3 (LIGHT-HARVESTING CHLOROPHYLL B-BINDING PROTEIN 3); structural molecule | chr5:22038424-22039383 FORWARDmoderately similar to ( 464) CB23_HORVU Chlorophyll a-b binding protein of LHCII type III, chloroplast precursor (CAB) - Hordeum vulgare (Barley)Chloroa_b-bind protein|chlorophyll A-B binding protein, putative, expressed	-1.33898
1.1.1.1	PS.lightreaction.photosystem II.LHC-II	loc_os02g10390.1	Transcript	moderately similar to ( 360) AT1G61520 | Symbols: LHCA3 | LHCA3; chlorophyll binding | chr1:22700493-22701149 FORWARDweakly similar to ( 148) CB12_PETHY Chlorophyll a-b binding protein, chloroplast precursor (LHCI type II CAB) - Petunia hybrida (Petunia)Chloroa_b-bind protein|chlorophyll A-B binding protein, putative, expressed	-2.33665
1.1.1.1	PS.lightreaction.photosystem II.LHC-II	loc_os08g33820.1	Transcript	moderately similar to ( 373) AT3G47470 | Symbols: LHCA4, CAB4 | LHCA4 (LIGHT-HARVESTING CHLOROPHYLL-PROTEIN COMPLEX I SUBUNIT A4); chlorophyll binding | chr3:17493622-17494773 REVERSEmoderately similar to ( 223) CB12_PETHY Chlorophyll a-b binding protein, chloroplast precursor (LHCI type II CAB) - Petunia hybrida (Petunia)Chloroa_b-bind protein|chlorophyll A-B binding protein, putative, expressed	-1.8541
1.1.1.1	PS.lightreaction.photosystem II.LHC-II	loc_os01g52240.1	Transcript	moderately similar to ( 410) AT2G34430 | Symbols: LHB1B1, LHCB1.4 | LHB1B1; chlorophyll binding | chr2:14524818-14525618 FORWARDmoderately similar to ( 443) CB21_ORYSA Chlorophyll a-b binding protein 1, chloroplast precursor (LHCII type I CAB-1) (LHCP) - Oryza sativa (Rice)Chloroa_b-bind protein|chlorophyll A-B binding protein, putative, expressed	-10.7612
1.1.1.1	PS.lightreaction.photosystem II.LHC-II	loc_os11g13890.1	Transcript	moderately similar to ( 397) AT4G10340 | Symbols: LHCB5 | LHCB5 (LIGHT HARVESTING COMPLEX OF PHOTOSYSTEM II 5); chlorophyll binding | chr4:6408200-6409496 FORWARDweakly similar to ( 192) CB2B_PINSY Chlorophyll a-b binding protein type 2 member 1B, chloroplast precursor (Chlorophyll a-b binding protein type II 1B) (CAB) (LHCP) - Pinus sylvestris (Scots pine)Chloroa_b-bind protein|chlorophyll A-B b…	-2.88422
1.1.1.1	PS.lightreaction.photosystem II.LHC-II	loc_os03g39610.1	Transcript	moderately similar to ( 459) AT3G27690 | Symbols: LHCB2.4, LHCB2.3, LHCB2 | LHCB2.3; chlorophyll binding | chr3:10256002-10256921 FORWARDhighly similar to ( 526) CB23_ORYSA Chlorophyll a-b binding protein, chloroplast precursor (LHCII type I CAB) (LHCP) - Oryza sativa (Rice)Chloroa_b-bind protein|chlorophyll A-B binding protein, putative, expressed	-1.95672
1.1.1.2	PS.lightreaction.photosystem II.PSII polypeptide subunits	loc_os07g36080.1	Transcript	weakly similar to ( 164) AT4G21280 | Symbols: PSBQ, PSBQA, PSBQ-1 | oxygen-evolving enhancer protein 3, chloroplast, putative (PSBQ1) (PSBQ) | chr4:11334446-11335587 FORWARDmoderately similar to ( 214) PSBQ1_MAIZE Oxygen-evolving enhancer protein 3-1, chloroplast precursor (OEE3) (16 kDa subunit of oxygen evolving system of photosystem II) (OEC 16 kDa subunit) - Zea mays (Maize)PsbQ protein|oxyge…	-1.36542
1.1.1.2	PS.lightreaction.photosystem II.PSII polypeptide subunits	loc_os01g64960.1	Transcript	moderately similar to ( 256) AT1G44575 | Symbols: NPQ4, PSBS | NPQ4 (NONPHOTOCHEMICAL QUENCHING); chlorophyll binding / xanthophyll binding | chr1:16871768-16872548 FORWARDmoderately similar to ( 269) PSBS_TOBAC Photosystem II 22 kDa protein, chloroplast precursor (CP22) - Nicotiana tabacum (Common tobacco) protein|chlorophyll A-B binding protein, putative, expressed	-1.14016
1.1.1.2	PS.lightreaction.photosystem II.PSII polypeptide subunits	loc_os07g04840.1	Transcript	moderately similar to ( 280) AT1G06680 | Symbols: PSBP-1, OEE2, PSII-P | PSBP-1 (PHOTOSYSTEM II SUBUNIT P-1); poly(U) binding | chr1:2048076-2049186 FORWARDmoderately similar to ( 326) PSBP_WHEAT Oxygen-evolving enhancer protein 2, chloroplast precursor (OEE2) (23 kDa subunit of oxygen evolving system of photosystem II) (OEC 23 kDa subunit) (23 kDa thylakoid membrane protein) - Triticum aestivum …	-1.16801
1.1.1.2	PS.lightreaction.photosystem II.PSII polypeptide subunits	loc_os03g21560.1	Transcript	weakly similar to ( 154) AT1G03600 | Symbols: | photosystem II family protein | chr1:898916-899440 FORWARD protein|photosystem II 11 kD protein, putative, expressed	-1.06274
1.1.1.2	PS.lightreaction.photosystem II.PSII polypeptide subunits	loc_os08g40160.1	Transcript	moderately similar to ( 239) AT1G76450 | Symbols: | oxygen-evolving complex-related | chr1:28684618-28686109 FORWARD protein|thylakoid lumen protein, chloroplast precursor, putative, expressed	-1.36089
1.1.1.2	PS.lightreaction.photosystem II.PSII polypeptide subunits	loc_os04g35530.1	Transcript	very weakly similar to (99.0) AT2G28605 | Symbols: | Encodes a PsbP domain-OEC23 like protein localized in thylakoid (peripheral-lumenal side). | chr2:12254911-12255689 FORWARD protein|expressed protein	-1.48062
1.1.1.2	PS.lightreaction.photosystem II.PSII polypeptide subunits	loc_os01g71190.1	Transcript	weakly similar to ( 191) AT4G28660 | Symbols: PSB28 | PSB28 (PHOTOSYSTEM II REACTION CENTER PSB28 PROTEIN) | chr4:14150008-14150933 FORWARDpsbW Psb28 protein|photosystem II reaction center PSB28 protein, chloroplast precursor, putative, expressed	-1.47741
1.1.2.2	PS.lightreaction.photosystem I.PSI polypeptide subunits	loc_os07g05480.1	Transcript	weakly similar to ( 147) AT1G30380 | Symbols: PSAK | PSAK (photosystem I subunit K) | chr1:10722325-10723013 FORWARDmoderately similar to ( 213) PSAK_HORVU Photosystem I reaction center subunit psaK, chloroplast precursor (Photosystem I subunit X) (PSI-K) (Light-harvesting complex I 7 kDa protein) - Hordeum vulgare (Barley)PSI_PSAK protein|photosystem I reaction center subunit, chloroplast precur…	-1.40008
1.1.2.2	PS.lightreaction.photosystem I.PSI polypeptide subunits	loc_os07g28610.1	Transcript	very weakly similar to (98.2) AT2G46820 | Symbols: PTAC8, TMP14, PSAP, PSI-P | PSI-P (PHOTOSYSTEM I P SUBUNIT); DNA binding | chr2:19243729-19244870 FORWARD protein|expressed protein	-1.70811
1.1.2.2	PS.lightreaction.photosystem I.PSI polypeptide subunits	loc_os12g08770.1	Transcript	weakly similar to ( 156) AT5G64040 | Symbols: PSAN | PSAN; calmodulin binding | chr5:25628690-25629409 REVERSEweakly similar to ( 166) PSAN_HORVU Photosystem I reaction center subunit N, chloroplast precursor (PSI-N) - Hordeum vulgare (Barley)PsaN protein|photosystem I reaction center subunit N, chloroplast precursor, putative, expressed	-1.02655
1.1.2.2	PS.lightreaction.photosystem I.PSI polypeptide subunits	loc_os07g25430.1	Transcript	weakly similar to ( 105) AT2G20260 | Symbols: PSAE-2 | PSAE-2 (photosystem I subunit E-2); catalytic | chr2:8736780-8737644 FORWARDweakly similar to ( 120) PSAE_HORVU Photosystem I reaction center subunit IV, chloroplast precursor (PSI-E) (Photosystem I 10.8 kDa polypeptide) - Hordeum vulgare (Barley)PSI_PsaE psaE protein|photosystem I reaction center subunit IV A, chloroplast precursor, putative…	-1.12443
1.1.5.1	PS.lightreaction.other electron carrier (ox/red).plastocyanin	loc_os06g01210.1	Transcript	weakly similar to ( 130) AT1G20340 | Symbols: DRT112, PETE2 | DRT112; copper ion binding / electron carrier | chr1:7042770-7043273 REVERSEmoderately similar to ( 226) PLAS_ORYSA Plastocyanin, chloroplast precursor - Oryza sativa (Rice)Copper-bind PRK02710 PetE protein|plastocyanin, chloroplast precursor, putative, expressed	-1.16843
1.1.30	PS.lightreaction.state transition	loc_os05g47560.1	Transcript	highly similar to ( 783) AT1G68830 | Symbols: STN7 | STN7 (Stt7 homolog STN7); kinase/ protein kinase | chr1:25872654-25875473 REVERSEmoderately similar to ( 309) STT7_CHLRE Serine/threonine-protein kinase stt7, chloroplast precursor (EC 2.7.11.1) - Chlamydomonas reinhardtii S_TKc S_TKc Pkinase SPS1 protein|serine/threonine-protein kinase SNT7, chloroplast precursor, putative, expressed	-1.09092
21.2.1	redox.ascorbate and glutathione.ascorbate	loc_os05g02530.1	Transcript	moderately similar to ( 284) AT1G75270 | Symbols: DHAR2 | DHAR2 (DEHYDROASCORBATE REDUCTASE 2); glutathione binding / glutathione dehydrogenase (ascorbate) | chr1:28250255-28251237 REVERSE GST_C_DHAR Gst GST_C_CLIC protein|glutathione S-transferase, N-terminal domain containing protein, expressed	-1.01038
21.2.1	redox.ascorbate and glutathione.ascorbate	loc_os06g37080.1	Transcript	highly similar to ( 667) AT5G21105 | Symbols: | L-ascorbate oxidase/ copper ion binding / oxidoreductase | chr5:7174321-7177409 FORWARDhighly similar to ( 707) ASO_CUCSA L-ascorbate oxidase precursor (EC 1.10.3.3) (Ascorbase) (ASO) - Cucumis sativus (Cucumber) SufI Cu-oxidase_3 Cu-oxidase Cu-oxidase_2 protein|L-ascorbate oxidase precursor, putative, expressed	-1.30941
21.2.1	redox.ascorbate and glutathione.ascorbate	loc_os04g14680.1	Transcript	moderately similar to ( 405) AT4G35000 | Symbols: APX3 | APX3 (ASCORBATE PEROXIDASE 3); L-ascorbate peroxidase | chr4:16665007-16667541 REVERSEhighly similar to ( 542) APX3_ORYSA Probable L-ascorbate peroxidase 3 (EC 1.11.1.11) (OsAPx03) - Oryza sativa (Rice)ascorbate_peroxidase plant_peroxidase peroxidase KatG secretory_peroxidase catalase_peroxidase protein|OsAPx3 - Peroxisomal Ascorbate Peroxi…	-2.72856
21.2.1	redox.ascorbate and glutathione.ascorbate	loc_os02g34810.1	Transcript	moderately similar to ( 467) AT1G77490 | Symbols: TAPX | TAPX (THYLAKOIDAL ASCORBATE PEROXIDASE); L-ascorbate peroxidase | chr1:29117688-29120046 FORWARDhighly similar to ( 654) APX8_ORYSA Probable L-ascorbate peroxidase 8, chloroplast precursor (EC 1.11.1.11) (OsAPx08) - Oryza sativa (Rice)ascorbate_peroxidase plant_peroxidase peroxidase KatG secretory_peroxidase catalase_peroxidase protein|OsAP…	-1.5199
21.2.2	redox.ascorbate and glutathione.glutathione	loc_os12g16200.1	Transcript	highly similar to ( 530) AT5G27380 | Symbols: GSH2, GSHB | GSH2 (GLUTATHIONE SYNTHETASE 2); glutathione synthase | chr5:9668211-9670912 REVERSEhighly similar to ( 545) GSHB_BRAJU Glutathione synthetase, chloroplast precursor (EC 6.3.2.3) (Glutathione synthase) (GSH synthetase) (GSH-S) - Brassica juncea (Leaf mustard) (Indian mustard) GSH_synth_ATP eu-GS GSH_synthase protein|glutathione synthetase…	-1.12986
16.1.1	secondary metabolism.isoprenoids.non-mevalonate pathway	loc_os02g51080.1	Transcript	highly similar to ( 637) AT1G74470 | Symbols: | geranylgeranyl reductase | chr1:27991248-27992845 FORWARDFixC UbiH protein|FAD binding domain containing protein, expressed	-1.60969
16.1.1.1	secondary metabolism.isoprenoids.non-mevalonate pathway.DXS	loc_os05g33840.1	Transcript	nearly identical (1150) AT4G15560 | Symbols: CLA1, DEF, CLA, DXS, DXPS2 | CLA1 (CLOROPLASTOS ALTERADOS 1); 1-deoxy-D-xylulose-5-phosphate synthase | chr4:8884218-8887254 FORWARDnearly identical (1393) DXS_ORYSA Probable 1-deoxy-D-xylulose-5-phosphate synthase, chloroplast precursor (EC 2.2.1.7) (1-deoxyxylulose-5-phosphate synthase) (DXP synthase) (DXPS) - Oryza sativa (Rice) PRK05444 Dxs PRK1257…	-2.62734
16.1.1.3	secondary metabolism.isoprenoids.non-mevalonate pathway.CMS	loc_os01g66360.1	Transcript	moderately similar to ( 340) AT2G02500 | Symbols: ISPD, ATMEPCT, MCT | ISPD; 2-C-methyl-D-erythritol 4-phosphate cytidylyltransferase | chr2:671054-673124 REVERSEispD IspD IspD ispDF protein|2-C-methyl-D-erythritol 4-phosphate cytidylyltransferase, putative, expressed	-1.0402
16.1.1.7	secondary metabolism.isoprenoids.non-mevalonate pathway.HDR	loc_os03g52170.1	Transcript	highly similar to ( 695) AT4G34350 | Symbols: CLB6, ISPH, HDR | HDR (4-HYDROXY-3-METHYLBUT-2-ENYL DIPHOSPHATE REDUCTASE); 4-hydroxy-3-methylbut-2-en-1-yl diphosphate reductase/ 4-hydroxy-3-methylbut-2-en-1-yl diphosphate synthase | chr4:16428681-16431038 REVERSEispH lytB LYTB PRK00087 PRK12360 protein|4-hydroxy-3-methylbut-2-enyl diphosphate reductase, putative, expressed	-1.0261
16.1.1.10	secondary metabolism.isoprenoids.non-mevalonate pathway.geranylgeranyl pyrophosphate synthase	loc_os05g50550.1	Transcript	moderately similar to ( 423) AT1G78510 | Symbols: SPS1 | SPS1 (solanesyl diphosphate synthase 1); trans-octaprenyltranstransferase | chr1:29535410-29537042 REVERSEweakly similar to ( 109) GGPPS_HEVBR Geranylgeranyl pyrophosphate synthetase, chloroplast precursor (GGPP synthetase) [Includes: Dimethylallyltranstransferase (EC 2.5.1.1); Geranyltranstransferase (EC 2.5.1.10); Farnesyltranstransferase…	-1.25168
16.1.2.2	secondary metabolism.isoprenoids.mevalonate pathway.HMG-CoA synthase	loc_os09g34960.1	Transcript	highly similar to ( 715) AT4G11820 | Symbols: MVA1 | MVA1; acetyl-CoA C-acetyltransferase/ hydroxymethylglutaryl-CoA synthase | chr4:7109124-7111901 REVERSE HMG_CoA_synt_C PksG HMG_CoA_synt_N init_cond_enzymes PRK04262 protein|hydroxymethylglutaryl-CoA synthase, putative, expressed	-1.21899
16.1.2.8	secondary metabolism.isoprenoids.mevalonate pathway.geranyl diphosphate synthase	loc_os08g09370.1	Transcript	moderately similar to ( 377) AT2G34630 | Symbols: GPPS, GPS1 | geranyl diphosphate synthase, putative / GPPS, putative / dimethylallyltransferase, putative / prenyl transferase, putative | chr2:14578689-14581632 FORWARDvery weakly similar to (90.5) GGPPS_HEVBR Geranylgeranyl pyrophosphate synthetase, chloroplast precursor (GGPP synthetase) [Includes: Dimethylallyltranstransferase (EC 2.5.1.1); Ge…	-1.38142
16.1.3	secondary metabolism.isoprenoids.tocopherol biosynthesis	loc_os11g42510.1	Transcript	moderately similar to ( 327) AT5G53970 | Symbols: | aminotransferase, putative | chr5:21910676-21912594 FORWARD COG0436 PRK08363 PRK09265 Aminotran_1_2 PRK05794 PRK05764 PRK07212 PRK07777 PRK06056 PRK08069 PRK08443 PRK07310 PRK08362 PRK06348 PRK07367 PRK08912 PRK06375 PRK07309 PRK06575 ARO8 PRK06108 PRK06855 PRK07543 PRK06836 PRK07683 PRK05957 PRK06507 PRK07568 PRK06107 PRK07682 PRK08361 PRK09082…	-1.10023
16.1.4.1	secondary metabolism.isoprenoids.carotenoids.phytoene synthase	loc_os12g43130.1	Transcript	highly similar to ( 508) AT5G17230 | Symbols: | phytoene synthase (PSY) / geranylgeranyl-diphosphate geranylgeranyl transferase | chr5:5659839-5662087 REVERSEhighly similar to ( 520) PSY_DAUCA Phytoene synthase, chloroplast precursor (EC 2.5.1.-) - Daucus carota (Carrot) SQS_PSY Trans_IPPS_HH ERG9 Isoprenoid_Biosyn_C1 Trans_IPPS protein|phytoene synthase, chloroplast precursor, putative, expressed	-1.10581
16.1.4.4	secondary metabolism.isoprenoids.carotenoids.lycopene epsilon cyclase	loc_os01g39960.1	Transcript	highly similar to ( 667) AT5G57030 | Symbols: LUT2 | LUT2 (LUTEIN DEFICIENT 2); lycopene epsilon cyclase | chr5:23077398-23079818 FORWARDmoderately similar to ( 269) LCYB_TOBAC Lycopene beta cyclase, chloroplast precursor (EC 1.14.-.-) - Nicotiana tabacum (Common tobacco)Lycopene_cycl protein|lycopene epsilon cyclase, chloroplast precursor, putative, expressed	-1.28121
16.1.5	secondary metabolism.isoprenoids.terpenoids	loc_os08g04500.1	Transcript	moderately similar to ( 264) AT5G23960 | Symbols: ATTPS21, TPS21 | TPS21 (TERPENE SYNTHASE 21); (-)-E-beta-caryophyllene synthase/ alpha-humulene synthase | chr5:8092969-8095128 FORWARDmoderately similar to ( 364) DCS1_GOSHI (+)-delta-cadinene synthase (EC 4.2.3.13) (D-cadinene synthase) - Gossypium hirsutum (Upland cotton)Terpene_cyclase_plant_C1 Terpene_cyclase_C1 Terpene_synth_C Terpene_synth …	-1.81498
16.1.5	secondary metabolism.isoprenoids.terpenoids	loc_os10g34790.1	Transcript	weakly similar to ( 158) AT1G61680 | Symbols: TPS14, ATTPS14 | TPS14 (TERPENE SYNTHASE 14); S-linalool synthase | chr1:22772455-22774687 REVERSEweakly similar to ( 161) DCS1_GOSHI (+)-delta-cadinene synthase (EC 4.2.3.13) (D-cadinene synthase) - Gossypium hirsutum (Upland cotton)Terpene_cyclase_plant_C1 Terpene_synth_C Terpene_synth Terpene_cyclase_C1 protein|terpene synthase, putative, expressed	-1.5852
16.1.5	secondary metabolism.isoprenoids.terpenoids	loc_os02g36210.1	Transcript	highly similar to ( 565) AT4G02780 | Symbols: GA1, ABC33, ATCPS1 | GA1 (GA REQUIRING 1); ent-copalyl diphosphate synthase/ magnesium ion binding | chr4:1237881-1244766 REVERSEhighly similar to ( 602) KSA_PEA Ent-kaurene synthase A, chloroplast precursor (EC 5.5.1.13) (Ent-copalyl diphosphate synthase) (KSA) - Pisum sativum (Garden pea)Terpene_cyclase_plant_C1 Terpene_synth Terpene_synth_C protein…	-1.3219
16.1.5	secondary metabolism.isoprenoids.terpenoids	loc_os02g04750.1	Transcript	moderately similar to ( 476) AT2G07050 | Symbols: CAS1 | CAS1 (cycloartenol synthase 1); cycloartenol synthase | chr2:2924629-2930295 FORWARD SQCY_1 SQCY SqhC ISOPREN_C2_like protein|cycloartenol synthase, putative, expressed	1.58966
16.1.5	secondary metabolism.isoprenoids.terpenoids	loc_os02g17780.1	Transcript	highly similar to ( 702) AT4G02780 | Symbols: GA1, ABC33, ATCPS1 | GA1 (GA REQUIRING 1); ent-copalyl diphosphate synthase/ magnesium ion binding | chr4:1237881-1244766 REVERSEhighly similar to ( 710) KSA_PEA Ent-kaurene synthase A, chloroplast precursor (EC 5.5.1.13) (Ent-copalyl diphosphate synthase) (KSA) - Pisum sativum (Garden pea)Terpene_cyclase_plant_C1 Terpene_synth Terpene_synth_C protein…	-3.47122
16.1.5	secondary metabolism.isoprenoids.terpenoids	loc_os04g27790.1	Transcript	moderately similar to ( 250) AT3G14490 | Symbols: | terpene synthase/cyclase family protein | chr3:4863631-4865949 REVERSEmoderately similar to ( 348) DCS1_GOSHI (+)-delta-cadinene synthase (EC 4.2.3.13) (D-cadinene synthase) - Gossypium hirsutum (Upland cotton)Terpene_cyclase_plant_C1 Terpene_cyclase_C1 Terpene_synth_C Terpene_synth protein|terpene synthase, putative, expressed	-2.46733
16.4.1	secondary metabolism.N misc.alkaloid-like	loc_os09g20684.1	Transcript	moderately similar to ( 205) AT3G57030 | Symbols: | strictosidine synthase family protein | chr3:21101653-21103204 REVERSEweakly similar to ( 125) STSY_CATRO Strictosidine synthase precursor (EC 4.3.3.2) - Catharanthus roseus (Rosy periwinkle) (Madagascar periwinkle) Str_synth protein|SMP-30/Gluconolaconase/LRE-like region containing protein, expressed	-1.66541
16.8.1.21	secondary metabolism.flavonoids.anthocyanins.anthocyanin 5-aromatic acyltransferase	loc_os04g51660.1	Transcript	weakly similar to ( 164) AT3G29670 | Symbols: | transferase family protein | chr3:11527952-11529307 FORWARDTransferase protein|transferase family protein, putative, expressed	-1.96157
16.8.1.21	secondary metabolism.flavonoids.anthocyanins.anthocyanin 5-aromatic acyltransferase	loc_os07g23150.1	Transcript	weakly similar to ( 160) AT1G03940 | Symbols: | transferase family protein | chr1:1009542-1010951 REVERSETransferase protein|transferase family protein, putative, expressed	-1.90421
16.8.1.21	secondary metabolism.flavonoids.anthocyanins.anthocyanin 5-aromatic acyltransferase	loc_os02g28200.1	Transcript	weakly similar to ( 147) AT3G29670 | Symbols: | transferase family protein | chr3:11527952-11529307 FORWARDTransferase protein|transferase family protein, putative, expressed	-1.56399
16.8.4	secondary metabolism.flavonoids.flavonols	loc_os04g57180.1	Transcript	moderately similar to ( 257) AT5G07480 | Symbols: | oxidoreductase, 2OG-Fe(II) oxygenase family protein | chr5:2367167-2369554 FORWARDweakly similar to ( 126) FLS_SOLTU Flavonol synthase/flavanone 3-hydroxylase (EC 1.14.11.23) (EC 1.14.11.9) (FLS) - Solanum tuberosum (Potato) PcbC protein|flavonol synthase/flavanone 3-hydroxylase, putative, expressed	-2.18047
16.8.4	secondary metabolism.flavonoids.flavonols	loc_os10g40934.1	Transcript	moderately similar to ( 295) AT1G17020 | Symbols: SRG1, ATSRG1 | SRG1 (SENESCENCE-RELATED GENE 1); oxidoreductase, acting on diphenols and related substances as donors, oxygen as acceptor / oxidoreductase, acting on paired donors, with incorporation or reduction of molecular oxygen, 2-oxoglutarate as one donor, and inc | chr1:5820258-5821741 FORWARDweakly similar to ( 180) LDOX_MALDO Leucoanthocy…	2.11246
16.5.99.1	secondary metabolism.sulfur-containing.misc.alliinase	loc_os01g51980.1	Transcript	moderately similar to ( 414) AT1G34060 | Symbols: | alliinase family protein | chr1:12396561-12398299 REVERSEAlliinase_C EGF_alliinase protein|alliin lyase precursor, putative, expressed	-1.32893
16.2	secondary metabolism.phenylpropanoids	loc_os05g37660.1	Transcript	moderately similar to ( 432) AT5G01210 | Symbols: | transferase family protein | chr5:84554-85981 FORWARDvery weakly similar to (82.0) HCBT3_DIACA Anthranilate N-benzoyltransferase protein 3 (EC 2.3.1.144) (Anthranilate N-hydroxycinnamoyl/benzoyltransferase 3) - Dianthus caryophyllus (Carnation) (Clove pink)Transferase protein|transferase family protein, putative, expressed	-1.5278
16.2	secondary metabolism.phenylpropanoids	loc_os01g63480.1	Transcript	moderately similar to ( 432) AT5G01210 | Symbols: | transferase family protein | chr5:84554-85981 FORWARDTransferase protein|transferase family protein, putative, expressed	1.43124
16.2	secondary metabolism.phenylpropanoids	loc_os08g14570.1	Transcript	highly similar to ( 920) AT4G30210 | Symbols: ATR2, AR2 | ATR2 (ARABIDOPSIS P450 REDUCTASE 2); NADPH-hemoprotein reductase | chr4:14796900-14800578 FORWARDhighly similar to ( 948) NCPR_CATRO NADPH--cytochrome P450 reductase (EC 1.6.2.4) (CPR) (P450R) - Catharanthus roseus (Rosy periwinkle) (Madagascar periwinkle) CysJ FAD_binding_1 cysJ PRK06214 Flavodoxin_1 protein|NADPH reductase, putative, exp…	-1.86299
16.2	secondary metabolism.phenylpropanoids	loc_os07g28040.1	Transcript	weakly similar to ( 164) AT4G35160 | Symbols: | O-methyltransferase family 2 protein | chr4:16730989-16732808 REVERSEmoderately similar to ( 251) ZRP4_MAIZE O-methyltransferase ZRP4 (EC 2.1.1.-) (OMT) - Zea mays (Maize) Methyltransf_2 protein|O-methyltransferase, putative, expressed	1.2596
16.2.1.6	secondary metabolism.phenylpropanoids.lignin biosynthesis.CCoAOMT	loc_os08g38900.1	Transcript	moderately similar to ( 244) AT4G34050 | Symbols: | caffeoyl-CoA 3-O-methyltransferase, putative | chr4:16310844-16311973 FORWARDmoderately similar to ( 248) CAMT_SOLTU Caffeoyl-CoA O-methyltransferase (EC 2.1.1.104) (Trans-caffeoyl-CoA 3-O-methyltransferase) (CCoAMT) (CCoAOMT) - Solanum tuberosum (Potato) Methyltransf_3 COG4122 protein|caffeoyl-CoA O-methyltransferase, putative, expressed	1.28667
16.2.1.10	secondary metabolism.phenylpropanoids.lignin biosynthesis.CAD	loc_os09g23540.1	Transcript	moderately similar to ( 352) AT4G37980 | Symbols: ELI3-1, ELI3, ATCAD7, CAD7 | ELI3-1 (ELICITOR-ACTIVATED GENE 3-1); binding / catalytic/ oxidoreductase/ zinc ion binding | chr4:17852670-17853914 FORWARDmoderately similar to ( 384) MTDH_FRAAN Probable mannitol dehydrogenase (EC 1.1.1.255) (NAD-dependent mannitol dehydrogenase) - Fragaria ananassa (Strawberry) AdhP PRK09422 AdhC Tdh ADH_N Qor tdh …	-1.0323
16.1	secondary metabolism.simple phenols	loc_os06g37080.1	Transcript	highly similar to ( 667) AT5G21105 | Symbols: | L-ascorbate oxidase/ copper ion binding / oxidoreductase | chr5:7174321-7177409 FORWARDhighly similar to ( 707) ASO_CUCSA L-ascorbate oxidase precursor (EC 1.10.3.3) (Ascorbase) (ASO) - Cucumis sativus (Cucumber) SufI Cu-oxidase_3 Cu-oxidase Cu-oxidase_2 protein|L-ascorbate oxidase precursor, putative, expressed	-1.30941
16.1	secondary metabolism.simple phenols	loc_os01g63190.1	Transcript	highly similar to ( 521) AT3G09220 | Symbols: LAC7 | LAC7 (laccase 7); laccase | chr3:2827434-2830477 REVERSEmoderately similar to ( 222) ASO_TOBAC L-ascorbate oxidase precursor (EC 1.10.3.3) (Ascorbase) (ASO) - Nicotiana tabacum (Common tobacco) Cu-oxidase_3 SufI Cu-oxidase_2 Cu-oxidase protein|laccase precursor protein, putative, expressed	-3.40279
13.1.3.2.1	amino acid metabolism.synthesis.aspartate family.threonine.threonine synthase	loc_os01g49890.1	Transcript	highly similar to ( 732) AT4G29840 | Symbols: MTO2, TS | MTO2 (METHIONINE OVER-ACCUMULATOR 2); threonine synthase | chr4:14599434-14601014 REVERSEhighly similar to ( 736) THRC_SOLTU Threonine synthase, chloroplast precursor (EC 4.2.3.1) (TS) - Solanum tuberosum (Potato)PRK06260 ThrC PRK06177 PRK07409 PRK07871 PRK07702 PRK08197 PRK07591 PRK06352 PRK06721 PALP PRK05638 PRK09225 PRK08329 PRK06381 Il…	-1.00271
13.1.3.4	amino acid metabolism.synthesis.aspartate family.methionine	loc_os12g41390.1	Transcript	moderately similar to ( 446) AT3G63250 | Symbols: HMT-2, ATHMT-2, HMT2 | HMT2 (HOMOCYSTEINE METHYLTRANSFERASE 2); homocysteine S-methyltransferase | chr3:23370575-23372587 REVERSEhighly similar to ( 585) HMT2_MAIZE Homocysteine S-methyltransferase 2 (EC 2.1.1.10) (S-methylmethionine:homocysteine methyltransferase 2) (SMM:Hcy S-methyltransferase 2) (ZmHMT-2) - Zea mays (Maize) mmuM S-methyl_trans …	-1.00086
13.1.3.4	amino acid metabolism.synthesis.aspartate family.methionine	loc_os01g18860.1	Transcript	highly similar to ( 717) AT1G02500 | Symbols: SAM1, SAM-1, MAT1 | SAM1 (S-ADENOSYLMETHIONINE SYNTHETASE 1); methionine adenosyltransferase | chr1:519037-520218 FORWARDhighly similar to ( 750) METK_ORYSA S-adenosylmethionine synthetase 1 (EC 2.5.1.6) (Methionine adenosyltransferase 1) (AdoMet synthetase 1) - Oryza sativa (Rice) PRK05250 MetK PRK12459 S-AdoMet_synt_C S-AdoMet_synt_M S-AdoMet_synt_N…	-1.02188
13.1.3.6.1.1	amino acid metabolism.synthesis.aspartate family.misc.homoserine.aspartate kinase	loc_os03g63330.1	Transcript	highly similar to ( 760) AT5G13280 | Symbols: AK-LYS1, AK1, AK | AK-LYS1 (ASPARTATE KINASE 1); aspartate kinase | chr5:4249516-4252654 FORWARDweakly similar to ( 172) AKH1_MAIZE Bifunctional aspartokinase/homoserine dehydrogenase 1, chloroplast precursor (AK-HD 1) (AK-HSDH 1) [Includes: Aspartokinase (EC 2.7.2.4); Homoserine dehydrogenase (EC 1.1.1.3)] - Zea mays (Maize) AAK_AK-LysC-like LysC PRK…	-3.86319
13.1.3.6.1.1	amino acid metabolism.synthesis.aspartate family.misc.homoserine.aspartate kinase	loc_os09g12290.1	Transcript	nearly identical (1303) AT4G19710 | Symbols: AK-HSDH II, AK-HSDH | bifunctional aspartate kinase/homoserine dehydrogenase, putative / AK-HSDH, putative | chr4:10725229-10729536 FORWARDnearly identical (1582) AKH2_MAIZE Bifunctional aspartokinase/homoserine dehydrogenase 2, chloroplast precursor (AK-HD 2) (AK-HSDH 2) [Includes: Aspartokinase (EC 2.7.2.4); Homoserine dehydrogenase (EC 1.1.1.3)] - Z…	-1.97499
13.1.4.1.1	amino acid metabolism.synthesis.branched chain group.common.acetolactate synthase	loc_os02g39570.1	Transcript	highly similar to ( 630) AT2G31810 | Symbols: | acetolactate synthase small subunit, putative | chr2:13524271-13528246 FORWARD ilvH ilvH IlvH ACT_AHAS protein|ACT domain containing protein, expressed	-2.58919
13.1.4.1.4	amino acid metabolism.synthesis.branched chain group.common.branched-chain amino acid aminotransferase	loc_os03g12890.1	Transcript	moderately similar to ( 424) AT5G65780 | Symbols: ATBCAT-5 | ATBCAT-5; branched-chain-amino-acid transaminase/ catalytic | chr5:26316418-26318585 FORWARD PRK06606 BCAT_beta_family Aminotran_4 PLPDE_IV IlvE PRK08320 D-AAT_like ADCL_like PRK07544 PRK12479 PRK07849 protein|aminotransferase domain containing protein, putative, expressed	1.90897
13.1.5.3	amino acid metabolism.synthesis.serine-glycine-cysteine group.cysteine	loc_os03g45210.1	Transcript	weakly similar to ( 158) AT1G18490 | Symbols: | unknown protein | chr1:6367116-6368640 FORWARD DUF1637 protein|2-aminoethanethiol dioxygenase, putative, expressed	5.05597
13.1.5.3.1	amino acid metabolism.synthesis.serine-glycine-cysteine group.cysteine.OASTL	loc_os04g08350.1	Transcript	moderately similar to ( 443) AT3G61440 | Symbols: ATCYSC1, CYSC1 | CYSC1 (CYSTEINE SYNTHASE C1); L-3-cyanoalanine synthase/ cysteine synthase | chr3:22736383-22737792 FORWARDmoderately similar to ( 370) CYSKP_SOLTU Cysteine synthase, chloroplast precursor (EC 2.5.1.47) (O-acetylserine sulfhydrylase) (O-acetylserine (Thiol)-lyase) (CSase B) (CS-B) (OAS-TL B) - Solanum tuberosum (Potato) CysK PRK10…	-1.05464
13.1.5.3.2	amino acid metabolism.synthesis.serine-glycine-cysteine group.cysteine.SAT	loc_os03g04140.1	Transcript	moderately similar to ( 379) AT4G35640 | Symbols: ATSERAT3;2 | ATSERAT3;2 (Serine acetyltransferase 3;2); acetyltransferase/ serine O-acetyltransferase | chr4:16905755-16907977 REVERSE cysE CysE SATase_N protein|serine acetyltransferase protein, putative, expressed	-1.4136
13.1.6.1.1	amino acid metabolism.synthesis.aromatic aa.chorismate.3-deoxy-D-arabino-heptulosonate 7-phosphate synthase	loc_os03g27230.1	Transcript	highly similar to ( 829) AT1G22410 | Symbols: | 2-dehydro-3-deoxyphosphoheptonate aldolase, putative / 3-deoxy-D-arabino-heptulosonate 7-phosphate synthase, putative / DAHP synthetase, putative | chr1:7912120-7914742 FORWARDhighly similar to ( 960) AROF_ORYSA Phospho-2-dehydro-3-deoxyheptonate aldolase 1, chloroplast precursor (EC 2.5.1.54) (Phospho-2-keto-3-deoxyheptonate aldolase 1) (DAHP synth…	-1.75399
13.1.6.1.1	amino acid metabolism.synthesis.aromatic aa.chorismate.3-deoxy-D-arabino-heptulosonate 7-phosphate synthase	loc_os07g42960.1	Transcript	highly similar to ( 828) AT1G22410 | Symbols: | 2-dehydro-3-deoxyphosphoheptonate aldolase, putative / 3-deoxy-D-arabino-heptulosonate 7-phosphate synthase, putative / DAHP synthetase, putative | chr1:7912120-7914742 FORWARDnearly identical (1040) AROG_ORYSA Phospho-2-dehydro-3-deoxyheptonate aldolase 2, chloroplast precursor (EC 2.5.1.54) (Phospho-2-keto-3-deoxyheptonate aldolase 2) (DAHP synthe…	-1.2609
13.1.6.1.5	amino acid metabolism.synthesis.aromatic aa.chorismate.shikimate kinase	loc_os02g51410.1	Transcript	moderately similar to ( 269) AT2G21940 | Symbols: | shikimate kinase, putative | chr2:9351106-9352881 FORWARDaroK SK AroK SKI aroL aroK protein|shikimate kinase, putative, expressed	-1.45388
13.1.6.3.1	amino acid metabolism.synthesis.aromatic aa.phenylalanine.arogenate dehydratase / prephenate dehydratase	loc_os04g33390.1	Transcript	highly similar to ( 552) AT1G08250 | Symbols: ADT6 | ADT6 (arogenate dehydratase 6); arogenate dehydratase/ prephenate dehydratase | chr1:2588994-2590235 REVERSE PheA PRK11899 PRK11898 PDT pheA ACT_CM-PDT ACT_AAAH-PDT-like protein|prephenate dehydratase domain containing protein, expressed	1.04103
13.1.6.5.2	amino acid metabolism.synthesis.aromatic aa.tryptophan.anthranilate phosphoribosyltransferase	loc_os03g03450.1	Transcript	moderately similar to ( 384) AT5G17990 | Symbols: TRP1, pat1 | TRP1 (tryptophan biosynthesis 1); anthranilate phosphoribosyltransferase | chr5:5957330-5959681 FORWARD trpD TrpD Glycos_transf_3 PRK09522 PRK07394 protein|anthranilate phosphoribosyltransferase, chloroplast precursor, putative, expressed	-2.10385
13.1.6.5.5	amino acid metabolism.synthesis.aromatic aa.tryptophan.tryptophan synthase	loc_os08g04180.1	Transcript	highly similar to ( 727) AT4G27070 | Symbols: TSB2 | TSB2 (TRYPTOPHAN SYNTHASE BETA-SUBUNIT 2); tryptophan synthase | chr4:13586564-13588619 FORWARDhighly similar to ( 770) TRPB2_MAIZE Tryptophan synthase beta chain 2, chloroplast precursor (EC 4.2.1.20) (Orange pericarp 2) (Fragment) - Zea mays (Maize) PRK04346 TrpB PRK13028 PALP PRK12391 COG1350 protein|tryptophan synthase beta chain 1, putativ…	-1.35382
13.1.1.3.1	amino acid metabolism.synthesis.central amino acid metabolism.alanine.alanine aminotransferase	loc_os10g25140.1	Transcript	highly similar to ( 606) AT1G72330 | Symbols: ALAAT2 | ALAAT2 (ALANINE AMINOTRANSFERASE 2); ATP binding / L-alanine:2-oxoglutarate aminotransferase | chr1:27233637-27236191 FORWARDhighly similar to ( 636) ALA2_HORVU Alanine aminotransferase 2 (EC 2.6.1.2) (GPT) (Glutamic--pyruvic transaminase 2) (Glutamic--alanine transaminase 2) (ALAAT-2) - Hordeum vulgare (Barley) COG0436 PRK09265 PRK08363 PRK0…	-3.3658
13.2.3.5	amino acid metabolism.degradation.aspartate family.lysine	loc_os10g33900.1	Transcript	moderately similar to ( 345) AT2G37210 | Symbols: | Encodes a protein of unknown function. It has been crystallized and shown to be structurally almost identical to the protein encoded by At5g11950. | chr2:15624253-15626834 REVERSELysine_decarbox COG1611 protein|possible lysine decarboxylase domain containing protein, expressed	-1.12214
13.2.3.5	amino acid metabolism.degradation.aspartate family.lysine	loc_os09g37540.1	Transcript	moderately similar to ( 265) AT4G35190 | Symbols: | unknown protein | chr4:16746724-16748090 FORWARDLysine_decarbox COG1611 protein|uncharacterized protein PA4923, putative, expressed	1.49967
13.2.3.5	amino acid metabolism.degradation.aspartate family.lysine	loc_os03g01880.1	Transcript	moderately similar to ( 335) AT2G37210 | Symbols: | Encodes a protein of unknown function. It has been crystallized and shown to be structurally almost identical to the protein encoded by At5g11950. | chr2:15624253-15626834 REVERSELysine_decarbox COG1611 protein|possible lysine decarboxylase domain containing protein, expressed	1.70218
13.2.3.5	amino acid metabolism.degradation.aspartate family.lysine	loc_os01g40630.1	Transcript	moderately similar to ( 308) AT3G53450 | Symbols: | unknown protein | chr3:19812977-19815430 REVERSELysine_decarbox COG1611 protein|uncharacterized protein PA4923, putative, expressed	-1.13601
13.2.4.1	amino acid metabolism.degradation.branched-chain group.shared	loc_os12g08260.1	Transcript	highly similar to ( 638) AT5G09300 | Symbols: | 2-oxoisovalerate dehydrogenase, putative / 3-methyl-2-oxobutanoate dehydrogenase, putative / branched-chain alpha-keto acid dehydrogenase E1 alpha subunit, putative | chr5:2884282-2886291 REVERSEweakly similar to ( 153) ODPA_SOLTU Pyruvate dehydrogenase E1 component subunit alpha, mitochondrial precursor (EC 1.2.4.1) (PDHE1-A) - Solanum tuberosum (P…	1.25648
13.2.4.4	amino acid metabolism.degradation.branched-chain group.leucine	loc_os12g04020.1	Transcript	moderately similar to ( 444) AT2G26800 | Symbols: | hydroxymethylglutaryl-CoA lyase, putative / 3-hydroxy-3-methylglutarate-CoA lyase, putative / HMG-CoA lyase, putative | chr2:11429192-11432290 REVERSE PRK05692 LeuA HMGL-like aksA protein|hydroxymethylglutaryl-CoA lyase, putative, expressed	-1.30112
13.2.5.2	amino acid metabolism.degradation.serine-glycine-cysteine group.glycine	loc_os01g51410.1	Transcript	nearly identical (1620) AT2G26080 | Symbols: AtGLDP2 | AtGLDP2 (Arabidopsis thaliana glycine decarboxylase P-protein 2); ATP binding / glycine dehydrogenase (decarboxylating) | chr2:11109330-11113786 REVERSEnearly identical (1623) GCSP_SOLTU Glycine dehydrogenase [decarboxylating], mitochondrial precursor (EC 1.4.4.2) (Glycine decarboxylase) (Glycine cleavage system P-protein) - Solanum tuberosum…	-1.62785
13.2.6.2	amino acid metabolism.degradation.aromatic aa.tyrosine	loc_os11g42510.1	Transcript	moderately similar to ( 327) AT5G53970 | Symbols: | aminotransferase, putative | chr5:21910676-21912594 FORWARD COG0436 PRK08363 PRK09265 Aminotran_1_2 PRK05794 PRK05764 PRK07212 PRK07777 PRK06056 PRK08069 PRK08443 PRK07310 PRK08362 PRK06348 PRK07367 PRK08912 PRK06375 PRK07309 PRK06575 ARO8 PRK06108 PRK06855 PRK07543 PRK06836 PRK07683 PRK05957 PRK06507 PRK07568 PRK06107 PRK07682 PRK08361 PRK09082…	-1.10023
13.2.7	amino acid metabolism.degradation.histidine	loc_os02g33710.1	Transcript	highly similar to ( 793) AT1G43710 | Symbols: emb1075 | emb1075 (embryo defective 1075); carboxy-lyase/ catalytic/ pyridoxal phosphate binding | chr1:16486534-16488298 REVERSE PRK02769 GadB Pyridoxal_deC protein|decarboxylase, putative, expressed	-1.29422
12.2.1	N-metabolism.ammonia metabolism.glutamate synthase	loc_os05g48200.1	Transcript	nearly identical (3286) AT5G53460 | Symbols: GLT1 | GLT1; glutamate synthase (NADH) | chr5:21700518-21709629 FORWARDnearly identical (3318) GLSN_MEDSA Glutamate synthase [NADH], chloroplast precursor (EC 1.4.1.14) (NADH-GOGAT) - Medicago sativa (Alfalfa) gltB gltD GltS GltB Glu_synthase GltD GltS_FMN GltB Glu_syn_central PRK11749 gltB_C GltB PRK12831 PRK12769 PRK12771 GXGXG PRK12778 GXGXG PRK1281…	-1.48281
12.2.2	N-metabolism.ammonia metabolism.glutamine synthase	loc_os04g56400.1	Transcript	highly similar to ( 647) AT5G35630 | Symbols: GS2, GLN2, ATGSL1 | GS2 (GLUTAMINE SYNTHETASE 2); glutamate-ammonia ligase | chr5:13831220-13833239 FORWARDhighly similar to ( 751) GLNA2_ORYSA Glutamine synthetase, chloroplast precursor (EC 6.3.1.2) (Glutamate--ammonia ligase) (GS2) (OsGS2) - Oryza sativa (Rice) Gln-synt_C GlnA Gln-synt_N protein|glutamine synthetase, catalytic domain containing pro…	-1.34561
12.1.1	N-metabolism.nitrate metabolism.NR	loc_os08g36480.1	Transcript	nearly identical (1275) AT1G77760 | Symbols: NIA1, GNR1, NR1 | NIA1 (NITRATE REDUCTASE 1); nitrate reductase | chr1:29236005-29239367 REVERSEnearly identical (1834) NIA1_ORYSA Nitrate reductase [NADH] 1 (EC 1.7.1.1) (NR1) - Oryza sativa (Rice) eukary_NR_Moco eukary_SO_Moco SO_family_Moco_dimer Mo-co_dimer SO_family_Moco Oxidored_molyb bact_SoxC_Moco FAD_binding_6 NAD_binding_1 bact_SorA_Moco UbiB…	-3.22744
12.1.2	N-metabolism.nitrate metabolism.nitrite reductase	loc_os02g52730.1	Transcript	highly similar to ( 778) AT2G15620 | Symbols: NIR1, NIR, ATHNIR | NIR1 (NITRITE REDUCTASE 1); ferredoxin-nitrate reductase/ nitrite reductase (NO-forming) | chr2:6810552-6812666 FORWARDhighly similar to ( 910) NIR_ORYSA Ferredoxin--nitrite reductase, chloroplast precursor (EC 1.7.7.1) - Oryza sativa (Rice) nirA CysI nirA NIR_SIR DsrA NIR_SIR_ferr protein|ferredoxin--nitrite reductase, putative, e…	-2.20371
12.1.2	N-metabolism.nitrate metabolism.nitrite reductase	loc_os01g25484.1	Transcript	highly similar to ( 888) AT2G15620 | Symbols: NIR1, NIR, ATHNIR | NIR1 (NITRITE REDUCTASE 1); ferredoxin-nitrate reductase/ nitrite reductase (NO-forming) | chr2:6810552-6812666 FORWARDnearly identical (1158) NIR_ORYSA Ferredoxin--nitrite reductase, chloroplast precursor (EC 1.7.7.1) - Oryza sativa (Rice) nirA CysI nirA NIR_SIR DsrA protein|ferredoxin--nitrite reductase, putative, expressed	-1.51013
12.3.1	N-metabolism.N-degradation.glutamate dehydrogenase	loc_os03g58040.1	Transcript	highly similar to ( 748) AT5G18170 | Symbols: GDH1 | GDH1 (GLUTAMATE DEHYDROGENASE 1); ATP binding / glutamate dehydrogenase [NAD(P)+]/ oxidoreductase | chr5:6006172-6008248 FORWARDhighly similar to ( 801) DHE3_MAIZE Glutamate dehydrogenase (EC 1.4.1.3) (GDH) - Zea mays (Maize) GdhA ELFV_dehydrog PRK09414 ELFV_dehydrog_N protein|glutamate dehydrogenase protein, putative, expressed	-1.30542
14.3	S-assimilation.sulfite redox	loc_os05g42350.1	Transcript	highly similar to ( 907) AT5G04590 | Symbols: SIR | SIR; sulfite reductase (ferredoxin)/ sulfite reductase | chr5:1319404-1322298 FORWARDvery weakly similar to (99.0) NIR_ORYSA Ferredoxin--nitrite reductase, chloroplast precursor (EC 1.7.7.1) - Oryza sativa (Rice) CysI nirA NIR_SIR nirA protein|ferredoxin--nitrite reductase, putative, expressed	-1.205
25.5	C1-metabolism.Methylenetetrahydrofolate dehydrogenase & Methenyltetrahydrofolate cyclohydrolase	loc_os09g15810.1	Transcript	moderately similar to ( 404) AT2G38660 | Symbols: | tetrahydrofolate dehydrogenase/cyclohydrolase, putative | chr2:16166392-16168194 FORWARD FolD PRK10792 THF_DHG_CYH_C THF_DHG_CYH protein|bifunctional protein folD, putative, expressed	-1.04985
23.1.1.10	nucleotide metabolism.synthesis.pyrimidine.CTP synthetase	loc_os01g46570.1	Transcript	highly similar to ( 847) AT3G12670 | Symbols: emb2742 | emb2742 (embryo defective 2742); CTP synthase/ catalytic | chr3:4020351-4024086 REVERSE PRK05380 PyrG CTP_synth_N CTGs GATase1_CTP_Synthase GATase PRK06186 protein|CTP synthase, putative, expressed	-1.17395
23.1.1.10	nucleotide metabolism.synthesis.pyrimidine.CTP synthetase	loc_os05g49770.1	Transcript	highly similar to ( 846) AT3G12670 | Symbols: emb2742 | emb2742 (embryo defective 2742); CTP synthase/ catalytic | chr3:4020351-4024086 REVERSE PRK05380 PyrG CTP_synth_N CTGs GATase1_CTP_Synthase GATase PRK06186 protein|CTP synthase, putative, expressed	-1.2732
23.3.3	nucleotide metabolism.salvage.NUDIX hydrolases	loc_os04g32740.1	Transcript	weakly similar to ( 160) AT1G12880 | Symbols: atnudt12 | atnudt12 (Arabidopsis thaliana Nudix hydrolase homolog 12); hydrolase | chr1:4390036-4391046 FORWARD Nudix_Hydrolase_9 protein|hydrolase, NUDIX family, domain containing protein, expressed	4.63821
23.3.3	nucleotide metabolism.salvage.NUDIX hydrolases	loc_os04g46280.1	Transcript	moderately similar to ( 384) AT5G47240 | Symbols: atnudt8 | atnudt8 (Arabidopsis thaliana Nudix hydrolase homolog 8); hydrolase | chr5:19183806-19185467 FORWARD Nudix_Hydrolase_12 protein|hydrolase, NUDIX family, domain containing protein, expressed	-1.2465
23.4.3	nucleotide metabolism.phosphotransfer and pyrophosphatases.uridylate kinase	loc_os06g02000.1	Transcript	moderately similar to ( 228) AT5G26667 | Symbols: PYR6 | PYR6; cytidylate kinase/ uridylate kinase | chr5:9276659-9278091 FORWARDvery weakly similar to (83.6) KADC_MAIZE Adenylate kinase, chloroplast (EC 2.7.4.3) (ATP-AMP transphosphorylase) - Zea mays (Maize) ADK ADK adk Adk adk protein|adenylate kinase, putative, expressed	-1.10658
23.4.99	nucleotide metabolism.phosphotransfer and pyrophosphatases.misc	loc_os05g36260.1	Transcript	moderately similar to ( 369) AT2G46860 | Symbols: AtPPa3 | AtPPa3 (Arabidopsis thaliana pyrophosphorylase 3); inorganic diphosphatase/ pyrophosphatase | chr2:19253843-19255060 FORWARDmoderately similar to ( 376) IPYR_MAIZE Soluble inorganic pyrophosphatase (EC 3.6.1.1) (Pyrophosphate phospho-hydrolase) (PPase) - Zea mays (Maize) pyrophosphatase Ppa PRK02230 Pyrophosphatase PRK01250 PRK00642 prote…	-2.42901
23.5.4	nucleotide metabolism.deoxynucleotide metabolism.ribonucleoside-diphosphate reductase	loc_os06g14620.1	Transcript	highly similar to ( 532) AT3G27060 | Symbols: TSO2 | TSO2 (TSO meaning 'ugly' in Chinese); oxidoreductase/ ribonucleoside-diphosphate reductase/ transition metal ion binding | chr3:9979971-9981057 REVERSEhighly similar to ( 552) RIR2_TOBAC Ribonucleoside-diphosphate reductase small chain (EC 1.17.4.1) (Ribonucleotide reductase small subunit) (Ribonucleoside-diphosphate reductase R2 subunit) - Nic…	-1.18744
23.2	nucleotide metabolism.degradation	loc_os11g03230.1	Transcript	moderately similar to ( 263) AT5G18280 | Symbols: ATAPY2, APY2 | ATAPY2 (ARABIDOPSIS THALIANA APYRASE 2); ATPase/ nucleotide diphosphatase | chr5:6050799-6054875 REVERSEmoderately similar to ( 287) NTPA_PEA Nucleoside-triphosphatase (EC 3.6.1.15) (Nucleoside triphosphate phosphohydrolase) (NTPase) (Apyrase) - Pisum sativum (Garden pea) GDA1_CD39 COG5371 protein|nucleoside-triphosphatase, putative…	-2.92661
23.2	nucleotide metabolism.degradation	loc_os07g37230.1	Transcript	moderately similar to ( 357) AT4G05090 | Symbols: | inositol monophosphatase family protein | chr4:2609244-2611627 FORWARDweakly similar to ( 112) DPNP_ORYSA 3'(2'),5'-bisphosphate nucleotidase (EC 3.1.3.7) (3'(2'),5-bisphosphonucleoside 3'(2')-phosphohydrolase) (DPNPase) - Oryza sativa (Rice) PAP_phosphatase CysQ Inositol_P CysQ protein|inositol-1-monophosphatase, putative, expressed	-2.14687
23.2	nucleotide metabolism.degradation	loc_os12g02980.1	Transcript	moderately similar to ( 404) AT3G04080 | Symbols: ATAPY1 | ATAPY1 (APYRASE 1); ATPase/ calmodulin binding / nucleotide diphosphatase | chr3:1068068-1070917 REVERSEmoderately similar to ( 410) APY_SOLTU Apyrase precursor (EC 3.6.1.5) (ATP-diphosphatase) (Adenosine diphosphatase) (ADPase) (ATP-diphosphohydrolase) - Solanum tuberosum (Potato) GDA1_CD39 COG5371 protein|nucleoside-triphosphatase, puta…	-1.7577
PXO99A vs Δimp infection (3d)
BinCode	BinName	id	type	description	log2FC
10.5.4	cell wall.cell wall proteins.HRGP	loc_os05g48760.1	Transcript	weakly similar to ( 104) AT4G28300 | Symbols: | hydroxyproline-rich glycoprotein family protein | chr4:14015414-14016823 FORWARD protein|protein of unknown function DUF1421 domain containing protein, expressed	-1.34989
10.3	cell wall.hemicellulose synthesis	loc_os04g37650.1	Transcript	moderately similar to ( 444) AT1G14070 | Symbols: FUT7 | FUT7; fucosyltransferase/ transferase, transferring glycosyl groups | chr1:4818548-4820150 FORWARDmoderately similar to ( 457) FUT1_PEA Galactoside 2-alpha-L-fucosyltransferase (EC 2.4.1.69) (Xyloglucan alpha-(1,2)-fucosyltransferase) (PsFT1) - Pisum sativum (Garden pea)XG_FTase protein|xyloglucan fucosyltransferase, putative, expressed	-6.37862
10.2.1	cell wall.cellulose synthesis.cellulose synthase	loc_os09g30130.1	Transcript	highly similar to ( 734) AT1G55850 | Symbols: ATCSLE1, CSLE1 | ATCSLE1; cellulose synthase/ transferase, transferring glycosyl groups | chr1:20876752-20879414 FORWARDCellulose_synt protein|CSLE6 - cellulose synthase-like family E, expressed	-1.79769
10.2.1	cell wall.cellulose synthesis.cellulose synthase	loc_os04g35030.1	Transcript	moderately similar to ( 240) AT4G15290 | Symbols: ATCSLB05, CSLB05, ATCSLB5 | ATCSLB05; cellulose synthase/ transferase/ transferase, transferring glycosyl groups | chr4:8721693-8726599 REVERSECellulose_synt protein|CSLH3 - cellulose synthase-like family H, expressed	-1.65001
10.1.30.1	cell wall.precursor synthesis.sugar kinases.galacturonic acid kinase	loc_os04g51880.1	Transcript	moderately similar to ( 455) AT3G10700 | Symbols: | GHMP kinase family protein | chr3:3346789-3350863 REVERSE PRK05322 GalK PRK03817 PRK05101 PRK00555 protein|GHMP kinases ATP-binding protein, putative, expressed	1.4725
10.6.3	cell wall.degradation.pectate lyases and polygalacturonases	loc_os07g14160.1	Transcript	highly similar to ( 582) AT3G62110 | Symbols: | glycoside hydrolase family 28 protein / polygalacturonase (pectinase) family protein | chr3:22997313-22999503 REVERSEweakly similar to ( 102) PGLR_ACTCH Polygalacturonase precursor (EC 3.2.1.15) (PG) (Pectinase) - Actinidia chinensis (Kiwi) (Yangtao)PGU1 Glyco_hydro_28 protein|polygalacturonase, putative, expressed	1.15992
11.10.4	lipid metabolism.glycolipid synthesis.sulfolipid synthase	loc_os01g04920.1	Transcript	highly similar to ( 628) AT5G01220 | Symbols: SQD2 | SQD2 (sulfoquinovosyldiacylglycerol 2); UDP-glycosyltransferase/ UDP-sulfoquinovose:DAG sulfoquinovosyltransferase/ transferase, transferring glycosyl groups | chr5:86907-89885 REVERSE RfaG Glycos_transf_1 protein|glycosyl transferase, group 1 domain containing protein, expressed	-1.05022
11.8.10	lipid metabolism.'exotics' (steroids, squalene etc).phosphatidylcholinesterol O-acyltransferase	loc_os03g13030.1	Transcript	moderately similar to ( 263) AT1G27480 | Symbols: | lecithin:cholesterol acyltransferase family protein / LACT family protein | chr1:9544607-9546168 FORWARD LACT protein|lecithin cholesterol acyltransferase, putative, expressed	-1.49358
11.2.3	lipid metabolism.FA desaturation.omega 3 desaturase	loc_os03g18070.1	Transcript	highly similar to ( 534) AT3G11170 | Symbols: FAD7, FADD | FAD7 (FATTY ACID DESATURASE 7); omega-3 fatty acid desaturase | chr3:3499959-3502126 FORWARDhighly similar to ( 550) FAD3C_RICCO Omega-3 fatty acid desaturase, chloroplast precursor (EC 1.14.19.-) - Ricinus communis (Castor bean)Delta12-FADS-like FA_desaturase DesA protein|omega-3 fatty acid desaturase, chloroplast precursor, putative, ex…	-1.8333
11.1.7	lipid metabolism.FA synthesis and FA elongation.ACP thioesterase	loc_os06g05130.1	Transcript	moderately similar to ( 497) AT1G08510 | Symbols: FATB | FATB (fatty acyl-ACP thioesterases B); acyl carrier/ acyl-[acyl-carrier-protein] hydrolase | chr1:2691546-2693409 REVERSEmoderately similar to ( 496) FATB_GOSHI Myristoyl-acyl carrier protein thioesterase, chloroplast precursor (EC 3.1.2.-) (16:0-acyl-carrier protein thioesterase) (16:0-ACP thioesterase) (Acyl-[acyl-carrier-protein] hydrola…	-1.36337
11.9.2	lipid metabolism.lipid degradation.lipases	loc_os01g10250.1	Transcript	moderately similar to ( 434) AT5G11650 | Symbols: | hydrolase, alpha/beta fold family protein | chr5:3745069-3746816 FORWARD PldB protein|hydrolase, alpha/beta fold family domain containing protein, expressed	-1.05861
11.9.2.1	lipid metabolism.lipid degradation.lipases.triacylglycerol lipase	loc_os04g56240.1	Transcript	moderately similar to ( 290) AT5G67050 | Symbols: | lipase class 3 family protein | chr5:26759482-26761165 REVERSE Lipase_3 Lipase_3 protein|lipase, putative, expressed	-1.30368
2.1.2.2	major CHO metabolism.synthesis.starch.starch synthase	loc_os06g04200.1	Transcript	highly similar to ( 768) AT1G32900 | Symbols: | starch synthase, putative | chr1:11920582-11923506 REVERSEnearly identical (1214) SSG1_ORYSA Granule-bound starch synthase 1, chloroplast precursor (EC 2.4.1.242) (Granule-bound starch synthase I) (GBSS-I) - Oryza sativa (Rice)glgA GlgA Glyco_transf_5 RfaG Glycos_transf_1 protein|starch synthase, putative, expressed	-1.5053
2.2.2.1.2	major CHO metabolism.degradation.starch.starch cleavage.beta amylase	loc_os03g04770.1	Transcript	highly similar to ( 693) AT3G23920 | Symbols: BAM1, BMY7, TR-BAMY | BAM1 (BETA-AMYLASE 1); beta-amylase | chr3:8641722-8644199 FORWARDmoderately similar to ( 463) AMYB_SOYBN Beta-amylase (EC 3.2.1.2) (1,4-alpha-D-glucan maltohydrolase) - Glycine max (Soybean)Glyco_hydro_14 protein|beta-amylase, putative, expressed	-1.21294
2.2.2.1.2	major CHO metabolism.degradation.starch.starch cleavage.beta amylase	loc_os10g32810.1	Transcript	highly similar to ( 620) AT3G23920 | Symbols: BAM1, BMY7, TR-BAMY | BAM1 (BETA-AMYLASE 1); beta-amylase | chr3:8641722-8644199 FORWARDmoderately similar to ( 401) AMYB_SOYBN Beta-amylase (EC 3.2.1.2) (1,4-alpha-D-glucan maltohydrolase) - Glycine max (Soybean)Glyco_hydro_14 protein|beta-amylase, putative, expressed	-1.57391
2.2.2.1.2	major CHO metabolism.degradation.starch.starch cleavage.beta amylase	loc_os10g41550.1	Transcript	highly similar to ( 616) AT4G17090 | Symbols: CT-BMY, BAM3, BMY8 | CT-BMY (CHLOROPLAST BETA-AMYLASE); beta-amylase | chr4:9605266-9607250 REVERSEmoderately similar to ( 425) AMYB_SOYBN Beta-amylase (EC 3.2.1.2) (1,4-alpha-D-glucan maltohydrolase) - Glycine max (Soybean)Glyco_hydro_14 protein|beta-amylase, putative, expressed	1.60044
4.1.16	glycolysis.cytosolic branch.phospho-enol-pyruvate carboxylase kinase (PPCK)	loc_os04g43710.1	Transcript	very weakly similar to (90.1) AT1G08650 | Symbols: PPCK1 | PPCK1 (PHOSPHOENOLPYRUVATE CARBOXYLASE KINASE); kinase/ protein serine/threonine kinase | chr1:2752206-2753232 FORWARD S_TKc S_TKc Pkinase SPS1 protein|CAMK_CAMK_like.3 - CAMK includes calcium/calmodulin depedent protein kinases, expressed	1.4703
4.3.16	glycolysis.unclear/dually targeted.phospho-enol-pyruvate carboxylase kinase (PEPCK)	loc_os04g43710.1	Transcript	very weakly similar to (90.1) AT1G08650 | Symbols: PPCK1 | PPCK1 (PHOSPHOENOLPYRUVATE CARBOXYLASE KINASE); kinase/ protein serine/threonine kinase | chr1:2752206-2753232 FORWARD S_TKc S_TKc Pkinase SPS1 protein|CAMK_CAMK_like.3 - CAMK includes calcium/calmodulin depedent protein kinases, expressed	1.4703
6.3	gluconeogenesis.Malate DH	loc_os07g43700.1	Transcript	moderately similar to ( 434) AT3G47520 | Symbols: MDH | MDH (MALATE DEHYDROGENASE); L-malate dehydrogenase/ binding / catalytic/ malate dehydrogenase/ oxidoreductase/ oxidoreductase, acting on the CH-OH group of donors, NAD or NADP as acceptor | chr3:17513657-17514868 FORWARDmoderately similar to ( 373) MDHG_ORYSA Malate dehydrogenase, glyoxysomal precursor (EC 1.1.1.37) - Oryza sativa (Rice) MDH…	-1.72806
8.1.9	TCA / org. transformation.TCA.malate DH	loc_os07g43700.1	Transcript	moderately similar to ( 434) AT3G47520 | Symbols: MDH | MDH (MALATE DEHYDROGENASE); L-malate dehydrogenase/ binding / catalytic/ malate dehydrogenase/ oxidoreductase/ oxidoreductase, acting on the CH-OH group of donors, NAD or NADP as acceptor | chr3:17513657-17514868 FORWARDmoderately similar to ( 373) MDHG_ORYSA Malate dehydrogenase, glyoxysomal precursor (EC 1.1.1.37) - Oryza sativa (Rice) MDH…	-1.72806
8.2.10	TCA / org. transformation.other organic acid transformaitons.malic	loc_os01g09320.1	Transcript	highly similar to ( 898) AT1G79750 | Symbols: ATNADP-ME4 | ATNADP-ME4 (NADP-malic enzyme 4); malate dehydrogenase (oxaloacetate-decarboxylating) (NADP+)/ malic enzyme/ oxidoreductase, acting on NADH or NADPH, NAD or NADP as acceptor | chr1:30007655-30011179 REVERSEnearly identical (1083) MAOC_ORYSA NADP-dependent malic enzyme, chloroplast precursor (EC 1.1.1.40) (NADP-ME) - Oryza sativa (Rice) Ma…	-1.08134
21.2.1	redox.ascorbate and glutathione.ascorbate	loc_os06g37080.1	Transcript	highly similar to ( 667) AT5G21105 | Symbols: | L-ascorbate oxidase/ copper ion binding / oxidoreductase | chr5:7174321-7177409 FORWARDhighly similar to ( 707) ASO_CUCSA L-ascorbate oxidase precursor (EC 1.10.3.3) (Ascorbase) (ASO) - Cucumis sativus (Cucumber) SufI Cu-oxidase_3 Cu-oxidase Cu-oxidase_2 protein|L-ascorbate oxidase precursor, putative, expressed	-1.43376
21.2.1.2	redox.ascorbate and glutathione.ascorbate.GDP-L-galactose-hexose-1-phosphate guanyltransferase	loc_os12g08810.1	Transcript	highly similar to ( 535) AT5G55120 | Symbols: VTC5 | VTC5 (VITAMIN C DEFECTIVE 5); GDP-D-glucose phosphorylase/ galactose-1-phosphate guanylyltransferase (GDP)/ quercetin 4'-O-glucosyltransferase | chr5:22369515-22371709 FORWARD protein|VTC2, putative, expressed	-1.70132
21.2.2	redox.ascorbate and glutathione.glutathione	loc_os04g46960.1	Transcript	moderately similar to ( 278) AT4G11600 | Symbols: ATGPX6, PHGPX, LSC803 | ATGPX6 (GLUTATHIONE PEROXIDASE 6); glutathione peroxidase | chr4:7010021-7011330 REVERSEmoderately similar to ( 276) GPX4_CITSI Probable phospholipid hydroperoxide glutathione peroxidase (EC 1.11.1.12) (PHGPx) (Salt-associated protein) - Citrus sinensis (Sweet orange) GSH_Peroxidase BtuE GSHPx PRK10606 protein|glutathione p…	-1.07133
1.1.1.1	PS.lightreaction.photosystem II.LHC-II	loc_os09g17740.1	Transcript	moderately similar to ( 413) AT2G34430 | Symbols: LHB1B1, LHCB1.4 | LHB1B1; chlorophyll binding | chr2:14524818-14525618 FORWARDmoderately similar to ( 471) CB21_ORYSA Chlorophyll a-b binding protein 1, chloroplast precursor (LHCII type I CAB-1) (LHCP) - Oryza sativa (Rice)Chloroa_b-bind protein|chlorophyll A-B binding protein, putative, expressed	-1.48035
1.1.2.2	PS.lightreaction.photosystem I.PSI polypeptide subunits	loc_os10g39150.1	Transcript	weakly similar to ( 113) AT2G46820 | Symbols: PTAC8, TMP14, PSAP, PSI-P | PSI-P (PHOTOSYSTEM I P SUBUNIT); DNA binding | chr2:19243729-19244870 FORWARD protein|expressed protein	2.07626
16.1.1.10	secondary metabolism.isoprenoids.non-mevalonate pathway.geranylgeranyl pyrophosphate synthase	loc_os05g50550.1	Transcript	moderately similar to ( 423) AT1G78510 | Symbols: SPS1 | SPS1 (solanesyl diphosphate synthase 1); trans-octaprenyltranstransferase | chr1:29535410-29537042 REVERSEweakly similar to ( 109) GGPPS_HEVBR Geranylgeranyl pyrophosphate synthetase, chloroplast precursor (GGPP synthetase) [Includes: Dimethylallyltranstransferase (EC 2.5.1.1); Geranyltranstransferase (EC 2.5.1.10); Farnesyltranstransferase…	-1.9439
16.1.2.9	secondary metabolism.isoprenoids.mevalonate pathway.farnesyl pyrophosphate synthetase	loc_os04g56230.1	Transcript	moderately similar to ( 444) AT5G47770 | Symbols: FPS1 | FPS1 (FARNESYL DIPHOSPHATE SYNTHASE 1); dimethylallyltranstransferase/ geranyltranstransferase | chr5:19345297-19347415 FORWARDmoderately similar to ( 441) FPPS_MAIZE Farnesyl pyrophosphate synthetase (FPP synthetase) (FPS) (Farnesyl diphosphate synthetase) [Includes: Dimethylallyltranstransferase (EC 2.5.1.1); Geranyltranstransferase (EC 2…	-1.58535
16.1.3	secondary metabolism.isoprenoids.tocopherol biosynthesis	loc_os11g42510.1	Transcript	moderately similar to ( 327) AT5G53970 | Symbols: | aminotransferase, putative | chr5:21910676-21912594 FORWARD COG0436 PRK08363 PRK09265 Aminotran_1_2 PRK05794 PRK05764 PRK07212 PRK07777 PRK06056 PRK08069 PRK08443 PRK07310 PRK08362 PRK06348 PRK07367 PRK08912 PRK06375 PRK07309 PRK06575 ARO8 PRK06108 PRK06855 PRK07543 PRK06836 PRK07683 PRK05957 PRK06507 PRK07568 PRK06107 PRK07682 PRK08361 PRK09082…	-1.59048
16.2	secondary metabolism.phenylpropanoids	loc_os08g14570.1	Transcript	highly similar to ( 920) AT4G30210 | Symbols: ATR2, AR2 | ATR2 (ARABIDOPSIS P450 REDUCTASE 2); NADPH-hemoprotein reductase | chr4:14796900-14800578 FORWARDhighly similar to ( 948) NCPR_CATRO NADPH--cytochrome P450 reductase (EC 1.6.2.4) (CPR) (P450R) - Catharanthus roseus (Rosy periwinkle) (Madagascar periwinkle) CysJ FAD_binding_1 cysJ PRK06214 Flavodoxin_1 protein|NADPH reductase, putative, exp…	-1.72299
16.2.1.3	secondary metabolism.phenylpropanoids.lignin biosynthesis.4CL	loc_os02g46970.1	Transcript	highly similar to ( 675) AT1G65060 | Symbols: 4CL3 | 4CL3; 4-coumarate-CoA ligase | chr1:24167927-24171457 REVERSEhighly similar to ( 955) 4CL2_ORYSA 4-coumarate--CoA ligase 2 (EC 6.2.1.12) (4CL 2) (4-coumaroyl-CoA synthase 2) - Oryza sativa (Rice) CaiC AMP-binding PRK08314 PRK08315 PRK08316 PRK07656 PRK07770 PRK05605 PRK06187 Acs PRK06178 PRK07684 PRK03640 PRK06710 PRK07059 PRK12583 PRK08974 PRK…	-2.07423
16.2.1.7	secondary metabolism.phenylpropanoids.lignin biosynthesis.CCR1	loc_os01g45200.1	Transcript	moderately similar to ( 311) AT5G14700 | Symbols: | cinnamoyl-CoA reductase-related | chr5:4740502-4743327 REVERSEweakly similar to ( 103) DFRA_VITVI Dihydroflavonol-4-reductase (EC 1.1.1.219) (DFR) (Dihydrokaempferol 4-reductase) - Vitis vinifera (Grape) protein|cinnamoyl-CoA reductase-related, putative, expressed	-1.04246
16.1	secondary metabolism.simple phenols	loc_os06g37080.1	Transcript	highly similar to ( 667) AT5G21105 | Symbols: | L-ascorbate oxidase/ copper ion binding / oxidoreductase | chr5:7174321-7177409 FORWARDhighly similar to ( 707) ASO_CUCSA L-ascorbate oxidase precursor (EC 1.10.3.3) (Ascorbase) (ASO) - Cucumis sativus (Cucumber) SufI Cu-oxidase_3 Cu-oxidase Cu-oxidase_2 protein|L-ascorbate oxidase precursor, putative, expressed	-1.43376
13.1.3.4.13	amino acid metabolism.synthesis.aspartate family.methionine.methionine S-methyltransferase	loc_os03g62670.1	Transcript	moderately similar to ( 211) AT2G43940 | Symbols: | thiol methyltransferase, putative | chr2:18196091-18197664 REVERSETPMT protein|expressed protein	-2.0061
13.1.5.2.41	amino acid metabolism.synthesis.serine-glycine-cysteine group.glycine.sarcosine oxidase	loc_os09g32290.1	Transcript	weakly similar to ( 168) AT2G24580 | Symbols: | sarcosine oxidase family protein | chr2:10444928-10446178 REVERSE protein|FAD dependent oxidoreductase domain containing protein, expressed	-2.05507
13.1.5.3.2	amino acid metabolism.synthesis.serine-glycine-cysteine group.cysteine.SAT	loc_os03g10050.1	Transcript	moderately similar to ( 226) AT3G13110 | Symbols: ATSERAT2;2, SAT-1, SAT-A, SAT3, SAT-M | ATSERAT2;2 (SERINE ACETYLTRANSFERASE 2;2); serine O-acetyltransferase | chr3:4214939-4216114 REVERSE cysE CysE SATase_N protein|serine acetyltransferase protein, putative, expressed	-1.08428
13.1.5.3.2	amino acid metabolism.synthesis.serine-glycine-cysteine group.cysteine.SAT	loc_os03g04140.1	Transcript	moderately similar to ( 379) AT4G35640 | Symbols: ATSERAT3;2 | ATSERAT3;2 (Serine acetyltransferase 3;2); acetyltransferase/ serine O-acetyltransferase | chr4:16905755-16907977 REVERSE cysE CysE SATase_N protein|serine acetyltransferase protein, putative, expressed	-1.02917
13.1.1.1.1	amino acid metabolism.synthesis.central amino acid metabolism.GABA.Glutamate decarboxylase	loc_os08g36320.1	Transcript	highly similar to ( 590) AT5G17330 | Symbols: GAD, GAD1 | GAD; calmodulin binding / glutamate decarboxylase | chr5:5711141-5714839 FORWARDhighly similar to ( 583) DCE_PETHY Glutamate decarboxylase (EC 4.1.1.15) (GAD) - Petunia hybrida (Petunia) Pyridoxal_deC GadB protein|decarboxylase, putative, expressed	-1.14246
13.2.6.2	amino acid metabolism.degradation.aromatic aa.tyrosine	loc_os11g42510.1	Transcript	moderately similar to ( 327) AT5G53970 | Symbols: | aminotransferase, putative | chr5:21910676-21912594 FORWARD COG0436 PRK08363 PRK09265 Aminotran_1_2 PRK05794 PRK05764 PRK07212 PRK07777 PRK06056 PRK08069 PRK08443 PRK07310 PRK08362 PRK06348 PRK07367 PRK08912 PRK06375 PRK07309 PRK06575 ARO8 PRK06108 PRK06855 PRK07543 PRK06836 PRK07683 PRK05957 PRK06507 PRK07568 PRK06107 PRK07682 PRK08361 PRK09082…	-1.59048
14.2	S-assimilation.APR	loc_os07g32570.1	Transcript	highly similar to ( 564) AT4G21990 | Symbols: APR3, PRH-26, PRH26, ATAPR3 | APR3 (APS REDUCTASE 3); adenylyl-sulfate reductase | chr4:11657284-11658973 REVERSE PRK02090 CysH PAPS_reduct PDI_a_APS_reductase PAPS_reductase PDI_a_family protein|OsAPRL1 adenosine 5'-phosphosulfate reductase-like OsAPRL1, expressed	-2.39304
PXO99A vs ΔxanA infection (1d)
BinCode	BinName	id	type	description	log2FC
10.8.1	cell wall.pectin*esterases.PME	loc_os01g20980.1	Transcript	highly similar to ( 564) AT4G02330 | Symbols: ATPMEPCRB | ATPMEPCRB; pectinesterase | chr4:1032479-1034928 FORWARDmoderately similar to ( 364) PME3_CITSI Pectinesterase-3 precursor (EC 3.1.1.11) (Pectin methylesterase 3) (PE 3) - Citrus sinensis (Sweet orange)Pectinesterase PemB PMEI protein|pectinesterase, putative, expressed	1.90458
10.8.2	cell wall.pectin*esterases.acetyl esterase	loc_os07g44070.1	Transcript	highly similar to ( 552) AT3G05910 | Symbols: | pectinacetylesterase, putative | chr3:1764509-1767240 REVERSE PAE protein|pectinacetylesterase domain containing protein, expressed	-1.33317
10.7	cell wall.modification	loc_os10g40730.1	Transcript	moderately similar to ( 206) AT1G65680 | Symbols: ATEXPB2, EXPB2, ATHEXP BETA 1.4 | ATEXPB2 (ARABIDOPSIS THALIANA EXPANSIN B2) | chr1:24427266-24428399 FORWARDhighly similar to ( 527) EXPB4_ORYSA Expansin-B4 precursor (OsEXPB4) (Beta-expansin-4) (OsaEXPb1.7) - Oryza sativa (Rice)Pollen_allerg_1 protein|expansin precursor, putative, expressed	-3.29633
10.2	cell wall.cellulose synthesis	loc_os02g51060.1	Transcript	highly similar to ( 616) AT5G03760 | Symbols: ATCSLA09, CSLA09, ATCSLA9, CSLA9, RAT4 | ATCSLA09; mannan synthase/ transferase, transferring glycosyl groups | chr5:985910-990087 REVERSECOG1215 bcsA protein|CSLA6 - cellulose synthase-like family A; mannan synthase, expressed	-1.5119
10.6.1	cell wall.degradation.cellulases and beta -1,4-glucanases	loc_os03g53860.1	Transcript	highly similar to ( 885) AT5G20950 | Symbols: | glycosyl hydrolase family 3 protein | chr5:7107609-7110775 REVERSEBglX Glyco_hydro_3 Glyco_hydro_3_C protein|periplasmic beta-glucosidase precursor, putative, expressed	-2.86622
11.3	lipid metabolism.Phospholipid synthesis	loc_os03g61720.1	Transcript	moderately similar to ( 332) AT1G02390 | Symbols: ATGPAT2, GPAT2 | GPAT2 (GLYCEROL-3-PHOSPHATE ACYLTRANSFERASE 2); acyltransferase | chr1:480921-483163 FORWARD protein|glycerol-3-phosphate acyltransferase, putative, expressed	-4.64497
11.3	lipid metabolism.Phospholipid synthesis	loc_os05g47540.1	Transcript	highly similar to ( 810) AT3G18000 | Symbols: NMT1, XPL1, PEAMT | XPL1 (XIPOTL 1); methyltransferase/ phosphoethanolamine N-methyltransferase | chr3:6154578-6157331 FORWARDhighly similar to ( 810) PEAM1_ARATH Phosphoethanolamine N-methyltransferase 1 (EC 2.1.1.103) (PEAMT 1) (AtNMT1) - Arabidopsis thaliana (Mouse-ear cress) Cfa Methyltransf_11 UbiE protein|CPuORF26 - conserved peptide uORF-contai…	-1.43454
11.1.13	lipid metabolism.FA synthesis and FA elongation.acyl-CoA binding protein	loc_os08g06550.1	Transcript	weakly similar to ( 115) AT1G31812 | Symbols: ACBP6, ACBP | ACBP6 (acyl-CoA-binding protein 6); acyl-CoA binding / phosphatidylcholine binding | chr1:11411132-11412099 REVERSEweakly similar to ( 135) ACBP_RICCO Acyl-CoA-binding protein (ACBP) - Ricinus communis (Castor bean) ACBP ACBP protein|acyl CoA binding protein, putative, expressed	-1.29763
6.3	gluconeogenesis.Malate DH	loc_os07g43700.1	Transcript	moderately similar to ( 434) AT3G47520 | Symbols: MDH | MDH (MALATE DEHYDROGENASE); L-malate dehydrogenase/ binding / catalytic/ malate dehydrogenase/ oxidoreductase/ oxidoreductase, acting on the CH-OH group of donors, NAD or NADP as acceptor | chr3:17513657-17514868 FORWARDmoderately similar to ( 373) MDHG_ORYSA Malate dehydrogenase, glyoxysomal precursor (EC 1.1.1.37) - Oryza sativa (Rice) MDH…	-1.47804
8.1.9	TCA / org. transformation.TCA.malate DH	loc_os07g43700.1	Transcript	moderately similar to ( 434) AT3G47520 | Symbols: MDH | MDH (MALATE DEHYDROGENASE); L-malate dehydrogenase/ binding / catalytic/ malate dehydrogenase/ oxidoreductase/ oxidoreductase, acting on the CH-OH group of donors, NAD or NADP as acceptor | chr3:17513657-17514868 FORWARDmoderately similar to ( 373) MDHG_ORYSA Malate dehydrogenase, glyoxysomal precursor (EC 1.1.1.37) - Oryza sativa (Rice) MDH…	-1.47804
2.2.2.1.2	major CHO metabolism.degradation.starch.starch cleavage.beta amylase	loc_os07g35940.1	Transcript	highly similar to ( 629) AT4G15210 | Symbols: ATBETA-AMY, AT-BETA-AMY, RAM1 | BAM5 (BETA-AMYLASE 5); beta-amylase | chr4:8666852-8669357 REVERSEhighly similar to ( 890) AMYB_WHEAT Beta-amylase (EC 3.2.1.2) (1,4-alpha-D-glucan maltohydrolase) - Triticum aestivum (Wheat)Glyco_hydro_14 protein|beta-amylase, putative, expressed	-3.11185
8.3	TCA / org. transformation.carbonic anhydrases	loc_os01g45274.1	Transcript	moderately similar to ( 246) AT5G14740 | Symbols: CA2, CA18, BETA CA2 | CA2 (CARBONIC ANHYDRASE 2); carbonate dehydratase/ zinc ion binding | chr5:4758257-4762315 FORWARDmoderately similar to ( 385) CAHC_HORVU Carbonic anhydrase, chloroplast precursor (EC 4.2.1.1) (Carbonate dehydratase) - Hordeum vulgare (Barley) beta_CA_cladeB Pro_CA CynT beta_CA beta_CA_cladeA beta_CA_cladeC PRK10437 protein|c…	-2.47393
19.1	tetrapyrrole synthesis.magnesium chelatase	loc_os03g20700.1	Transcript	nearly identical (2254) AT5G13630 | Symbols: GUN5, CCH, CHLH, CCH1 | GUN5 (GENOMES UNCOUPLED 5); magnesium chelatase | chr5:4387920-4392082 REVERSEPRK12493 CobN-Mg_chel CobN cobN cobN protein|magnesium-chelatase, putative, expressed	-1.24568
19.14	tetrapyrrole synthesis.protochlorophyllide reductase	loc_os04g58200.1	Transcript	moderately similar to ( 462) AT5G54190 | Symbols: PORA | PORA; oxidoreductase/ protochlorophyllide reductase | chr5:21991183-21992238 REVERSEhighly similar to ( 516) PORA_WHEAT Protochlorophyllide reductase A, chloroplast precursor (EC 1.3.1.33) (PCR A) (NADPH-protochlorophyllide oxidoreductase A) (POR A) - Triticum aestivum (Wheat) PRK07453 PRK06197 PRK06196 PRK05854 FabG protein|protochlorophyl…	-1.317
1.3.2	PS.calvin cycle.rubisco small subunit	loc_os12g17600.1	Transcript	moderately similar to ( 218) AT1G67090 | Symbols: RBCS1A | RBCS1A (RIBULOSE BISPHOSPHATE CARBOXYLASE SMALL CHAIN 1A); copper ion binding / ribulose-bisphosphate carboxylase | chr1:25048590-25049249 REVERSEmoderately similar to ( 325) RBS1_ORYSA Ribulose bisphosphate carboxylase small chain, chloroplast precursor (EC 4.1.1.39) (RuBisCO small subunit) (Ribulose bisphosphate carboxylase small chain …	-2.96783
1.3.4	PS.calvin cycle.GAP	loc_os04g38600.1	Transcript	highly similar to ( 577) AT3G26650 | Symbols: GAPA, GAPA-1 | GAPA (GLYCERALDEHYDE 3-PHOSPHATE DEHYDROGENASE A SUBUNIT); glyceraldehyde-3-phosphate dehydrogenase/ protein binding | chr3:9795226-9796848 FORWARDhighly similar to ( 648) G3PA_MAIZE Glyceraldehyde-3-phosphate dehydrogenase A, chloroplast precursor (EC 1.2.1.13) (NADP-dependent glyceraldehydephosphate dehydrogenase subunit A) - Zea mays…	-2.56114
1.3.6	PS.calvin cycle.aldolase	loc_os11g07020.1	Transcript	highly similar to ( 629) AT4G38970 | Symbols: | fructose-bisphosphate aldolase, putative | chr4:18163769-18165659 REVERSEhighly similar to ( 763) ALFC_ORYSA Fructose-bisphosphate aldolase, chloroplast precursor (EC 4.1.2.13) (ALDP) - Oryza sativa (Rice) Glycolytic FBP_aldolase_I_a COG3588 FBP_aldolase_I protein|fructose-bisphospate aldolase isozyme, putative, expressed	-1.2234
1.3.13	PS.calvin cycle.rubisco interacting	loc_os11g47970.1	Transcript	highly similar to ( 699) AT2G39730 | Symbols: RCA | RCA (RUBISCO ACTIVASE); ADP binding / ATP binding / enzyme regulator/ ribulose-1,5-bisphosphate carboxylase/oxygenase activator | chr2:16571174-16573345 REVERSEhighly similar to ( 855) RCA_ORYSA Ribulose bisphosphate carboxylase/oxygenase activase, chloroplast precursor (RuBisCO activase) (RA) - Oryza sativa (Rice) AAA protein|AAA-type ATPase fa…	-1.34089
1.1.1.1	PS.lightreaction.photosystem II.LHC-II	loc_os06g21590.1	Transcript	moderately similar to ( 354) AT3G54890 | Symbols: LHCA1 | LHCA1; chlorophyll binding | chr3:20339881-20340922 REVERSEweakly similar to ( 139) CB2B_PINSY Chlorophyll a-b binding protein type 2 member 1B, chloroplast precursor (Chlorophyll a-b binding protein type II 1B) (CAB) (LHCP) - Pinus sylvestris (Scots pine)Chloroa_b-bind protein|chlorophyll A-B binding protein, putative, expressed	-1.46274
1.1.1.1	PS.lightreaction.photosystem II.LHC-II	loc_os04g38410.1	Transcript	moderately similar to ( 356) AT1G15820 | Symbols: LHCB6, CP24 | LHCB6 (LIGHT HARVESTING COMPLEX PSII SUBUNIT 6); chlorophyll binding | chr1:5446685-5447676 REVERSEmoderately similar to ( 331) CB4_SPIOL Chlorophyll a-b binding protein CP24, chloroplast precursor - Spinacia oleracea (Spinach)Chloroa_b-bind protein|chlorophyll A-B binding protein, putative, expressed	-2.69656
1.1.1.1	PS.lightreaction.photosystem II.LHC-II	loc_os07g37240.1	Transcript	moderately similar to ( 442) AT5G01530 | Symbols: | chlorophyll A-B binding protein CP29 (LHCB4) | chr5:209084-210243 FORWARDmoderately similar to ( 242) CB29_CHLRE Chlorophyll a-b binding protein CP29 - Chlamydomonas reinhardtiiChloroa_b-bind protein|chlorophyll A-B binding protein, putative, expressed	-2.06985
1.1.1.1	PS.lightreaction.photosystem II.LHC-II	loc_os02g10390.1	Transcript	moderately similar to ( 360) AT1G61520 | Symbols: LHCA3 | LHCA3; chlorophyll binding | chr1:22700493-22701149 FORWARDweakly similar to ( 148) CB12_PETHY Chlorophyll a-b binding protein, chloroplast precursor (LHCI type II CAB) - Petunia hybrida (Petunia)Chloroa_b-bind protein|chlorophyll A-B binding protein, putative, expressed	-1.66193
1.1.1.1	PS.lightreaction.photosystem II.LHC-II	loc_os08g33820.1	Transcript	moderately similar to ( 373) AT3G47470 | Symbols: LHCA4, CAB4 | LHCA4 (LIGHT-HARVESTING CHLOROPHYLL-PROTEIN COMPLEX I SUBUNIT A4); chlorophyll binding | chr3:17493622-17494773 REVERSEmoderately similar to ( 223) CB12_PETHY Chlorophyll a-b binding protein, chloroplast precursor (LHCI type II CAB) - Petunia hybrida (Petunia)Chloroa_b-bind protein|chlorophyll A-B binding protein, putative, expressed	-1.60978
1.1.1.1	PS.lightreaction.photosystem II.LHC-II	loc_os01g52240.1	Transcript	moderately similar to ( 410) AT2G34430 | Symbols: LHB1B1, LHCB1.4 | LHB1B1; chlorophyll binding | chr2:14524818-14525618 FORWARDmoderately similar to ( 443) CB21_ORYSA Chlorophyll a-b binding protein 1, chloroplast precursor (LHCII type I CAB-1) (LHCP) - Oryza sativa (Rice)Chloroa_b-bind protein|chlorophyll A-B binding protein, putative, expressed	-9.30939
1.1.1.1	PS.lightreaction.photosystem II.LHC-II	loc_os11g13890.1	Transcript	moderately similar to ( 397) AT4G10340 | Symbols: LHCB5 | LHCB5 (LIGHT HARVESTING COMPLEX OF PHOTOSYSTEM II 5); chlorophyll binding | chr4:6408200-6409496 FORWARDweakly similar to ( 192) CB2B_PINSY Chlorophyll a-b binding protein type 2 member 1B, chloroplast precursor (Chlorophyll a-b binding protein type II 1B) (CAB) (LHCP) - Pinus sylvestris (Scots pine)Chloroa_b-bind protein|chlorophyll A-B b…	-2.19463
1.1.1.1	PS.lightreaction.photosystem II.LHC-II	loc_os03g39610.1	Transcript	moderately similar to ( 459) AT3G27690 | Symbols: LHCB2.4, LHCB2.3, LHCB2 | LHCB2.3; chlorophyll binding | chr3:10256002-10256921 FORWARDhighly similar to ( 526) CB23_ORYSA Chlorophyll a-b binding protein, chloroplast precursor (LHCII type I CAB) (LHCP) - Oryza sativa (Rice)Chloroa_b-bind protein|chlorophyll A-B binding protein, putative, expressed	-1.09428
1.1.1.2	PS.lightreaction.photosystem II.PSII polypeptide subunits	loc_os07g36080.1	Transcript	weakly similar to ( 164) AT4G21280 | Symbols: PSBQ, PSBQA, PSBQ-1 | oxygen-evolving enhancer protein 3, chloroplast, putative (PSBQ1) (PSBQ) | chr4:11334446-11335587 FORWARDmoderately similar to ( 214) PSBQ1_MAIZE Oxygen-evolving enhancer protein 3-1, chloroplast precursor (OEE3) (16 kDa subunit of oxygen evolving system of photosystem II) (OEC 16 kDa subunit) - Zea mays (Maize)PsbQ protein|oxyge…	-1.25719
1.1.2.2	PS.lightreaction.photosystem I.PSI polypeptide subunits	loc_os07g05480.1	Transcript	weakly similar to ( 147) AT1G30380 | Symbols: PSAK | PSAK (photosystem I subunit K) | chr1:10722325-10723013 FORWARDmoderately similar to ( 213) PSAK_HORVU Photosystem I reaction center subunit psaK, chloroplast precursor (Photosystem I subunit X) (PSI-K) (Light-harvesting complex I 7 kDa protein) - Hordeum vulgare (Barley)PSI_PSAK protein|photosystem I reaction center subunit, chloroplast precur…	-2.18269
1.1.2.2	PS.lightreaction.photosystem I.PSI polypeptide subunits	loc_os07g28610.1	Transcript	very weakly similar to (98.2) AT2G46820 | Symbols: PTAC8, TMP14, PSAP, PSI-P | PSI-P (PHOTOSYSTEM I P SUBUNIT); DNA binding | chr2:19243729-19244870 FORWARD protein|expressed protein	-1.77172
16.1.5	secondary metabolism.isoprenoids.terpenoids	loc_os04g27340.1	Transcript	moderately similar to ( 242) AT3G14520 | Symbols: | terpene synthase/cyclase family protein | chr3:4875868-4878243 REVERSEmoderately similar to ( 321) DCS1_GOSHI (+)-delta-cadinene synthase (EC 4.2.3.13) (D-cadinene synthase) - Gossypium hirsutum (Upland cotton)Terpene_cyclase_plant_C1 Terpene_cyclase_C1 Terpene_synth_C Terpene_synth protein|terpene synthase, putative, expressed	3.28718
16.1	secondary metabolism.simple phenols	loc_os01g63190.1	Transcript	highly similar to ( 521) AT3G09220 | Symbols: LAC7 | LAC7 (laccase 7); laccase | chr3:2827434-2830477 REVERSEmoderately similar to ( 222) ASO_TOBAC L-ascorbate oxidase precursor (EC 1.10.3.3) (Ascorbase) (ASO) - Nicotiana tabacum (Common tobacco) Cu-oxidase_3 SufI Cu-oxidase_2 Cu-oxidase protein|laccase precursor protein, putative, expressed	-3.40729
13.1.3.6.1.1	amino acid metabolism.synthesis.aspartate family.misc.homoserine.aspartate kinase	loc_os09g12290.1	Transcript	nearly identical (1303) AT4G19710 | Symbols: AK-HSDH II, AK-HSDH | bifunctional aspartate kinase/homoserine dehydrogenase, putative / AK-HSDH, putative | chr4:10725229-10729536 FORWARDnearly identical (1582) AKH2_MAIZE Bifunctional aspartokinase/homoserine dehydrogenase 2, chloroplast precursor (AK-HD 2) (AK-HSDH 2) [Includes: Aspartokinase (EC 2.7.2.4); Homoserine dehydrogenase (EC 1.1.1.3)] - Z…	-2.0985
13.1.6.5.5	amino acid metabolism.synthesis.aromatic aa.tryptophan.tryptophan synthase	loc_os03g58290.1	Transcript	moderately similar to ( 306) AT4G02610 | Symbols: | tryptophan synthase, alpha subunit, putative | chr4:1147662-1149217 FORWARDmoderately similar to ( 348) TRPA_MAIZE Indole-3-glycerol phosphate lyase, chloroplast precursor (EC 4.1.2.8) (Indole synthase) (Tryptophan synthase alpha chain) (EC 4.2.1.20) (Benzoxazineless 1) - Zea mays (Maize) Trp_syntA trp_synt_A Tryptophan_synthase_alpha TrpA prote…	1.25518
PXO99A vs ΔxanA infection (3d)
BinCode	BinName	id	type	description	log2FC
10.5.3	cell wall.cell wall proteins.LRR	loc_os07g07990.1	Transcript	moderately similar to ( 370) AT3G24480 | Symbols: | leucine-rich repeat family protein / extensin family protein | chr3:8901154-8902638 REVERSEweakly similar to ( 109) RPK1_IPONI Receptor-like protein kinase precursor (EC 2.7.11.1) - Ipomoea nil (Japanese morning glory) (Pharbitis nil) protein|uncharacterized protein At4g06744 precursor, putative, expressed	1.54834
10.8.1	cell wall.pectin*esterases.PME	loc_os01g20980.1	Transcript	highly similar to ( 564) AT4G02330 | Symbols: ATPMEPCRB | ATPMEPCRB; pectinesterase | chr4:1032479-1034928 FORWARDmoderately similar to ( 364) PME3_CITSI Pectinesterase-3 precursor (EC 3.1.1.11) (Pectin methylesterase 3) (PE 3) - Citrus sinensis (Sweet orange)Pectinesterase PemB PMEI protein|pectinesterase, putative, expressed	4.10771
10.2.1	cell wall.cellulose synthesis.cellulose synthase	loc_os01g54620.1	Transcript	nearly identical (1497) AT4G18780 | Symbols: CESA8, IRX1, ATCESA8, LEW2 | IRX1 (IRREGULAR XYLEM 1); cellulose synthase/ transferase, transferring glycosyl groups | chr4:10312846-10316719 REVERSECellulose_synt protein|CESA4 - cellulose synthase, expressed	2.82114
10.2.1	cell wall.cellulose synthesis.cellulose synthase	loc_os09g30130.1	Transcript	highly similar to ( 734) AT1G55850 | Symbols: ATCSLE1, CSLE1 | ATCSLE1; cellulose synthase/ transferase, transferring glycosyl groups | chr1:20876752-20879414 FORWARDCellulose_synt protein|CSLE6 - cellulose synthase-like family E, expressed	-1.47344
10.6.3	cell wall.degradation.pectate lyases and polygalacturonases	loc_os01g19170.1	Transcript	moderately similar to ( 479) AT1G02460 | Symbols: | glycoside hydrolase family 28 protein / polygalacturonase (pectinase) family protein | chr1:504897-507099 REVERSEmoderately similar to ( 257) PGLR_ACTCH Polygalacturonase precursor (EC 3.2.1.15) (PG) (Pectinase) - Actinidia chinensis (Kiwi) (Yangtao)Glyco_hydro_28 PGU1 protein|polygalacturonase, putative, expressed	1.94683
11.9.3.3	lipid metabolism.lipid degradation.lysophospholipases.glycerophosphodiester phosphodiesterase	loc_os02g37590.1	Transcript	highly similar to ( 691) AT4G26690 | Symbols: SHV3, MRH5, GPDL2 | SHV3 (SHAVEN 3); glycerophosphodiester phosphodiesterase/ kinase | chr4:13456793-13459890 REVERSE GDPD UgpQ protein|glycerophosphoryl diester phosphodiesterase family protein, putative, expressed	2.20516
9.2.1	mitochondrial electron transport / ATP synthesis.NADH-DH.type II.internal matrix	loc_os07g37730.1	Transcript	highly similar to ( 656) AT1G07180 | Symbols: ATNDI1, NDA1 | NDA1 (ALTERNATIVE NAD(P)H DEHYDROGENASE 1); NADH dehydrogenase | chr1:2204414-2206773 FORWARD Ndh Pyr_redox_2 protein|NADH-ubiquinone oxidoreductase, mitochondrial precursor, putative, expressed	2.19843
9.2.1	mitochondrial electron transport / ATP synthesis.NADH-DH.type II.internal matrix	loc_os08g04630.1	Transcript	moderately similar to ( 414) AT4G21490 | Symbols: NDB3 | NDB3; NADH dehydrogenase | chr4:11436495-11439326 REVERSE Ndh Pyr_redox_2 protein|external NADH-ubiquinone oxidoreductase 1, mitochondrial precursor, putative, expressed	1.67361
9.2.2	mitochondrial electron transport / ATP synthesis.NADH-DH.type II.external	loc_os08g04630.1	Transcript	moderately similar to ( 414) AT4G21490 | Symbols: NDB3 | NDB3; NADH dehydrogenase | chr4:11436495-11439326 REVERSE Ndh Pyr_redox_2 protein|external NADH-ubiquinone oxidoreductase 1, mitochondrial precursor, putative, expressed	1.67361
1.1.3.4	PS.lightreaction.cytochrome b6/f.apocytochrome f (CYF)	loc_os01g65902.1	Transcript	highly similar to ( 566) ATCG00540 | Symbols: PETA | Encodes cytochrome f apoprotein; involved in photosynthetic electron transport chain; encoded by the chloroplast genome and is transcriptionally repressed by a nuclear gene HCF2. | chrC:61657-62619 FORWARDhighly similar to ( 626) CYF_ORYSA Apocytochrome f precursor - Oryza sativa (Rice)petA PRK02693 Apocytochr_F_C protein|apocytochrome f precur…	1.6344
16.1.1.10	secondary metabolism.isoprenoids.non-mevalonate pathway.geranylgeranyl pyrophosphate synthase	loc_os05g50550.1	Transcript	moderately similar to ( 423) AT1G78510 | Symbols: SPS1 | SPS1 (solanesyl diphosphate synthase 1); trans-octaprenyltranstransferase | chr1:29535410-29537042 REVERSEweakly similar to ( 109) GGPPS_HEVBR Geranylgeranyl pyrophosphate synthetase, chloroplast precursor (GGPP synthetase) [Includes: Dimethylallyltranstransferase (EC 2.5.1.1); Geranyltranstransferase (EC 2.5.1.10); Farnesyltranstransferase…	-1.14671
16.1.2.9	secondary metabolism.isoprenoids.mevalonate pathway.farnesyl pyrophosphate synthetase	loc_os04g56230.1	Transcript	moderately similar to ( 444) AT5G47770 | Symbols: FPS1 | FPS1 (FARNESYL DIPHOSPHATE SYNTHASE 1); dimethylallyltranstransferase/ geranyltranstransferase | chr5:19345297-19347415 FORWARDmoderately similar to ( 441) FPPS_MAIZE Farnesyl pyrophosphate synthetase (FPP synthetase) (FPS) (Farnesyl diphosphate synthetase) [Includes: Dimethylallyltranstransferase (EC 2.5.1.1); Geranyltranstransferase (EC 2…	-1.05998
16.1.5	secondary metabolism.isoprenoids.terpenoids	loc_os02g36210.1	Transcript	highly similar to ( 565) AT4G02780 | Symbols: GA1, ABC33, ATCPS1 | GA1 (GA REQUIRING 1); ent-copalyl diphosphate synthase/ magnesium ion binding | chr4:1237881-1244766 REVERSEhighly similar to ( 602) KSA_PEA Ent-kaurene synthase A, chloroplast precursor (EC 5.5.1.13) (Ent-copalyl diphosphate synthase) (KSA) - Pisum sativum (Garden pea)Terpene_cyclase_plant_C1 Terpene_synth Terpene_synth_C protein…	1.51381
16.1	secondary metabolism.simple phenols	loc_os11g42200.1	Transcript	moderately similar to ( 441) AT3G09220 | Symbols: LAC7 | LAC7 (laccase 7); laccase | chr3:2827434-2830477 REVERSEmoderately similar to ( 204) ASO_CUCSA L-ascorbate oxidase precursor (EC 1.10.3.3) (Ascorbase) (ASO) - Cucumis sativus (Cucumber) Cu-oxidase_3 Cu-oxidase_2 SufI Cu-oxidase protein|laccase precursor protein, putative, expressed	2.83078
13.1.6.5.4	amino acid metabolism.synthesis.aromatic aa.tryptophan.indole-3-glycerol phosphate synthase	loc_os09g08130.1	Transcript	moderately similar to ( 363) AT5G48220 | Symbols: | indole-3-glycerol phosphate synthase, putative | chr5:19550439-19552046 FORWARD trpC TrpC IGPS IGPS PRK09427 protein|indole-3-glycerol phosphate synthase, chloroplast precursor, putative, expressed	1.66798
13.1.1.1.1	amino acid metabolism.synthesis.central amino acid metabolism.GABA.Glutamate decarboxylase	loc_os03g13300.1	Transcript	highly similar to ( 838) AT5G17330 | Symbols: GAD, GAD1 | GAD; calmodulin binding / glutamate decarboxylase | chr5:5711141-5714839 FORWARDhighly similar to ( 806) DCE_PETHY Glutamate decarboxylase (EC 4.1.1.15) (GAD) - Petunia hybrida (Petunia) GadB Pyridoxal_deC protein|glutamate decarboxylase, putative, expressed	1.79431
