# Supplementary material for: Proteomic and Transcriptomic Analyses Provide Novel Insights into the Crucial Roles of Host-Induced Carbohydrate Metabolism Enzymes in Xanthomonas oryzae pv. oryzae Virulence and Rice-Xoo Interaction
Source: Rice (N Y). 2021 Jun 26;14:57. doi: 10.1186/s12284-021-00503-x (PMC8236019; doi:10.1186/s12284-021-00503-x)
Supplement: Supplementary file 7 — Additional file 7: Table S7. MapMan analysis of DEGs involved in biotic stress pathway. [file 12284_2021_503_MOESM7_ESM.xlsx]

## Sheet: Sheet1
Table S7. MapMan analysis of DEGs involved in biotic stress pathway. MapMan visualization and comparison of the DEGs associated with the biotic stress pathway among IR24 rice infected by PXO99A, ΔxanA or Δimp at 1 and 3 dpi.
PXO99A vs Δimp infection (1d)
BinCode	BinName	id	type	description	log2FC
17.2.1	hormone metabolism.auxin.synthesis-degradation	loc_os07g14600.1	Transcript	moderately similar to ( 205) AT3G02875 | Symbols: ILR1 | ILR1 (IAA-LEUCINE RESISTANT 1); IAA-Leu conjugate hydrolase/ IAA-Phe conjugate hydrolase/ metallopeptidase | chr3:631993-633859 FORWARDAbgB Peptidase_M20 protein|hydrolase, putative, expressed	-2.84573
17.2.2	hormone metabolism.auxin.signal transduction	loc_os01g69070.1	Transcript	moderately similar to ( 351) AT5G16530 | Symbols: PIN5 | PIN5 (PIN-FORMED 5); auxin:hydrogen symporter/ transporter | chr5:5400735-5402626 FORWARDhighly similar to ( 506) PIN6_ORYSA Probable auxin efflux carrier component 6 (OsPIN6) - Oryza sativa (Rice)Mem_trans protein|auxin efflux carrier component, putative, expressed	-1.74884
17.2.3	hormone metabolism.auxin.induced-regulated-responsive-activated	loc_os09g37330.1	Transcript	very weakly similar to (88.2) AT5G27780 | Symbols: | auxin-responsive family protein | chr5:9838885-9839313 REVERSE protein|OsSAUR39 - Auxin-responsive SAUR gene family member, expressed	2.09824
17.2.3	hormone metabolism.auxin.induced-regulated-responsive-activated	loc_os10g36703.1	Transcript	very weakly similar to (85.9) AT2G46690 | Symbols: | auxin-responsive family protein | chr2:19180904-19181269 FORWARD protein|CPuORF40 - conserved peptide uORF-containing transcript, expressed	-1.70087
17.2.3	hormone metabolism.auxin.induced-regulated-responsive-activated	loc_os08g41280.1	Transcript	moderately similar to ( 328) AT3G25290 | Symbols: | auxin-responsive family protein | chr3:9208955-9210353 FORWARD B561 DUF568 protein|membrane protein, putative, expressed	-1.08401
17.2.3	hormone metabolism.auxin.induced-regulated-responsive-activated	loc_os11g05050.1	Transcript	moderately similar to ( 321) AT5G19140 | Symbols: ATAILP1, AILP1 | AILP1 | chr5:6423398-6425785 FORWARDweakly similar to ( 109) TSJT1_TOBAC Stem-specific protein TSJT1 - Nicotiana tabacum (Common tobacco)Wali7 protein|stem-specific protein TSJT1, putative, expressed	-1.80232
17.2.3	hormone metabolism.auxin.induced-regulated-responsive-activated	loc_os01g12160.1	Transcript	highly similar to ( 618) AT2G46370 | Symbols: JAR1, FIN219 | JAR1 (JASMONATE RESISTANT 1); ATP binding / adenylyltransferase/ catalytic/ jasmonate-amino synthetase | chr2:19034579-19036369 FORWARDhighly similar to ( 754) GH33_ORYSA Probable indole-3-acetic acid-amido synthetase GH3.3 (EC 6.3.2.-) (Auxin-responsive GH3-like protein 3) (OsGH3-3) - Oryza sativa (Rice)GH3 protein|OsGH3.3 - Probable i…	1.86398
17.2.3	hormone metabolism.auxin.induced-regulated-responsive-activated	loc_os01g43090.1	Transcript	moderately similar to ( 394) AT1G60690 | Symbols: | aldo/keto reductase family protein | chr1:22349892-22351668 REVERSEmoderately similar to ( 372) A115_TOBAC Auxin-induced protein PCNT115 - Nicotiana tabacum (Common tobacco) Tas Aldo_ket_red ARA1 COG4989 PRK10376 COG1453 PRK09912 PRK10625 dkgB protein|oxidoreductase, aldo/keto reductase family protein, putative, expressed	-1.00584
17.2.3	hormone metabolism.auxin.induced-regulated-responsive-activated	loc_os12g07540.1	Transcript	highly similar to ( 655) AT1G35510 | Symbols: | unknown protein | chr1:13071486-13074675 FORWARDDUF246 protein|growth regulator related protein, putative, expressed	-1.09019
17.2.3	hormone metabolism.auxin.induced-regulated-responsive-activated	loc_os11g44810.1	Transcript	weakly similar to ( 106) AT1G28330 | Symbols: | DYL1 (DORMANCY-ASSOCIATED PROTEIN-LIKE 1) | chr1:9934134-9935216 REVERSEweakly similar to ( 101) 12KD_FRAAN Auxin-repressed 12.5 kDa protein - Fragaria ananassa (Strawberry)Auxin_repressed protein|auxin-repressed protein, putative, expressed	1.01674
17.3.1.1.1	hormone metabolism.brassinosteroid.synthesis-degradation.BRs.DET2	loc_os07g06800.1	Transcript	weakly similar to ( 198) AT5G16010 | Symbols: | 3-oxo-5-alpha-steroid 4-dehydrogenase family protein / steroid 5-alpha-reductase family protein | chr5:5227982-5229012 FORWARD Steroid_dh protein|3-oxo-5-alpha-steroid 4-dehydrogenase, putative, expressed	-1.05502
17.3.1.2.2	hormone metabolism.brassinosteroid.synthesis-degradation.sterols.SMT2	loc_os03g04340.1	Transcript	highly similar to ( 532) AT1G20330 | Symbols: SMT2, CVP1, FRL1 | SMT2 (STEROL METHYLTRANSFERASE 2); S-adenosylmethionine-dependent methyltransferase | chr1:7038968-7040053 REVERSEhighly similar to ( 726) SMT2_ORYSA 24-methylenesterol C-methyltransferase 2 (EC 2.1.1.143) (24-sterol C-methyltransferase 2) (Sterol-C-methyltransferase 2) - Oryza sativa (Rice) Sterol_MT_C Methyltransf_11 UbiE PRK08317…	-1.16513
17.3.1.2.3	hormone metabolism.brassinosteroid.synthesis-degradation.sterols.CYP51	loc_os05g12040.1	Transcript	moderately similar to ( 483) AT1G11680 | Symbols: CYP51G1, EMB1738, CYP51A2, CYP51 | CYP51G1 (CYTOCHROME P450 51G1); oxygen binding / sterol 14-demethylase | chr1:3938925-3940585 FORWARDmoderately similar to ( 486) CP51_SORBI Cytochrome P450 51 (EC 1.14.13.70) (CYPLI) (P450-LIA1) (Obtusifoliol 14-alpha demethylase) - Sorghum bicolor (Sorghum) (Sorghum vulgare) p450 CypX protein|cytochrome P450 51…	2.50749
17.3.1.2.6	hormone metabolism.brassinosteroid.synthesis-degradation.sterols.DWF7	loc_os01g04260.1	Transcript	moderately similar to ( 387) AT3G02580 | Symbols: STE1, DWF7, BUL1 | STE1 (STEROL 1); C-5 sterol desaturase | chr3:547048-548615 FORWARDmoderately similar to ( 387) SC5D_TOBAC Delta(7)-sterol-C5(6)-desaturase (EC 1.3.3.-) (Delta-7-C-5 sterol desaturase) (Delta(7)-sterol-C5-desaturase) - Nicotiana tabacum (Common tobacco) protein|fatty acid hydroxylase, putative, expressed	-1.06304
17.1.1	hormone metabolism.abscisic acid.synthesis-degradation	loc_os01g38580.1	Transcript	highly similar to ( 607) AT4G32810 | Symbols: CCD8, MAX4, ATCCD8 | CCD8 (CAROTENOID CLEAVAGE DIOXYGENASE 8); oxidoreductase, acting on single donors with incorporation of molecular oxygen, incorporation of two atoms of oxygen | chr4:15828348-15831299 FORWARD COG3670 RPE65 protein|beta,beta-carotene 9,10-dioxygenase, putative, expressed	-2.43631
17.1.1	hormone metabolism.abscisic acid.synthesis-degradation	loc_os10g04860.1	Transcript	nearly identical (1386) AT2G27150 | Symbols: AAO3 | AAO3 (Abscisic ALDEHYDE OXIDASE 3); abscisic aldehyde oxidase/ aldehyde oxidase/ indole-3-acetaldehyde oxidase | chr2:11601952-11607014 FORWARDnearly identical (2567) ALDO1_ORYSA Probable aldehyde oxidase 1 (EC 1.2.3.1) (AO-1) - Oryza sativa (Rice) Ald_Xan_dh_C2 XdhB CoxL PRK09970 XdhA PRK09800 FAD_binding_5 Ald_Xan_dh_C CoxS Fer2_2 CO_deh_flav_…	1.18372
17.1.1.1.10	hormone metabolism.abscisic acid.synthesis-degradation.synthesis.9-cis-epoxycarotenoid dioxygenase	loc_os07g05940.1	Transcript	highly similar to ( 729) AT1G78390 | Symbols: NCED9, ATNCED9 | NCED9 (NINE-CIS-EPOXYCAROTENOID DIOXYGENASE 9); 9-cis-epoxycarotenoid dioxygenase | chr1:29490895-29492868 REVERSE RPE65 COG3670 protein|9-cis-epoxycarotenoid dioxygenase 1, chloroplast precursor, putative, expressed	-2.90882
17.1.1.1.10	hormone metabolism.abscisic acid.synthesis-degradation.synthesis.9-cis-epoxycarotenoid dioxygenase	loc_os03g44380.1	Transcript	highly similar to ( 752) AT3G14440 | Symbols: NCED3, ATNCED3, STO1, SIS7 | NCED3 (NINE-CIS-EPOXYCAROTENOID DIOXYGENASE 3); 9-cis-epoxycarotenoid dioxygenase | chr3:4831678-4833477 REVERSE RPE65 COG3670 protein|9-cis-epoxycarotenoid dioxygenase 1, chloroplast precursor, putative, expressed	-2.07065
17.1.2	hormone metabolism.abscisic acid.signal transduction	loc_os02g52780.1	Transcript	weakly similar to ( 134) AT3G19290 | Symbols: ABF4, AREB2 | ABF4 (ABRE BINDING FACTOR 4); DNA binding / protein binding / transcription activator/ transcription factor | chr3:6687956-6689713 FORWARD protein|bZIP transcription factor, putative, expressed	-1.9805
17.1.2	hormone metabolism.abscisic acid.signal transduction	loc_os09g28310.1	Transcript	weakly similar to ( 115) AT3G19290 | Symbols: ABF4, AREB2 | ABF4 (ABRE BINDING FACTOR 4); DNA binding / protein binding / transcription activator/ transcription factor | chr3:6687956-6689713 FORWARD protein|bZIP transcription factor, putative, expressed	-1.2619
17.1.3	hormone metabolism.abscisic acid.induced-regulated-responsive-activated	loc_os02g51290.1	Transcript	moderately similar to ( 211) AT1G74520 | Symbols: ATHVA22A | ATHVA22A | chr1:28008109-28009156 REVERSEweakly similar to ( 109) HVA22_HORVU Protein HVA22 - Hordeum vulgare (Barley) TB2_DP1_HVA22 protein|HVA22, putative, expressed	1.21697
17.1.3	hormone metabolism.abscisic acid.induced-regulated-responsive-activated	loc_os04g44510.1	Transcript	weakly similar to ( 183) AT5G08350 | Symbols: | GRAM domain-containing protein / ABA-responsive protein-related | chr5:2686417-2687175 REVERSE protein|GEM, putative, expressed	-1.42755
17.1.3	hormone metabolism.abscisic acid.induced-regulated-responsive-activated	loc_os02g42430.1	Transcript	weakly similar to ( 170) AT5G08350 | Symbols: | GRAM domain-containing protein / ABA-responsive protein-related | chr5:2686417-2687175 REVERSE protein|GEM, putative, expressed	-4.88332
17.1.3	hormone metabolism.abscisic acid.induced-regulated-responsive-activated	loc_os04g44500.1	Transcript	weakly similar to ( 182) AT5G08350 | Symbols: | GRAM domain-containing protein / ABA-responsive protein-related | chr5:2686417-2687175 REVERSE protein|GEM, putative, expressed	-2.53395
17.5.1	hormone metabolism.ethylene.synthesis-degradation	loc_os04g57180.1	Transcript	moderately similar to ( 257) AT5G07480 | Symbols: | oxidoreductase, 2OG-Fe(II) oxygenase family protein | chr5:2367167-2369554 FORWARDweakly similar to ( 126) FLS_SOLTU Flavonol synthase/flavanone 3-hydroxylase (EC 1.14.11.23) (EC 1.14.11.9) (FLS) - Solanum tuberosum (Potato) PcbC protein|flavonol synthase/flavanone 3-hydroxylase, putative, expressed	-2.18047
17.5.1	hormone metabolism.ethylene.synthesis-degradation	loc_os06g14400.1	Transcript	moderately similar to ( 241) AT2G30830 | Symbols: | 2-oxoglutarate-dependent dioxygenase, putative | chr2:13132707-13134284 REVERSEweakly similar to ( 200) DV4H_CATRO Desacetoxyvindoline 4-hydroxylase (EC 1.14.11.20) - Catharanthus roseus (Rosy periwinkle) (Madagascar periwinkle) PcbC 2OG-FeII_Oxy protein|1-aminocyclopropane-1-carboxylate oxidase homolog 4, putative, expressed	-1.32594
17.5.1	hormone metabolism.ethylene.synthesis-degradation	loc_os09g02710.1	Transcript	moderately similar to ( 224) AT4G36910 | Symbols: LEJ2, CDCP2 | LEJ2 (LOSS OF THE TIMING OF ET AND JA BIOSYNTHESIS 2) | chr4:17391016-17393218 REVERSECBS CBS_pair_16 CBS_pair_BON_assoc CBS_pair_15 CBS_pair_23 CBS_pair_21 CBS_pair protein|CBS domain containing membrane protein, putative, expressed	-1.28289
17.5.1	hormone metabolism.ethylene.synthesis-degradation	loc_os01g70930.1	Transcript	moderately similar to ( 422) AT3G21420 | Symbols: | oxidoreductase, 2OG-Fe(II) oxygenase family protein | chr3:7541579-7543221 FORWARDweakly similar to ( 194) LDOX_MALDO Leucoanthocyanidin dioxygenase (EC 1.14.11.19) (LDOX) (Leucocyanidin oxygenase) (Leucoanthocyanidin hydroxylase) (Anthocyanidin synthase) - Malus domestica (Apple) (Malus sylvestris) PcbC 2OG-FeII_Oxy protein|leucoanthocyanidin d…	-1.52625
17.5.1	hormone metabolism.ethylene.synthesis-degradation	loc_os10g39140.1	Transcript	moderately similar to ( 456) AT5G24530 | Symbols: DMR6 | DMR6 (DOWNY MILDEW RESISTANT 6); oxidoreductase/ oxidoreductase, acting on paired donors, with incorporation or reduction of molecular oxygen, 2-oxoglutarate as one donor, and incorporation of one atom each of oxygen into both donors | chr5:8378964-8383154 FORWARDmoderately similar to ( 219) FL3H_MALDO Naringenin,2-oxoglutarate 3-dioxygenas…	-1.71837
17.5.1	hormone metabolism.ethylene.synthesis-degradation	loc_os04g44150.1	Transcript	moderately similar to ( 340) AT4G21200 | Symbols: ATGA2OX8, GA2OX8 | GA2OX8 (GIBBERELLIN 2-OXIDASE 8); gibberellin 2-beta-dioxygenase | chr4:11302751-11304032 FORWARDweakly similar to ( 138) GAO1D_WHEAT Gibberellin 20 oxidase 1-D (EC 1.14.11.-) (Gibberellin C-20 oxidase 1-D) (GA 20-oxidase 1-D) (Ta20ox1D) (TaGA20ox1-D) (Protein Wga20) - Triticum aestivum (Wheat) PcbC 2OG-FeII_Oxy protein|gibberel…	-1.68698
17.5.1	hormone metabolism.ethylene.synthesis-degradation	loc_os10g40934.1	Transcript	moderately similar to ( 295) AT1G17020 | Symbols: SRG1, ATSRG1 | SRG1 (SENESCENCE-RELATED GENE 1); oxidoreductase, acting on diphenols and related substances as donors, oxygen as acceptor / oxidoreductase, acting on paired donors, with incorporation or reduction of molecular oxygen, 2-oxoglutarate as one donor, and inc | chr1:5820258-5821741 FORWARDweakly similar to ( 180) LDOX_MALDO Leucoanthocy…	2.11246
17.5.1	hormone metabolism.ethylene.synthesis-degradation	loc_os02g41954.1	Transcript	moderately similar to ( 309) AT4G21200 | Symbols: ATGA2OX8, GA2OX8 | GA2OX8 (GIBBERELLIN 2-OXIDASE 8); gibberellin 2-beta-dioxygenase | chr4:11302751-11304032 FORWARDweakly similar to ( 122) GAO1D_WHEAT Gibberellin 20 oxidase 1-D (EC 1.14.11.-) (Gibberellin C-20 oxidase 1-D) (GA 20-oxidase 1-D) (Ta20ox1D) (TaGA20ox1-D) (Protein Wga20) - Triticum aestivum (Wheat) PcbC 2OG-FeII_Oxy protein|gibberel…	1.59872
17.5.1	hormone metabolism.ethylene.synthesis-degradation	loc_os08g30080.1	Transcript	moderately similar to ( 283) AT1G06650 | Symbols: | 2-oxoglutarate-dependent dioxygenase, putative | chr1:2035909-2037186 FORWARDmoderately similar to ( 240) DV4H_CATRO Desacetoxyvindoline 4-hydroxylase (EC 1.14.11.20) - Catharanthus roseus (Rosy periwinkle) (Madagascar periwinkle) PcbC 2OG-FeII_Oxy protein|1-aminocyclopropane-1-carboxylate oxidase homolog 4, putative, expressed	-1.60524
17.5.1	hormone metabolism.ethylene.synthesis-degradation	loc_os05g03640.1	Transcript	moderately similar to ( 422) AT3G11180 | Symbols: | oxidoreductase, 2OG-Fe(II) oxygenase family protein | chr3:3504249-3506688 FORWARDmoderately similar to ( 227) LDOX_PETHY Leucoanthocyanidin dioxygenase (EC 1.14.11.19) (LDOX) (Leucocyanidin oxygenase) (Leucoanthocyanidin hydroxylase) - Petunia hybrida (Petunia) PcbC 2OG-FeII_Oxy protein|flavonol synthase/flavanone 3-hydroxylase, putative, expre…	1.25076
17.5.1	hormone metabolism.ethylene.synthesis-degradation	loc_os09g27750.1	Transcript	moderately similar to ( 400) AT1G05010 | Symbols: EFE, ACO4, EAT1 | EFE (ETHYLENE-FORMING ENZYME); 1-aminocyclopropane-1-carboxylate oxidase | chr1:1431419-1432695 REVERSEhighly similar to ( 568) ACCO1_ORYSA 1-aminocyclopropane-1-carboxylate oxidase 1 (EC 1.14.17.4) (ACC oxidase 1) (Ethylene-forming enzyme) (EFE) - Oryza sativa (Rice) PcbC 2OG-FeII_Oxy protein|1-aminocyclopropane-1-carboxylate ox…	-1.99343
17.5.1	hormone metabolism.ethylene.synthesis-degradation	loc_os04g49210.1	Transcript	moderately similar to ( 410) AT4G10500 | Symbols: | oxidoreductase, 2OG-Fe(II) oxygenase family protein | chr4:6491089-6492342 FORWARDweakly similar to ( 199) FL3H_DIACA Naringenin,2-oxoglutarate 3-dioxygenase (EC 1.14.11.9) (Flavonone-3-hydroxylase) (F3H) (FHT) - Dianthus caryophyllus (Carnation) (Clove pink) PcbC 2OG-FeII_Oxy protein|naringenin,2-oxoglutarate 3-dioxygenase, putative, expressed	-3.54769
17.5.1	hormone metabolism.ethylene.synthesis-degradation	loc_os03g32470.1	Transcript	moderately similar to ( 234) AT1G17020 | Symbols: SRG1, ATSRG1 | SRG1 (SENESCENCE-RELATED GENE 1); oxidoreductase, acting on diphenols and related substances as donors, oxygen as acceptor / oxidoreductase, acting on paired donors, with incorporation or reduction of molecular oxygen, 2-oxoglutarate as one donor, and inc | chr1:5820258-5821741 FORWARDweakly similar to ( 160) FL3H_MALDO Naringenin,2…	-2.26551
17.5.2	hormone metabolism.ethylene.signal transduction	loc_os09g13470.1	Transcript	weakly similar to ( 105) AT3G50160 | Symbols: | unknown protein | chr3:18598826-18600903 REVERSEDUF247 protein|plant protein of unknown function domain containing protein, expressed	-1.44125
17.5.2	hormone metabolism.ethylene.signal transduction	loc_os07g22770.1	Transcript	very weakly similar to (87.4) AT2G31230 | Symbols: ATERF15 | ATERF15 (Ethylene-responsive element binding factor 15); DNA binding / transcription activator/ transcription factor | chr2:13306676-13307407 REVERSE protein|AP2 domain containing protein, expressed	2.51831
17.5.2	hormone metabolism.ethylene.signal transduction	loc_os02g43790.1	Transcript	weakly similar to ( 134) AT4G17500 | Symbols: ATERF-1 | ATERF-1 (ETHYLENE RESPONSIVE ELEMENT BINDING FACTOR 1); DNA binding / transcription activator/ transcription factor | chr4:9759405-9760211 FORWARDweakly similar to ( 131) ERF2_NICSY Ethylene-responsive transcription factor 2 (Ethylene-responsive element-binding factor 2) (EREBP-2) (NsERF2) - Nicotiana sylvestris (Wood tobacco)AP2 AP2 protein…	2.09813
17.5.2	hormone metabolism.ethylene.signal transduction	loc_os05g34730.1	Transcript	protein|ethylene-responsive transcription factor ERF020, putative, expressed	-1.77616
17.5.2	hormone metabolism.ethylene.signal transduction	loc_os03g08490.1	Transcript	AP2 AP2 protein|AP2 domain containing protein, expressed	1.82642
17.5.2	hormone metabolism.ethylene.signal transduction	loc_os05g39590.1	Transcript	AP2 AP2 protein|AP2 domain containing protein, expressed	-3.64835
17.5.2	hormone metabolism.ethylene.signal transduction	loc_os04g46220.1	Transcript	weakly similar to ( 110) AT4G17500 | Symbols: ATERF-1 | ATERF-1 (ETHYLENE RESPONSIVE ELEMENT BINDING FACTOR 1); DNA binding / transcription activator/ transcription factor | chr4:9759405-9760211 FORWARDweakly similar to ( 106) ERF2_NICSY Ethylene-responsive transcription factor 2 (Ethylene-responsive element-binding factor 2) (EREBP-2) (NsERF2) - Nicotiana sylvestris (Wood tobacco)AP2 AP2 protein…	1.11268
17.5.2	hormone metabolism.ethylene.signal transduction	loc_os06g08360.1	Transcript	weakly similar to ( 200) AT2G25190 | Symbols: | unknown protein | chr2:10734187-10735426 FORWARD DUF862 protein|ethylene-responsive element-binding protein, putative, expressed	-1.1832
17.5.3	hormone metabolism.ethylene.induced-regulated-responsive-activated	loc_os01g19820.1	Transcript	weakly similar to ( 140) AT3G62550 | Symbols: | universal stress protein (USP) family protein | chr3:23136194-23137074 FORWARDUsp USP_Like protein|universal stress protein domain containing protein, putative, expressed	1.95404
17.5.3	hormone metabolism.ethylene.induced-regulated-responsive-activated	loc_os07g28890.1	Transcript	weakly similar to ( 112) AT3G20640 | Symbols: | ethylene-responsive protein -related | chr3:7210654-7213199 REVERSE protein|ethylene-responsive protein related, putative, expressed	-3.32014
17.5.3	hormone metabolism.ethylene.induced-regulated-responsive-activated	loc_os01g32780.1	Transcript	weakly similar to ( 105) AT1G68300 | Symbols: | universal stress protein (USP) family protein | chr1:25598518-25599261 REVERSEUSP_Like Usp UspA protein|universal stress protein domain containing protein, putative, expressed	1.88716
17.5.3	hormone metabolism.ethylene.induced-regulated-responsive-activated	loc_os08g08160.1	Transcript	weakly similar to ( 128) AT1G61660 | Symbols: | basic helix-loop-helix (bHLH) family protein | chr1:22754603-22756171 REVERSE protein|expressed protein	-1.9494
17.5.3	hormone metabolism.ethylene.induced-regulated-responsive-activated	loc_os04g53990.1	Transcript	weakly similar to ( 149) AT1G61660 | Symbols: | basic helix-loop-helix (bHLH) family protein | chr1:22754603-22756171 REVERSE protein|ethylene-responsive protein related, putative, expressed	-1.05289
17.5.3	hormone metabolism.ethylene.induced-regulated-responsive-activated	loc_os05g28740.1	Transcript	weakly similar to ( 118) AT3G62550 | Symbols: | universal stress protein (USP) family protein | chr3:23136194-23137074 FORWARDUSP_Like Usp protein|universal stress protein domain containing protein, putative, expressed	1.42596
17.8.1	hormone metabolism.salicylic acid.synthesis-degradation	loc_os06g20960.1	Transcript	moderately similar to ( 209) AT4G36470 | Symbols: | S-adenosyl-L-methionine:carboxyl methyltransferase family protein | chr4:17215128-17216475 REVERSEweakly similar to ( 176) BAMT_ANTMA Benzoate carboxyl methyltransferase (EC 2.1.1.-) (S-adenosyl-L-methionine:benzoic acid carboxyl methyltransferase) - Antirrhinum majus (Garden snapdragon)Methyltransf_7 protein|SAM dependent carboxyl methyltransfe…	3.0105
17.8.1	hormone metabolism.salicylic acid.synthesis-degradation	loc_os06g13560.1	Transcript	moderately similar to ( 224) AT4G36470 | Symbols: | S-adenosyl-L-methionine:carboxyl methyltransferase family protein | chr4:17215128-17216475 REVERSEmoderately similar to ( 232) BAMT_ANTMA Benzoate carboxyl methyltransferase (EC 2.1.1.-) (S-adenosyl-L-methionine:benzoic acid carboxyl methyltransferase) - Antirrhinum majus (Garden snapdragon)Methyltransf_7 protein|SAM dependent carboxyl methyltra…	1.58816
17.8.1	hormone metabolism.salicylic acid.synthesis-degradation	loc_os05g01140.1	Transcript	weakly similar to ( 169) AT5G38020 | Symbols: | S-adenosyl-L-methionine:carboxyl methyltransferase family protein | chr5:15165953-15167612 REVERSEweakly similar to ( 155) BAMT_ANTMA Benzoate carboxyl methyltransferase (EC 2.1.1.-) (S-adenosyl-L-methionine:benzoic acid carboxyl methyltransferase) - Antirrhinum majus (Garden snapdragon)Methyltransf_7 protein|methyltransferase, putative, expressed	-3.91225
17.7.1	hormone metabolism.jasmonate.synthesis-degradation	loc_os09g02710.1	Transcript	moderately similar to ( 224) AT4G36910 | Symbols: LEJ2, CDCP2 | LEJ2 (LOSS OF THE TIMING OF ET AND JA BIOSYNTHESIS 2) | chr4:17391016-17393218 REVERSECBS CBS_pair_16 CBS_pair_BON_assoc CBS_pair_15 CBS_pair_23 CBS_pair_21 CBS_pair protein|CBS domain containing membrane protein, putative, expressed	-1.28289
17.7.3	hormone metabolism.jasmonate.induced-regulated-responsive-activated	loc_os09g07460.1	Transcript	moderately similar to ( 394) AT3G07720 | Symbols: | kelch repeat-containing protein | chr3:2465439-2467033 FORWARD protein|kelch repeat protein, putative, expressed	-1.18042
10.1.1.1	cell wall.precursor synthesis.NDP sugar pyrophosphorylase.GDP mannose	loc_os03g16150.1	Transcript	highly similar to ( 655) AT2G39770 | Symbols: CYT1, VTC1, SOZ1, EMB101, GMP1 | CYT1 (CYTOKINESIS DEFECTIVE 1); mannose-1-phosphate guanylyltransferase/ nucleotidyltransferase | chr2:16589401-16590741 FORWARD GCD1 NTP_transferase RfbA GlmU GlgC glgC GalU COG1213 LicC protein|mannose-1-phosphate guanyltransferase, putative, expressed	1.06258
10.1.7	cell wall.precursor synthesis.GMD	loc_os06g04620.1	Transcript	highly similar to ( 560) AT3G51160 | Symbols: MUR1, MUR_1, GMD2 | MUR1 (MURUS 1); GDP-mannose 4,6-dehydratase | chr3:19007232-19008353 REVERSE Gmd Epimerase WcaG RfbB GalE protein|GDP-mannose 4,6 dehydratase 2, putative, expressed	1.59972
10.1.30.1	cell wall.precursor synthesis.sugar kinases.galacturonic acid kinase	loc_os04g51880.1	Transcript	moderately similar to ( 455) AT3G10700 | Symbols: | GHMP kinase family protein | chr3:3346789-3350863 REVERSE PRK05322 GalK PRK03817 PRK05101 PRK00555 protein|GHMP kinases ATP-binding protein, putative, expressed	1.6148
10.2	cell wall.cellulose synthesis	loc_os02g09930.1	Transcript	highly similar to ( 767) AT5G22740 | Symbols: ATCSLA02, CSLA02, ATCSLA2 | ATCSLA02; mannan synthase/ transferase, transferring glycosyl groups | chr5:7555379-7559866 REVERSECOG1215 bcsA protein|CSLA1 - cellulose synthase-like family A; mannan synthase, expressed	-1.53876
10.2.2	cell wall.cellulose synthesis.COBRA	loc_os03g30260.1	Transcript	highly similar to ( 626) AT3G02210 | Symbols: COBL1 | COBL1 (COBRA-LIKE PROTEIN 1 PRECURSOR) | chr3:409352-411478 REVERSEhighly similar to ( 910) COBL2_ORYSA COBRA-like 2 protein precursor (BRITTLE CULM1-like 2 protein) - Oryza sativa (Rice)Phytochel_synth protein|COBRA-like protein precursor, putative, expressed	-6.10155
10.2.2	cell wall.cellulose synthesis.COBRA	loc_os10g35460.1	Transcript	highly similar to ( 520) AT5G60920 | Symbols: COB | COB (COBRA) | chr5:24511466-24513932 REVERSEhighly similar to ( 842) COBL4_ORYSA COBRA-like 4 protein precursor (BRITTLE CULM1-like 9 protein) - Oryza sativa (Rice)Phytochel_synth protein|COBRA, putative, expressed	-1.58969
10.3	cell wall.hemicellulose synthesis	loc_os04g37650.1	Transcript	moderately similar to ( 444) AT1G14070 | Symbols: FUT7 | FUT7; fucosyltransferase/ transferase, transferring glycosyl groups | chr1:4818548-4820150 FORWARDmoderately similar to ( 457) FUT1_PEA Galactoside 2-alpha-L-fucosyltransferase (EC 2.4.1.69) (Xyloglucan alpha-(1,2)-fucosyltransferase) (PsFT1) - Pisum sativum (Garden pea)XG_FTase protein|xyloglucan fucosyltransferase, putative, expressed	-9.22471
10.5.1.1	cell wall.cell wall proteins.AGPs.AGP	loc_os03g57490.1	Transcript	highly similar to ( 512) AT5G06390 | Symbols: FLA17 | FLA17 (FASCICLIN-LIKE ARABINOGALACTAN PROTEIN 17 PRECURSOR) | chr5:1952939-1955047 FORWARD Fasciclin protein|fasciclin domain containing protein, expressed	-2.2901
10.6.2	cell wall.degradation.mannan-xylose-arabinose-fucose	loc_os01g47400.1	Transcript	highly similar to ( 506) AT5G66460 | Symbols: | (1-4)-beta-mannan endohydrolase, putative | chr5:26538911-26540837 REVERSECOG3934 protein|OsMan01 - Endo-Beta-Mannanase, expressed	-2.99383
10.6.2	cell wall.degradation.mannan-xylose-arabinose-fucose	loc_os04g44840.1	Transcript	highly similar to ( 895) AT5G10560 | Symbols: | glycosyl hydrolase family 3 protein | chr5:3336335-3339351 REVERSEmoderately similar to ( 333) XYNB_PRUPE Putative beta-D-xylosidase (EC 3.2.1.-) (PpAz152) (Fragment) - Prunus persica (Peach)Glyco_hydro_3_C Glyco_hydro_3 BglX protein|glycosyl hydrolase family 3 protein, putative, expressed	1.06072
10.6.3	cell wall.degradation.pectate lyases and polygalacturonases	loc_os07g14160.1	Transcript	highly similar to ( 582) AT3G62110 | Symbols: | glycoside hydrolase family 28 protein / polygalacturonase (pectinase) family protein | chr3:22997313-22999503 REVERSEweakly similar to ( 102) PGLR_ACTCH Polygalacturonase precursor (EC 3.2.1.15) (PG) (Pectinase) - Actinidia chinensis (Kiwi) (Yangtao)PGU1 Glyco_hydro_28 protein|polygalacturonase, putative, expressed	1.21545
10.6.3	cell wall.degradation.pectate lyases and polygalacturonases	loc_os05g46510.1	Transcript	moderately similar to ( 381) AT1G80170 | Symbols: | polygalacturonase, putative / pectinase, putative | chr1:30153646-30155683 REVERSEmoderately similar to ( 343) PGLR_ACTCH Polygalacturonase precursor (EC 3.2.1.15) (PG) (Pectinase) - Actinidia chinensis (Kiwi) (Yangtao)Glyco_hydro_28 PGU1 protein|polygalacturonase, putative, expressed	4.00639
10.7	cell wall.modification	loc_os04g51450.1	Transcript	moderately similar to ( 286) AT5G57550 | Symbols: XTR3 | XTR3 (XYLOGLUCAN ENDOTRANSGLYCOSYLASE 3); hydrolase, acting on glycosyl bonds / xyloglucan:xyloglucosyl transferase | chr5:23305055-23306384 REVERSEmoderately similar to ( 273) BRU1_SOYBN Brassinosteroid-regulated protein BRU1 precursor - Glycine max (Soybean)GH16_XET Glyco_hydro_16 Glyco_hydrolase_16 GH16_GPI_glucanosyltransferase protein|…	-1.41186
10.7	cell wall.modification	loc_os03g04020.1	Transcript	moderately similar to ( 226) AT3G45970 | Symbols: ATEXLA1, EXPL1, ATEXPL1, ATHEXP BETA 2.1 | ATEXLA1 (ARABIDOPSIS THALIANA EXPANSIN-LIKE A1) | chr3:16896238-16897189 FORWARDmoderately similar to ( 414) EXLA1_ORYSA Expansin-like A1 precursor (OsEXLA1) (OsEXPL1) (OsaEXPb2.1) - Oryza sativa (Rice) protein|expansin precursor, putative, expressed	1.49973
10.7	cell wall.modification	loc_os03g01270.1	Transcript	moderately similar to ( 223) AT1G65680 | Symbols: ATEXPB2, EXPB2, ATHEXP BETA 1.4 | ATEXPB2 (ARABIDOPSIS THALIANA EXPANSIN B2) | chr1:24427266-24428399 FORWARDhighly similar to ( 527) EXPB7_ORYSA Expansin-B7 precursor (OsEXPB7) (Beta-expansin-7) (OsaEXPb1.12) - Oryza sativa (Rice)Pollen_allerg_1 protein|expansin precursor, putative, expressed	-2.34855
10.7	cell wall.modification	loc_os06g22919.1	Transcript	moderately similar to ( 267) AT4G28850 | Symbols: | xyloglucan:xyloglucosyl transferase, putative / xyloglucan endotransglycosylase, putative / endo-xyloglucan transferase, putative | chr4:14244336-14245781 FORWARDmoderately similar to ( 231) BRU1_SOYBN Brassinosteroid-regulated protein BRU1 precursor - Glycine max (Soybean)GH16_XET Glyco_hydro_16 Glyco_hydrolase_16 GH16_GPI_glucanosyltransferase…	2.14623
10.7	cell wall.modification	loc_os10g40730.1	Transcript	moderately similar to ( 206) AT1G65680 | Symbols: ATEXPB2, EXPB2, ATHEXP BETA 1.4 | ATEXPB2 (ARABIDOPSIS THALIANA EXPANSIN B2) | chr1:24427266-24428399 FORWARDhighly similar to ( 527) EXPB4_ORYSA Expansin-B4 precursor (OsEXPB4) (Beta-expansin-4) (OsaEXPb1.7) - Oryza sativa (Rice)Pollen_allerg_1 protein|expansin precursor, putative, expressed	-3.2923
10.7	cell wall.modification	loc_os02g46910.1	Transcript	moderately similar to ( 335) AT1G32170 | Symbols: XTR4, XTH30 | XTR4 (XYLOGLUCAN ENDOTRANSGLYCOSYLASE 4); hydrolase, acting on glycosyl bonds / hydrolase, hydrolyzing O-glycosyl compounds / xyloglucan:xyloglucosyl transferase | chr1:11575434-11577776 FORWARDweakly similar to ( 160) XTH_WHEAT Probable xyloglucan endotransglucosylase/hydrolase precursor (EC 2.4.1.207) - Triticum aestivum (Wheat)GH1…	-1.14405
10.7	cell wall.modification	loc_os06g48200.1	Transcript	moderately similar to ( 395) AT5G57550 | Symbols: XTR3 | XTR3 (XYLOGLUCAN ENDOTRANSGLYCOSYLASE 3); hydrolase, acting on glycosyl bonds / xyloglucan:xyloglucosyl transferase | chr5:23305055-23306384 REVERSEmoderately similar to ( 358) BRU1_SOYBN Brassinosteroid-regulated protein BRU1 precursor - Glycine max (Soybean)GH16_XET Glyco_hydro_16 Glyco_hydrolase_16 GH16_GPI_glucanosyltransferase protein|…	-2.26185
10.7	cell wall.modification	loc_os10g39640.1	Transcript	moderately similar to ( 255) AT3G45970 | Symbols: ATEXLA1, EXPL1, ATEXPL1, ATHEXP BETA 2.1 | ATEXLA1 (ARABIDOPSIS THALIANA EXPANSIN-LIKE A1) | chr3:16896238-16897189 FORWARDmoderately similar to ( 446) EXLA2_ORYSA Expansin-like A2 precursor (OsEXLA2) (OsEXPL2) (OsaEXPb2.2) - Oryza sativa (Rice) protein|expansin precursor, putative, expressed	-1.35888
10.8.1	cell wall.pectin*esterases.PME	loc_os03g18860.1	Transcript	highly similar to ( 514) AT3G05610 | Symbols: | pectinesterase family protein | chr3:1625876-1627976 REVERSEmoderately similar to ( 369) PME3_CITSI Pectinesterase-3 precursor (EC 3.1.1.11) (Pectin methylesterase 3) (PE 3) - Citrus sinensis (Sweet orange)Pectinesterase PemB PMEI protein|pectinesterase, putative, expressed	-3.27497
10.8.1	cell wall.pectin*esterases.PME	loc_os01g13320.1	Transcript	highly similar to ( 508) AT3G49220 | Symbols: | pectinesterase family protein | chr3:18249840-18253647 FORWARDmoderately similar to ( 370) PME_PRUPE Pectinesterase PPE8B precursor (EC 3.1.1.11) (Pectin methylesterase) (PE) - Prunus persica (Peach)Pectinesterase PemB PMEI protein|pectinesterase, putative, expressed	-1.51195
10.8.2	cell wall.pectin*esterases.acetyl esterase	loc_os07g44070.1	Transcript	highly similar to ( 552) AT3G05910 | Symbols: | pectinacetylesterase, putative | chr3:1764509-1767240 REVERSE PAE protein|pectinacetylesterase domain containing protein, expressed	-1.24278
10.8.2	cell wall.pectin*esterases.acetyl esterase	loc_os01g66840.1	Transcript	moderately similar to ( 379) AT3G09410 | Symbols: | pectinacetylesterase family protein | chr3:2898243-2900984 REVERSE PAE protein|pectinacetylesterase domain containing protein, expressed	-3.10285
26.4	misc.beta 1,3 glucan hydrolases	loc_os03g54910.1	Transcript	weakly similar to ( 115) AT1G18650 | Symbols: PDCB3 | PDCB3 (PLASMODESMATA CALLOSE-BINDING PROTEIN 3); callose binding / polysaccharide binding | chr1:6419036-6420413 REVERSEvery weakly similar to (94.4) E13B_WHEAT Glucan endo-1,3-beta-glucosidase precursor (EC 3.2.1.39) ((1->3)-beta-glucan endohydrolase) ((1->3)-beta-glucanase) (Beta-1,3-endoglucanase) - Triticum aestivum (Wheat)X8 protein|X8 do…	-2.01999
26.4	misc.beta 1,3 glucan hydrolases	loc_os03g30830.1	Transcript	very weakly similar to (97.8) AT1G18650 | Symbols: PDCB3 | PDCB3 (PLASMODESMATA CALLOSE-BINDING PROTEIN 3); callose binding / polysaccharide binding | chr1:6419036-6420413 REVERSEX8 protein|X8 domain containing protein, expressed	-1.62675
26.4	misc.beta 1,3 glucan hydrolases	loc_os07g40940.1	Transcript	weakly similar to ( 108) AT1G18650 | Symbols: PDCB3 | PDCB3 (PLASMODESMATA CALLOSE-BINDING PROTEIN 3); callose binding / polysaccharide binding | chr1:6419036-6420413 REVERSEvery weakly similar to (82.8) E13B_WHEAT Glucan endo-1,3-beta-glucosidase precursor (EC 3.2.1.39) ((1->3)-beta-glucan endohydrolase) ((1->3)-beta-glucanase) (Beta-1,3-endoglucanase) - Triticum aestivum (Wheat)X8 protein|X8 do…	-1.99839
26.4.1	misc.beta 1,3 glucan hydrolases.glucan endo-1,3-beta-glucosidase	loc_os08g14700.1	Transcript	moderately similar to ( 366) AT2G05790 | Symbols: | glycosyl hydrolase family 17 protein | chr2:2199450-2201293 FORWARDmoderately similar to ( 220) E13B_WHEAT Glucan endo-1,3-beta-glucosidase precursor (EC 3.2.1.39) ((1->3)-beta-glucan endohydrolase) ((1->3)-beta-glucanase) (Beta-1,3-endoglucanase) - Triticum aestivum (Wheat)Glyco_hydro_17 X8 protein|glucan endo-1,3-beta-glucosidase precursor, pu…	1.71522
26.4.1	misc.beta 1,3 glucan hydrolases.glucan endo-1,3-beta-glucosidase	loc_os03g12140.1	Transcript	highly similar to ( 615) AT2G01630 | Symbols: | glycosyl hydrolase family 17 protein / beta-1,3-glucanase, putative | chr2:279564-281955 REVERSEmoderately similar to ( 230) E13B_WHEAT Glucan endo-1,3-beta-glucosidase precursor (EC 3.2.1.39) ((1->3)-beta-glucan endohydrolase) ((1->3)-beta-glucanase) (Beta-1,3-endoglucanase) - Triticum aestivum (Wheat)Glyco_hydro_17 X8 protein|glucan endo-1,3-beta-…	-1.93546
26.4.1	misc.beta 1,3 glucan hydrolases.glucan endo-1,3-beta-glucosidase	loc_os07g35510.1	Transcript	moderately similar to ( 357) AT4G26830 | Symbols: | catalytic/ cation binding / hydrolase, hydrolyzing O-glycosyl compounds | chr4:13494726-13496487 REVERSEmoderately similar to ( 209) E13B_WHEAT Glucan endo-1,3-beta-glucosidase precursor (EC 3.2.1.39) ((1->3)-beta-glucan endohydrolase) ((1->3)-beta-glucanase) (Beta-1,3-endoglucanase) - Triticum aestivum (Wheat)Glyco_hydro_17 X8 protein|glucan en…	1.5917
26.4.1	misc.beta 1,3 glucan hydrolases.glucan endo-1,3-beta-glucosidase	loc_os05g41610.1	Transcript	moderately similar to ( 287) AT3G57270 | Symbols: BG1 | BG1 (BETA-1,3-GLUCANASE 1); catalytic/ cation binding / hydrolase, hydrolyzing O-glycosyl compounds | chr3:21191336-21193118 REVERSEmoderately similar to ( 423) E13F_HORVU Putative glucan endo-1,3-beta-glucosidase GVI precursor (EC 3.2.1.39) ((1->3)-beta-glucan endohydrolase GVI) ((1->3)-beta-glucanase isoenzyme GVI) (Beta-1,3-endoglucanase …	-1.84769
29.5	protein.degradation	loc_os06g11400.1	Transcript	weakly similar to ( 105) AT4G38100 | Symbols: | unknown protein | chr4:17887033-17888177 REVERSE protein|expressed protein	-1.05008
29.5	protein.degradation	loc_os05g43830.1	Transcript	highly similar to ( 540) AT2G14260 | Symbols: PIP | PIP; aminopeptidase | chr2:6041441-6043475 REVERSEAbhydrolase_1 MhpC protein|hydrolase, alpha/beta fold family domain containing protein, expressed	-1.03681
29.5	protein.degradation	loc_os03g27210.1	Transcript	moderately similar to ( 320) AT1G02170 | Symbols: LOL3, ATMCPB1, MCP1B, AMC1, ATMC1 | AMC1 (METACASPASE 1); cysteine-type endopeptidase | chr1:411883-413426 FORWARD Peptidase_C14 protein|LOL3, putative, expressed	-1.45252
29.5	protein.degradation	loc_os03g27190.1	Transcript	moderately similar to ( 249) AT4G25110 | Symbols: AtMC2 | AtMC2 (metacaspase 2); cysteine-type endopeptidase | chr4:12887738-12889953 REVERSE Peptidase_C14 protein|ICE-like protease p20 domain containing protein, putative, expressed	-1.74527
29.5.1	protein.degradation.subtilases	loc_os03g02750.1	Transcript	highly similar to ( 508) AT1G04110 | Symbols: SDD1 | SDD1 (STOMATAL DENSITY AND DISTRIBUTION); serine-type endopeptidase | chr1:1061457-1063784 REVERSEPA_subtilisin_like Peptidase_S8 protein|OsSub25 - Putative Subtilisin homologue, expressed	-2.66646
29.5.1	protein.degradation.subtilases	loc_os04g02960.1	Transcript	moderately similar to ( 323) AT4G23160 | Symbols: | protein kinase family protein | chr4:12129485-12134086 FORWARDhighly similar to ( 676) POLX_TOBAC Retrovirus-related Pol polyprotein from transposon TNT 1-94 [Includes: Protease (EC 3.4.23.-); Reverse transcriptase (EC 2.7.7.49); Endonuclease] - Nicotiana tabacum (Common tobacco)RVT_2 rve Peptidase_S8 protein|OsSub32 - Putative Subtilisin homolo…	-1.63582
29.5.1	protein.degradation.subtilases	loc_os02g10520.1	Transcript	highly similar to ( 744) AT2G04160 | Symbols: AIR3 | AIR3; serine-type endopeptidase | chr2:1401450-1407694 REVERSEPA_subtilisin_like protein|OsSub12 - Putative Subtilisin homologue, expressed	1.25443
29.5.1	protein.degradation.subtilases	loc_os10g38080.1	Transcript	highly similar to ( 509) AT1G04110 | Symbols: SDD1 | SDD1 (STOMATAL DENSITY AND DISTRIBUTION); serine-type endopeptidase | chr1:1061457-1063784 REVERSEPA_subtilisin_like Peptidase_S8 protein|OsSub61 - Putative Subtilisin homologue, expressed	-1.17926
29.5.1	protein.degradation.subtilases	loc_os11g15520.1	Transcript	moderately similar to ( 492) AT4G10520 | Symbols: | subtilase family protein | chr4:6499794-6502866 FORWARD protein|OsSub62 - Putative Subtilisin homologue, expressed	1.11036
29.5.1	protein.degradation.subtilases	loc_os03g55350.1	Transcript	highly similar to ( 884) AT5G67360 | Symbols: ARA12 | ARA12; serine-type endopeptidase | chr5:26872192-26874465 REVERSEPA_subtilisin_like PA protein|OsSub31 - Putative Subtilisin homologue, expressed	-2.06685
29.5.1	protein.degradation.subtilases	loc_os05g36010.1	Transcript	highly similar to ( 502) AT5G67090 | Symbols: | subtilase family protein | chr5:26774111-26776321 REVERSE protein|OsSub47 - Putative Subtilisin homologue, expressed	-2.93631
29.5.3	protein.degradation.cysteine protease	loc_os09g39060.1	Transcript	weakly similar to ( 170) AT5G50260 | Symbols: | cysteine proteinase, putative | chr5:20455605-20456862 FORWARDweakly similar to ( 161) CYSEP_PHAVU Vignain precursor (EC 3.4.22.-) (Bean endopeptidase) (Cysteine proteinase EP-C1) - Phaseolus vulgaris (Kidney bean) (French bean) Peptidase_C1A Peptidase_C1 Pept_C1 protein|vignain precursor, putative, expressed	-1.99877
29.5.3	protein.degradation.cysteine protease	loc_os01g42780.1	Transcript	moderately similar to ( 210) AT5G45890 | Symbols: SAG12 | SAG12 (SENESCENCE-ASSOCIATED GENE 12); cysteine-type peptidase | chr5:18613300-18614759 FORWARDmoderately similar to ( 201) ACTN_ACTCH Actinidain precursor (EC 3.4.22.14) (Actinidin) (Allergen Act c 1) - Actinidia chinensis (Kiwi) (Yangtao) Peptidase_C1A Pept_C1 Peptidase_C1 Peptidase_C1 Peptidase_C1A_CathepsinC Peptidase_C1A_CathepsinB Pe…	-3.06878
29.5.4	protein.degradation.aspartate protease	loc_os06g02780.1	Transcript	weakly similar to ( 191) AT5G10770 | Symbols: | chloroplast nucleoid DNA-binding protein, putative | chr5:3403331-3405331 REVERSE protein|aspartic protease, putative, expressed	-1.82845
29.5.5	protein.degradation.serine protease	loc_os03g52070.1	Transcript	moderately similar to ( 298) AT1G33540 | Symbols: scpl18 | scpl18 (serine carboxypeptidase-like 18); serine-type carboxypeptidase | chr1:12162349-12164700 REVERSEmoderately similar to ( 225) CBP1_ORYSA Serine carboxypeptidase 1 precursor (EC 3.4.16.5) (Serine carboxypeptidase I) (Carboxypeptidase C) - Oryza sativa (Rice) Peptidase_S10 COG2939 protein|OsSCP20 - Putative Serine Carboxypeptidase hom…	-4.27602
29.5.5	protein.degradation.serine protease	loc_os03g02530.1	Transcript	moderately similar to ( 309) AT1G63120 | Symbols: ATRBL2 | ATRBL2 (Arabidopsis thaliana Rhomboid-like 2); serine-type endopeptidase | chr1:23409054-23410725 REVERSE Rhomboid COG0705 protein|OsRhmbd7 - Putative Rhomboid homologue, expressed	-1.57061
29.5.5	protein.degradation.serine protease	loc_os01g22980.1	Transcript	highly similar to ( 544) AT3G17180 | Symbols: scpl33 | scpl33 (serine carboxypeptidase-like 33); serine-type carboxypeptidase | chr3:5855861-5859157 REVERSEmoderately similar to ( 404) CBP22_HORVU Serine carboxypeptidase II-2 precursor (EC 3.4.16.6) (CP-MII.2) [Contains: Serine carboxypeptidase II-2 chain A; Serine carboxypeptidase II-2 chain B] (Fragment) - Hordeum vulgare (Barley) Peptidase_S10…	-1.81747
29.5.5	protein.degradation.serine protease	loc_os05g50600.1	Transcript	moderately similar to ( 400) AT1G15000 | Symbols: scpl50 | scpl50 (serine carboxypeptidase-like 50); serine-type carboxypeptidase | chr1:5168613-5169947 FORWARDweakly similar to ( 192) CBPX_ORYSA Serine carboxypeptidase-like precursor (EC 3.4.16.-) - Oryza sativa (Rice) Peptidase_S10 COG2939 protein|OsSCP31 - Putative Serine Carboxypeptidase homologue, expressed	-1.37742
29.5.5	protein.degradation.serine protease	loc_os03g41438.1	Transcript	moderately similar to ( 352) AT1G47710 | Symbols: | serpin, putative / serine protease inhibitor, putative | chr1:17558271-17560061 FORWARDmoderately similar to ( 450) PRTZ_HORVU Protein Z (Z4) (Major endosperm albumin) - Hordeum vulgare (Barley) plant_SERPIN SERPIN Serpin SERPIN PAI-2 ovalbumin_like bacterial_SERPIN COG4826 ov-serpin alpha-1-antitrypsin_like neuroserpin antithrombin-III_like PAI…	-1.41165
29.5.5	protein.degradation.serine protease	loc_os02g57060.1	Transcript	moderately similar to ( 374) AT4G17740 | Symbols: | C-terminal processing protease, putative | chr4:9867088-9869719 REVERSEPrc TSPc Peptidase_S41 PRK11186 protein|OsCttP2 - Putative C-terminal processing peptidase homologue, expressed	1.64681
29.5.5	protein.degradation.serine protease	loc_os01g43890.1	Transcript	moderately similar to ( 361) AT1G15000 | Symbols: scpl50 | scpl50 (serine carboxypeptidase-like 50); serine-type carboxypeptidase | chr1:5168613-5169947 FORWARDweakly similar to ( 166) CBPX_ORYSA Serine carboxypeptidase-like precursor (EC 3.4.16.-) - Oryza sativa (Rice) Peptidase_S10 COG2939 protein|OsSCP4 - Putative Serine Carboxypeptidase homologue, expressed	-1.49907
29.5.7	protein.degradation.metalloprotease	loc_os03g51920.1	Transcript	highly similar to ( 718) AT1G17870 | Symbols: ATEGY3, EGY3 | EGY3 (ETHYLENE-DEPENDENT GRAVITROPISM-DEFICIENT AND YELLOW-GREEN-LIKE 3) | chr1:6150036-6152185 REVERSE protein|peptidase, M50 family, putative, expressed	-1.67725
29.5.9	protein.degradation.AAA type	loc_os03g58790.1	Transcript	moderately similar to ( 409) AT3G28580 | Symbols: | AAA-type ATPase family protein | chr3:10715736-10717238 FORWARD protein|ATPase, putative, expressed	1.19928
29.5.11	protein.degradation.ubiquitin	loc_os09g37580.1	Transcript	weakly similar to ( 122) AT3G47890 | Symbols: | ubiquitin thiolesterase/ zinc ion binding | chr3:17667172-17673530 REVERSE protein|expressed protein	1.08365
29.5.11.1	protein.degradation.ubiquitin.ubiquitin	loc_os04g53620.1	Transcript	highly similar to ( 659) AT4G05320 | Symbols: UBQ10 | UBQ10 (POLYUBIQUITIN 10); protein binding | chr4:2718559-2719932 FORWARDweakly similar to ( 135) UBIQ_WHEAT Ubiquitin - Triticum aestivum (Wheat) Ubiquitin UBQ Nedd8 ubiquitin UBL protein|ubiquitin family protein, putative, expressed	-1.16434
29.5.11.3	protein.degradation.ubiquitin.E2	loc_os02g02830.1	Transcript	moderately similar to ( 276) AT4G27960 | Symbols: UBC9 | UBC9 (UBIQUITIN CONJUGATING ENZYME 9); ubiquitin-protein ligase | chr4:13916065-13917293 REVERSEweakly similar to ( 133) UBC2_WHEAT Ubiquitin-conjugating enzyme E2-17 kDa (EC 6.3.2.19) (Ubiquitin-protein ligase) (Ubiquitin carrier protein) - Triticum aestivum (Wheat) COG5078 UQ_con UBCc UBCc protein|ubiquitin-conjugating enzyme, putative, e…	-1.52493
29.5.11.4.2	protein.degradation.ubiquitin.E3.RING	loc_os05g30990.1	Transcript	weakly similar to ( 126) AT3G10810 | Symbols: | zinc finger (C3HC4-type RING finger) family protein | chr3:3381848-3384227 REVERSE protein|zinc finger protein, putative, expressed	-1.0669
29.5.11.4.2	protein.degradation.ubiquitin.E3.RING	loc_os02g46100.1	Transcript	weakly similar to ( 113) AT1G20823 | Symbols: | zinc finger (C3HC4-type RING finger) family protein | chr1:7238880-7239473 FORWARD protein|RING-H2 finger protein, putative, expressed	-2.35951
29.5.11.4.2	protein.degradation.ubiquitin.E3.RING	loc_os08g32060.1	Transcript	moderately similar to ( 284) AT1G10560 | Symbols: PUB18, ATPUB18 | PUB18 (PLANT U-BOX 18); ubiquitin-protein ligase | chr1:3484613-3486706 FORWARDweakly similar to ( 147) SPL11_ORYSA Spotted leaf protein 11 (Spotted leaf11) (Cell death-related protein SPL11) - Oryza sativa (Rice)Ubox protein|spotted leaf 11, putative, expressed	-3.24787
29.5.11.4.2	protein.degradation.ubiquitin.E3.RING	loc_os10g31850.1	Transcript	moderately similar to ( 332) AT5G22920 | Symbols: | zinc finger (C3HC4-type RING finger) family protein | chr5:7665143-7667031 FORWARD protein|RING finger and CHY zinc finger domain-containing protein 1, putative, expressed	1.13187
29.5.11.4.2	protein.degradation.ubiquitin.E3.RING	loc_os08g37760.1	Transcript	weakly similar to ( 172) AT3G05200 | Symbols: ATL6 | ATL6; protein binding / zinc ion binding | chr3:1477377-1478573 FORWARD protein|zinc finger, C3HC4 type domain containing protein, expressed	1.78697
29.5.11.4.2	protein.degradation.ubiquitin.E3.RING	loc_os09g20900.1	Transcript	weakly similar to ( 107) AT3G48030 | Symbols: | hypoxia-responsive family protein / zinc finger (C3HC4-type RING finger) family protein | chr3:17725410-17727954 REVERSE protein|hypoxia-responsive family protein, putative, expressed	-1.35685
29.5.11.4.2	protein.degradation.ubiquitin.E3.RING	loc_os03g46570.1	Transcript	weakly similar to ( 109) AT3G12920 | Symbols: | protein binding / zinc ion binding | chr3:4122127-4123323 REVERSE protein|protein binding protein, putative, expressed	1.55619
29.5.11.4.2	protein.degradation.ubiquitin.E3.RING	loc_os09g29310.1	Transcript	weakly similar to ( 160) AT3G05200 | Symbols: ATL6 | ATL6; protein binding / zinc ion binding | chr3:1477377-1478573 FORWARD protein|zinc finger, C3HC4 type domain containing protein, expressed	1.11639
29.5.11.4.2	protein.degradation.ubiquitin.E3.RING	loc_os01g72000.1	Transcript	weakly similar to ( 155) AT1G76390 | Symbols: | armadillo/beta-catenin repeat family protein / U-box domain-containing protein | chr1:28655914-28658531 FORWARD protein|armadillo repeat-containing protein, putative, expressed	-1.17726
29.5.11.4.2	protein.degradation.ubiquitin.E3.RING	loc_os01g19800.1	Transcript	weakly similar to ( 124) AT2G01275 | Symbols: | zinc finger (C3HC4-type RING finger) family protein | chr2:142610-143809 REVERSE protein|zinc finger, C3HC4 type, putative, expressed	-1.8047
29.5.11.4.2	protein.degradation.ubiquitin.E3.RING	loc_os11g02424.1	Transcript	weakly similar to ( 111) AT5G01880 | Symbols: | zinc finger (C3HC4-type RING finger) family protein | chr5:339017-339496 FORWARD protein|LTPL9 - Protease inhibitor/seed storage/LTP family protein precursor, expressed	-1.24697
29.5.11.4.2	protein.degradation.ubiquitin.E3.RING	loc_os09g21120.1	Transcript	moderately similar to ( 273) AT1G60190 | Symbols: | armadillo/beta-catenin repeat family protein / U-box domain-containing protein | chr1:22198403-22200463 FORWARDweakly similar to ( 133) SPL11_ORYSA Spotted leaf protein 11 (Spotted leaf11) (Cell death-related protein SPL11) - Oryza sativa (Rice)Ubox protein|armadillo/beta-catenin repeat family protein, putative, expressed	-1.33366
29.5.11.4.2	protein.degradation.ubiquitin.E3.RING	loc_os03g20870.1	Transcript	weakly similar to ( 146) AT1G55530 | Symbols: | zinc finger (C3HC4-type RING finger) family protein | chr1:20729472-20730527 REVERSE protein|zinc finger, C3HC4 type domain containing protein, expressed	1.03235
29.5.11.4.2	protein.degradation.ubiquitin.E3.RING	loc_os01g60860.1	Transcript	moderately similar to ( 367) AT5G01830 | Symbols: | armadillo/beta-catenin repeat family protein / U-box domain-containing protein | chr5:320983-323007 FORWARDweakly similar to ( 156) SPL11_ORYSA Spotted leaf protein 11 (Spotted leaf11) (Cell death-related protein SPL11) - Oryza sativa (Rice)Ubox U-box protein|spotted leaf 11, putative, expressed	1.51257
29.5.11.4.2	protein.degradation.ubiquitin.E3.RING	loc_os01g66130.1	Transcript	highly similar to ( 593) AT2G23140 | Symbols: | binding / ubiquitin-protein ligase | chr2:9845696-9849105 REVERSEmoderately similar to ( 207) SPL11_ORYSA Spotted leaf protein 11 (Spotted leaf11) (Cell death-related protein SPL11) - Oryza sativa (Rice) Ubox protein|armadillo/beta-catenin repeat family protein, putative, expressed	1.02551
29.5.11.4.2	protein.degradation.ubiquitin.E3.RING	loc_os01g63150.1	Transcript	weakly similar to ( 153) AT5G05830 | Symbols: | zinc finger (C3HC4-type RING finger) family protein | chr5:1755910-1756825 FORWARDweakly similar to ( 144) RRPO_OENBE RNA-directed DNA polymerase homolog (Reverse transcriptase homolog) - Oenothera bertiana (Bertero's evening primrose)RT_LTR RVP_2 RVT_1 RT_ZFREV_like RT_Rtv protein|retrotransposon protein, putative, Ty3-gypsy subclass, expressed	-1.11804
29.5.11.4.2	protein.degradation.ubiquitin.E3.RING	loc_os05g40020.1	Transcript	very weakly similar to (99.4) AT3G10910 | Symbols: | zinc finger (C3HC4-type RING finger) family protein | chr3:3413068-3413613 REVERSE protein|RING-H2 finger protein, putative, expressed	-1.78304
29.5.11.4.2	protein.degradation.ubiquitin.E3.RING	loc_os03g05270.1	Transcript	moderately similar to ( 303) AT5G22920 | Symbols: | zinc finger (C3HC4-type RING finger) family protein | chr5:7665143-7667031 FORWARD protein|RING finger and CHY zinc finger domain-containing protein 1, putative, expressed	-1.15814
29.5.11.4.2	protein.degradation.ubiquitin.E3.RING	loc_os06g09310.1	Transcript	weakly similar to ( 106) AT1G53820 | Symbols: | zinc finger (C3HC4-type RING finger) family protein | chr1:20091491-20092423 FORWARDvery weakly similar to (80.5) EL5_ORYSA E3 ubiquitin-protein ligase EL5 (EC 6.3.2.-) - Oryza sativa (Rice) protein|zinc finger, C3HC4 type domain containing protein, expressed	1.24122
29.5.11.4.2	protein.degradation.ubiquitin.E3.RING	loc_os02g46340.1	Transcript	very weakly similar to (89.0) AT3G60220 | Symbols: ATL4 | ATL4; protein binding / zinc ion binding | chr3:22254790-22255794 REVERSE protein|RING-H2 finger protein ATL3J, putative, expressed	2.07924
29.5.11.4.2	protein.degradation.ubiquitin.E3.RING	loc_os01g60730.1	Transcript	very weakly similar to (99.4) AT3G10910 | Symbols: | zinc finger (C3HC4-type RING finger) family protein | chr3:3413068-3413613 REVERSE protein|RING-H2 finger protein, putative, expressed	-1.64117
29.5.11.4.3.1	protein.degradation.ubiquitin.E3.SCF.SKP	loc_os09g10200.1	Transcript	weakly similar to ( 159) AT1G75950 | Symbols: SKP1, ASK1, ATSKP1, SKP1A, UIP1 | SKP1 (S PHASE KINASE-ASSOCIATED PROTEIN 1); protein binding / ubiquitin-protein ligase | chr1:28516715-28517454 FORWARD SKP1 Skp1 Skp1 protein|Skp1 family, dimerisation domain containing protein, expressed	-2.01986
29.5.11.4.3.2	protein.degradation.ubiquitin.E3.SCF.FBOX	loc_os07g42590.1	Transcript	moderately similar to ( 291) AT4G33160 | Symbols: | ubiquitin-protein ligase | chr4:15994160-15995533 FORWARD protein|OsFBX258 - F-box domain containing protein, expressed	-1.26285
29.5.11.4.3.2	protein.degradation.ubiquitin.E3.SCF.FBOX	loc_os11g05660.1	Transcript	weakly similar to ( 117) AT2G36090 | Symbols: | F-box family protein | chr2:15158631-15159584 FORWARD protein|OsFBX396 - F-box domain containing protein, expressed	1.44887
29.5.11.4.3.2	protein.degradation.ubiquitin.E3.SCF.FBOX	loc_os02g35530.1	Transcript	weakly similar to ( 115) AT2G44130 | Symbols: | kelch repeat-containing F-box family protein | chr2:18253731-18254960 FORWARD protein|OsFBK8 - F-box domain and kelch repeat containing protein, expressed	-1.6766
29.5.11.4.3.2	protein.degradation.ubiquitin.E3.SCF.FBOX	loc_os02g13260.1	Transcript	weakly similar to ( 143) AT4G22030 | Symbols: | F-box family protein | chr4:11672396-11675575 FORWARD protein|F-box family protein, putative, expressed	2.38931
29.5.11.4.3.2	protein.degradation.ubiquitin.E3.SCF.FBOX	loc_os11g14140.1	Transcript	weakly similar to ( 194) AT2G44130 | Symbols: | kelch repeat-containing F-box family protein | chr2:18253731-18254960 FORWARD protein|OsFBK25 - F-box domain and kelch repeat containing protein, expressed	1.49399
29.5.11.4.3.2	protein.degradation.ubiquitin.E3.SCF.FBOX	loc_os04g59130.1	Transcript	highly similar to ( 519) AT1G43640 | Symbols: AtTLP5 | AtTLP5 (TUBBY LIKE PROTEIN 5); phosphoric diester hydrolase/ transcription factor | chr1:16439619-16441253 REVERSE Tub protein|OsFBT6 - F-box and tubby domain containing protein, expressed	-1.12417
29.5.11.4.3.2	protein.degradation.ubiquitin.E3.SCF.FBOX	loc_os07g46555.1	Transcript	moderately similar to ( 346) AT3G54480 | Symbols: SKIP5, SKP5 | SKIP5 (SKP1/ASK-INTERACTING PROTEIN 5) | chr3:20172518-20173325 REVERSE protein|F-box domain containing protein, expressed	-1.0801
29.5.11.4.3.2	protein.degradation.ubiquitin.E3.SCF.FBOX	loc_os06g40360.1	Transcript	moderately similar to ( 485) AT2G25490 | Symbols: EBF1, FBL6 | EBF1 (EIN3-BINDING F BOX PROTEIN 1); protein binding / ubiquitin-protein ligase | chr2:10848018-10850275 REVERSE protein|OsFBL30 - F-box domain and LRR containing protein, expressed	1.27944
29.5.11.4.3.2	protein.degradation.ubiquitin.E3.SCF.FBOX	loc_os02g13220.1	Transcript	weakly similar to ( 141) AT4G22030 | Symbols: | F-box family protein | chr4:11672396-11675575 FORWARD protein|F-box family protein, putative, expressed	2.48848
29.5.11.4.3.2	protein.degradation.ubiquitin.E3.SCF.FBOX	loc_os04g33820.1	Transcript	weakly similar to ( 136) AT2G36090 | Symbols: | F-box family protein | chr2:15158631-15159584 FORWARD protein|OsFBX132 - F-box domain containing protein, expressed	-1.14425
29.5.11.4.3.2	protein.degradation.ubiquitin.E3.SCF.FBOX	loc_os11g34460.1	Transcript	highly similar to ( 882) AT1G68050 | Symbols: ADO3, FKF1 | FKF1 (FLAVIN-BINDING, KELCH REPEAT, F BOX 1); signal transducer/ two-component sensor/ ubiquitin-protein ligase | chr1:25508737-25510697 FORWARDnearly identical (1160) ADO3_ORYSA Adagio-like protein 3 - Oryza sativa (Rice) protein|OsFBO10 - F-box and other domain containing protein, expressed	-1.84467
29.5.11.4.3.2	protein.degradation.ubiquitin.E3.SCF.FBOX	loc_os10g35920.1	Transcript	moderately similar to ( 311) AT3G48880 | Symbols: | F-box family protein | chr3:18127873-18129008 FORWARD protein|OsFBX389 - F-box domain containing protein, expressed	-1.02887
29.5.11.4.3.2	protein.degradation.ubiquitin.E3.SCF.FBOX	loc_os04g31120.1	Transcript	moderately similar to ( 387) AT1G67480 | Symbols: | kelch repeat-containing F-box family protein | chr1:25277294-25278529 FORWARD protein|OsFBK14 - F-box domain and kelch repeat containing protein, expressed	1.56975
29.5.11.4.5.2	protein.degradation.ubiquitin.E3.BTB/POZ Cullin3.BTB/POZ	loc_os01g66890.1	Transcript	moderately similar to ( 330) AT5G67480 | Symbols: BT4 | BT4 (BTB AND TAZ DOMAIN PROTEIN 4); protein binding / transcription regulator | chr5:26931055-26932529 REVERSE protein|BTBZ1 - Bric-a-Brac, Tramtrack, and Broad Complex BTB domain with TAZ zinc finger and Calmodulin-binding domains, expressed	-1.09209
29.5.11.4.5.2	protein.degradation.ubiquitin.E3.BTB/POZ Cullin3.BTB/POZ	loc_os08g13250.1	Transcript	weakly similar to ( 128) AT3G06190 | Symbols: ATBPM2, BPM2 | BPM2 (BTB-POZ AND MATH DOMAIN 2); protein binding | chr3:1874577-1876575 REVERSE BTB protein|speckle-type POZ protein, putative, expressed	-1.44529
29.5.11.4.5.2	protein.degradation.ubiquitin.E3.BTB/POZ Cullin3.BTB/POZ	loc_os01g68020.1	Transcript	moderately similar to ( 242) AT3G48360 | Symbols: BT2, ATBT2 | BT2 (BTB AND TAZ DOMAIN PROTEIN 2); protein binding / transcription factor/ transcription regulator | chr3:17908482-17910471 REVERSE protein|BTBZ2 - Bric-a-Brac, Tramtrack, and Broad Complex BTB domain with TAZ zinc finger and Calmodulin-binding domains, expressed	-1.48383
29.5.11.4.5.2	protein.degradation.ubiquitin.E3.BTB/POZ Cullin3.BTB/POZ	loc_os08g09830.1	Transcript	very weakly similar to (99.0) AT2G39760 | Symbols: ATBPM3, BPM3 | BPM3; protein binding | chr2:16583213-16584815 FORWARD protein|BTB and MATH domain containing protein, putative, expressed	-1.63933
29.5.11.4.5.2	protein.degradation.ubiquitin.E3.BTB/POZ Cullin3.BTB/POZ	loc_os04g40630.1	Transcript	moderately similar to ( 208) AT5G63160 | Symbols: BT1 | BT1 (BTB AND TAZ DOMAIN PROTEIN 1); protein binding / transcription regulator | chr5:25333485-25335399 REVERSE protein|BTBZ4 - Bric-a-Brac, Tramtrack, Broad Complex BTB domain with TAZ zinc finger and Calmodulin-binding domains, expressed	-2.10621
20.1.1	stress.biotic.respiratory burst	loc_os01g25820.1	Transcript	nearly identical (1028) AT5G47910 | Symbols: RBOHD, ATRBOHD | RBOHD (RESPIRATORY BURST OXIDASE HOMOLOGUE D); NAD(P)H oxidase | chr5:19397585-19401768 FORWARD NAD_binding_6 NADPH_Ox FAD_binding_8 Ferric_reduct protein|respiratory burst oxidase, putative, expressed	-1.19701
20.1.1	stress.biotic.respiratory burst	loc_os01g61880.1	Transcript	highly similar to ( 949) AT5G60010 | Symbols: | FAD binding / calcium ion binding / electron carrier/ iron ion binding / oxidoreductase/ oxidoreductase, acting on NADH or NADPH, with oxygen as acceptor / peroxidase/ superoxide-generating NADPH oxidase | chr5:24160456-24164755 FORWARD NAD_binding_6 NADPH_Ox FAD_binding_8 Ferric_reduct protein|respiratory burst oxidase, putative, expressed	-2.42825
20.1.1	stress.biotic.respiratory burst	loc_os09g26660.1	Transcript	highly similar to ( 742) AT1G19230 | Symbols: | respiratory burst oxidase protein E (RbohE) / NADPH oxidase | chr1:6644189-6649149 FORWARD NAD_binding_6 NADPH_Ox FAD_binding_8 protein|ferric reductase, putative, expressed	-1.14401
20.1.3.1	stress.biotic.signalling.MLO-like	loc_os10g39520.1	Transcript	moderately similar to ( 404) AT2G33670 | Symbols: MLO5, ATMLO5 | MLO5 (MILDEW RESISTANCE LOCUS O 5); calmodulin binding | chr2:14245138-14247879 FORWARDmoderately similar to ( 345) MLOH1_ORYSA MLO protein homolog 1 (OsMLO1) - Oryza sativa (Rice)Mlo protein|MLO domain containing protein, putative, expressed	-1.14448
20.1.3.1	stress.biotic.signalling.MLO-like	loc_os02g10350.1	Transcript	moderately similar to ( 409) AT4G02600 | Symbols: MLO1, ATMLO1 | MLO1; calmodulin binding | chr4:1144141-1147156 FORWARDmoderately similar to ( 258) MLOH1_ORYSA MLO protein homolog 1 (OsMLO1) - Oryza sativa (Rice)Mlo protein|MLO domain containing protein, putative, expressed	-1.0585
20.1.7	stress.biotic.PR-proteins	loc_os04g55440.1	Transcript	moderately similar to ( 329) AT1G74190 | Symbols: AtRLP15 | AtRLP15 (Receptor Like Protein 15); protein binding | chr1:27902590-27906158 REVERSEweakly similar to ( 181) PSKR_DAUCA Phytosulfokine receptor precursor (EC 2.7.11.1) (Phytosulfokine LRR receptor kinase) - Daucus carota (Carrot) protein|Cf-4A protein, putative, expressed	1.30936
20.1.7	stress.biotic.PR-proteins	loc_os12g37770.1	Transcript	moderately similar to ( 233) AT3G07040 | Symbols: RPM1, RPS3 | RPM1 (RESISTANCE TO P. SYRINGAE PV MACULICOLA 1); nucleotide binding / protein binding | chr3:2226244-2229024 REVERSE NB-ARC protein|RGH1A, putative, expressed	1.41347
20.1.7	stress.biotic.PR-proteins	loc_os05g31570.1	Transcript	moderately similar to ( 370) AT3G14470 | Symbols: | disease resistance protein (NBS-LRR class), putative | chr3:4857940-4861104 FORWARD NB-ARC protein|disease resistance protein RGA4, putative, expressed	1.66149
20.1.7	stress.biotic.PR-proteins	loc_os03g17220.1	Transcript	moderately similar to ( 213) AT3G55230 | Symbols: | disease resistance-responsive family protein | chr3:20471824-20472744 FORWARDDirigent protein|dirigent, putative, expressed	-1.94442
20.1.7	stress.biotic.PR-proteins	loc_os09g14490.1	Transcript	moderately similar to ( 434) AT3G14470 | Symbols: | disease resistance protein (NBS-LRR class), putative | chr3:4857940-4861104 FORWARD NB-ARC protein|TIR-NBS type disease resistance protein, putative, expressed	1.26187
20.1.7	stress.biotic.PR-proteins	loc_os06g47800.1	Transcript	moderately similar to ( 259) AT3G14470 | Symbols: | disease resistance protein (NBS-LRR class), putative | chr3:4857940-4861104 FORWARD NB-ARC protein|disease resistance protein RGA3, putative, expressed	-1.14054
20.1.7	stress.biotic.PR-proteins	loc_os12g12010.1	Transcript	moderately similar to ( 309) AT1G47890 | Symbols: AtRLP7 | AtRLP7 (Receptor Like Protein 7); kinase/ protein binding | chr1:17643976-17647035 FORWARDweakly similar to ( 154) RPK1_IPONI Receptor-like protein kinase precursor (EC 2.7.11.1) - Ipomoea nil (Japanese morning glory) (Pharbitis nil) protein|verticillium wilt disease resistance protein precursor, putative, expressed	-1.05115
20.1.7	stress.biotic.PR-proteins	loc_os11g35890.1	Transcript	moderately similar to ( 403) AT2G34930 | Symbols: | disease resistance family protein | chr2:14737169-14739886 REVERSEweakly similar to ( 197) RPK1_IPONI Receptor-like protein kinase precursor (EC 2.7.11.1) - Ipomoea nil (Japanese morning glory) (Pharbitis nil) protein|leucine rich repeat protein, putative, expressed	1.38652
20.1.7	stress.biotic.PR-proteins	loc_os09g14410.1	Transcript	moderately similar to ( 259) AT3G14470 | Symbols: | disease resistance protein (NBS-LRR class), putative | chr3:4857940-4861104 FORWARD NB-ARC protein|expressed protein	1.01676
20.1.7	stress.biotic.PR-proteins	loc_os11g35840.1	Transcript	moderately similar to ( 410) AT2G34930 | Symbols: | disease resistance family protein | chr2:14737169-14739886 REVERSEweakly similar to ( 185) RPK1_IPONI Receptor-like protein kinase precursor (EC 2.7.11.1) - Ipomoea nil (Japanese morning glory) (Pharbitis nil) protein|expressed protein	1.68553
20.1.7	stress.biotic.PR-proteins	loc_os06g17950.1	Transcript	weakly similar to ( 125) AT3G46730 | Symbols: | disease resistance protein (CC-NBS class), putative | chr3:17213069-17215612 REVERSE protein|NBS-LRR disease resistance protein, putative, expressed	1.10958
20.1.7	stress.biotic.PR-proteins	loc_os02g06140.1	Transcript	moderately similar to ( 397) AT4G23160 | Symbols: | protein kinase family protein | chr4:12129485-12134086 FORWARDmoderately similar to ( 357) POLX_TOBAC Retrovirus-related Pol polyprotein from transposon TNT 1-94 [Includes: Protease (EC 3.4.23.-); Reverse transcriptase (EC 2.7.7.49); Endonuclease] - Nicotiana tabacum (Common tobacco)RVT_2 rve protein|retrotransposon protein, putative, unclassifi…	-1.10398
21.1	redox.thioredoxin	loc_os05g40190.1	Transcript	weakly similar to ( 124) AT3G08710 | Symbols: ATH9 | ATH9 (thioredoxin H-type 9) | chr3:2645590-2646304 FORWARDweakly similar to ( 103) TRXH_BRARA Thioredoxin H-type (TRX-H) - Brassica rapa (Turnip) TRX_family Thioredoxin protein|thioredoxin, putative, expressed	-1.65648
21.1	redox.thioredoxin	loc_os07g29410.1	Transcript	moderately similar to ( 368) AT1G76080 | Symbols: ATCDSP32, CDSP32 | CDSP32 (CHLOROPLASTIC DROUGHT-INDUCED STRESS PROTEIN OF 32 KD) | chr1:28548063-28549348 REVERSE TRX_CDSP32 protein|thioredoxin, putative, expressed	-1.18425
21.1	redox.thioredoxin	loc_os07g08840.1	Transcript	weakly similar to ( 147) AT3G51030 | Symbols: ATTRX1, ATTRX H1 | ATTRX1; oxidoreductase, acting on sulfur group of donors, disulfide as acceptor | chr3:18951123-18951955 REVERSEmoderately similar to ( 216) TRXH_ORYSA Thioredoxin H-type (TRX-H) (Phloem sap 13 kDa protein 1) - Oryza sativa (Rice) TRX_family Thioredoxin protein|thioredoxin, putative, expressed	-1.06121
21.1	redox.thioredoxin	loc_os04g57930.1	Transcript	weakly similar to ( 158) AT1G50320 | Symbols: ATHX, ATX | ATHX; enzyme activator | chr1:18638606-18639464 REVERSEvery weakly similar to (87.0) TRXM_PEA Thioredoxin M-type, chloroplast precursor (TRX-M) - Pisum sativum (Garden pea) Thioredoxin TRX_family trxA PRK10996 protein|thioredoxin, putative, expressed	-1.42346
21.2.1	redox.ascorbate and glutathione.ascorbate	loc_os05g02530.1	Transcript	moderately similar to ( 284) AT1G75270 | Symbols: DHAR2 | DHAR2 (DEHYDROASCORBATE REDUCTASE 2); glutathione binding / glutathione dehydrogenase (ascorbate) | chr1:28250255-28251237 REVERSE GST_C_DHAR Gst GST_C_CLIC protein|glutathione S-transferase, N-terminal domain containing protein, expressed	-1.01038
21.2.1	redox.ascorbate and glutathione.ascorbate	loc_os06g37080.1	Transcript	highly similar to ( 667) AT5G21105 | Symbols: | L-ascorbate oxidase/ copper ion binding / oxidoreductase | chr5:7174321-7177409 FORWARDhighly similar to ( 707) ASO_CUCSA L-ascorbate oxidase precursor (EC 1.10.3.3) (Ascorbase) (ASO) - Cucumis sativus (Cucumber) SufI Cu-oxidase_3 Cu-oxidase Cu-oxidase_2 protein|L-ascorbate oxidase precursor, putative, expressed	-1.30941
21.2.1	redox.ascorbate and glutathione.ascorbate	loc_os04g14680.1	Transcript	moderately similar to ( 405) AT4G35000 | Symbols: APX3 | APX3 (ASCORBATE PEROXIDASE 3); L-ascorbate peroxidase | chr4:16665007-16667541 REVERSEhighly similar to ( 542) APX3_ORYSA Probable L-ascorbate peroxidase 3 (EC 1.11.1.11) (OsAPx03) - Oryza sativa (Rice)ascorbate_peroxidase plant_peroxidase peroxidase KatG secretory_peroxidase catalase_peroxidase protein|OsAPx3 - Peroxisomal Ascorbate Peroxi…	-2.72856
21.2.1	redox.ascorbate and glutathione.ascorbate	loc_os02g34810.1	Transcript	moderately similar to ( 467) AT1G77490 | Symbols: TAPX | TAPX (THYLAKOIDAL ASCORBATE PEROXIDASE); L-ascorbate peroxidase | chr1:29117688-29120046 FORWARDhighly similar to ( 654) APX8_ORYSA Probable L-ascorbate peroxidase 8, chloroplast precursor (EC 1.11.1.11) (OsAPx08) - Oryza sativa (Rice)ascorbate_peroxidase plant_peroxidase peroxidase KatG secretory_peroxidase catalase_peroxidase protein|OsAP…	-1.5199
21.2.2	redox.ascorbate and glutathione.glutathione	loc_os12g16200.1	Transcript	highly similar to ( 530) AT5G27380 | Symbols: GSH2, GSHB | GSH2 (GLUTATHIONE SYNTHETASE 2); glutathione synthase | chr5:9668211-9670912 REVERSEhighly similar to ( 545) GSHB_BRAJU Glutathione synthetase, chloroplast precursor (EC 6.3.2.3) (Glutathione synthase) (GSH synthetase) (GSH-S) - Brassica juncea (Leaf mustard) (Indian mustard) GSH_synth_ATP eu-GS GSH_synthase protein|glutathione synthetase…	-1.12986
21.4	redox.glutaredoxins	loc_os05g05730.1	Transcript	very weakly similar to (95.1) AT3G21460 | Symbols: | electron carrier/ protein disulfide oxidoreductase | chr3:7557567-7557875 REVERSE GRX_GRXh_1_2_like protein|OsGrx_S1 - glutaredoxin subgroup III, expressed	2.68742
21.4	redox.glutaredoxins	loc_os06g12030.1	Transcript	highly similar to ( 529) AT4G08550 | Symbols: | electron carrier/ protein disulfide oxidoreductase | chr4:5444345-5446825 FORWARDDUF547 GRX_DEP protein|glutaredoxin domain containing protein, putative, expressed	1.01394
21.4	redox.glutaredoxins	loc_os05g48930.1	Transcript	GRX_GRXh_1_2_like protein|OsGrx_S2 - glutaredoxin subgroup III, expressed	-1.92623
21.4	redox.glutaredoxins	loc_os01g09830.1	Transcript	very weakly similar to (88.6) AT5G11930 | Symbols: | glutaredoxin family protein | chr5:3845165-3845611 REVERSE protein|OsGrx_A2 - glutaredoxin subgroup III, expressed	-2.0373
21.5	redox.peroxiredoxin	loc_os02g09940.1	Transcript	moderately similar to ( 243) AT3G52960 | Symbols: | peroxiredoxin type 2, putative | chr3:19639699-19640403 FORWARD PRX5_like AHP1 Redoxin PRX_family protein|peroxiredoxin, putative, expressed	-2.00353
26.12	misc.peroxidases	loc_os01g16450.1	Transcript	moderately similar to ( 243) AT2G39040 | Symbols: | peroxidase, putative | chr2:16299463-16301173 REVERSEmoderately similar to ( 234) PER2_ARAHY Cationic peroxidase 2 precursor (EC 1.11.1.7) (PNPC2) - Arachis hypogaea (Peanut)secretory_peroxidase plant_peroxidase peroxidase protein|peroxidase precursor, putative, expressed	-1.12305
26.12	misc.peroxidases	loc_os06g20150.1	Transcript	moderately similar to ( 328) AT1G05260 | Symbols: RCI3, RCI3A | RCI3 (RARE COLD INDUCIBLE GENE 3); peroxidase | chr1:1529827-1531271 FORWARDmoderately similar to ( 368) PER1_ORYSA Peroxidase 1 precursor (EC 1.11.1.7) - Oryza sativa (Rice)secretory_peroxidase plant_peroxidase peroxidase protein|peroxidase precursor, putative, expressed	1.21804
26.12	misc.peroxidases	loc_os06g48030.1	Transcript	moderately similar to ( 318) AT2G18980 | Symbols: | peroxidase, putative | chr2:8233419-8235294 REVERSEweakly similar to ( 178) PER2_ARAHY Cationic peroxidase 2 precursor (EC 1.11.1.7) (PNPC2) - Arachis hypogaea (Peanut)secretory_peroxidase plant_peroxidase peroxidase ascorbate_peroxidase protein|peroxidase precursor, putative, expressed	-2.77559
26.12	misc.peroxidases	loc_os12g08920.1	Transcript	moderately similar to ( 295) AT4G25980 | Symbols: | cationic peroxidase, putative | chr4:13189393-13191507 FORWARDmoderately similar to ( 239) PER2_ARAHY Cationic peroxidase 2 precursor (EC 1.11.1.7) (PNPC2) - Arachis hypogaea (Peanut)secretory_peroxidase plant_peroxidase peroxidase protein|peroxidase precursor, putative, expressed	-7.14039
26.12	misc.peroxidases	loc_os03g13210.1	Transcript	moderately similar to ( 330) AT5G19890 | Symbols: | peroxidase, putative | chr5:6724372-6725877 REVERSEmoderately similar to ( 293) PERX_TOBAC Lignin-forming anionic peroxidase precursor (EC 1.11.1.7) (TOPA) - Nicotiana tabacum (Common tobacco)secretory_peroxidase plant_peroxidase peroxidase protein|peroxidase precursor, putative, expressed	1.92158
26.12	misc.peroxidases	loc_os01g22370.1	Transcript	moderately similar to ( 265) AT4G11290 | Symbols: | peroxidase, putative | chr4:6869993-6871476 FORWARDmoderately similar to ( 245) PER1_ORYSA Peroxidase 1 precursor (EC 1.11.1.7) - Oryza sativa (Rice)secretory_peroxidase plant_peroxidase peroxidase protein|peroxidase precursor, putative, expressed	1.26362
26.12	misc.peroxidases	loc_os07g47990.1	Transcript	moderately similar to ( 358) AT5G05340 | Symbols: | peroxidase, putative | chr5:1579142-1580819 REVERSEmoderately similar to ( 396) PER2_ORYSA Peroxidase 2 precursor (EC 1.11.1.7) - Oryza sativa (Rice)secretory_peroxidase plant_peroxidase peroxidase ascorbate_peroxidase protein|peroxidase precursor, putative, expressed	2.04527
26.12	misc.peroxidases	loc_os07g48010.1	Transcript	moderately similar to ( 332) AT5G05340 | Symbols: | peroxidase, putative | chr5:1579142-1580819 REVERSEmoderately similar to ( 387) PER2_ORYSA Peroxidase 2 precursor (EC 1.11.1.7) - Oryza sativa (Rice)secretory_peroxidase plant_peroxidase peroxidase protein|peroxidase precursor, putative, expressed	2.50078
26.12	misc.peroxidases	loc_os01g28030.1	Transcript	moderately similar to ( 265) AT5G15180 | Symbols: | peroxidase, putative | chr5:4930561-4932211 FORWARDmoderately similar to ( 255) PER1_ORYSA Peroxidase 1 precursor (EC 1.11.1.7) - Oryza sativa (Rice)secretory_peroxidase plant_peroxidase peroxidase protein|peroxidase precursor, putative, expressed	-4.36709
26.12	misc.peroxidases	loc_os06g35490.1	Transcript	moderately similar to ( 348) AT5G05340 | Symbols: | peroxidase, putative | chr5:1579142-1580819 REVERSEmoderately similar to ( 344) PER1_ARAHY Cationic peroxidase 1 precursor (EC 1.11.1.7) (PNPC1) - Arachis hypogaea (Peanut)secretory_peroxidase plant_peroxidase peroxidase ascorbate_peroxidase protein|peroxidase precursor, putative, expressed	-2.30262
26.12	misc.peroxidases	loc_os01g73170.1	Transcript	moderately similar to ( 364) AT1G71695 | Symbols: | peroxidase 12 (PER12) (P12) (PRXR6) | chr1:26964359-26966557 FORWARDmoderately similar to ( 209) PER2_ORYSA Peroxidase 2 precursor (EC 1.11.1.7) - Oryza sativa (Rice)secretory_peroxidase plant_peroxidase peroxidase ascorbate_peroxidase protein|peroxidase precursor, putative, expressed	1.27451
26.12	misc.peroxidases	loc_os07g02440.1	Transcript	moderately similar to ( 420) AT4G37520 | Symbols: | peroxidase 50 (PER50) (P50) (PRXR2) | chr4:17631704-17633060 FORWARDmoderately similar to ( 226) PER1_ORYSA Peroxidase 1 precursor (EC 1.11.1.7) - Oryza sativa (Rice)secretory_peroxidase plant_peroxidase peroxidase ascorbate_peroxidase protein|peroxidase precursor, putative, expressed	-4.93154
26.12	misc.peroxidases	loc_os01g19020.1	Transcript	weakly similar to ( 182) AT5G14130 | Symbols: | peroxidase, putative | chr5:4558862-4560028 REVERSEweakly similar to ( 174) PER1_ORYSA Peroxidase 1 precursor (EC 1.11.1.7) - Oryza sativa (Rice)secretory_peroxidase peroxidase plant_peroxidase protein|peroxidase precursor, putative, expressed	-5.57256
26.12	misc.peroxidases	loc_os06g46799.1	Transcript	moderately similar to ( 351) AT1G05260 | Symbols: RCI3, RCI3A | RCI3 (RARE COLD INDUCIBLE GENE 3); peroxidase | chr1:1529827-1531271 FORWARDmoderately similar to ( 308) PER1_ORYSA Peroxidase 1 precursor (EC 1.11.1.7) - Oryza sativa (Rice)secretory_peroxidase plant_peroxidase peroxidase protein|peroxidase precursor, putative, expressed	-1.26212
26.12	misc.peroxidases	loc_os10g02070.1	Transcript	moderately similar to ( 328) AT5G19890 | Symbols: | peroxidase, putative | chr5:6724372-6725877 REVERSEmoderately similar to ( 272) PERX_TOBAC Lignin-forming anionic peroxidase precursor (EC 1.11.1.7) (TOPA) - Nicotiana tabacum (Common tobacco)secretory_peroxidase plant_peroxidase peroxidase ascorbate_peroxidase protein|peroxidase precursor, putative, expressed	2.93291
26.12	misc.peroxidases	loc_os10g02040.1	Transcript	moderately similar to ( 327) AT5G06720 | Symbols: | peroxidase, putative | chr5:2077567-2078857 REVERSEmoderately similar to ( 284) PER2_CUCSA Peroxidase 2 (EC 1.11.1.7) (CUP2) (Fragment) - Cucumis sativus (Cucumber)secretory_peroxidase plant_peroxidase peroxidase ascorbate_peroxidase protein|peroxidase precursor, putative, expressed	-5.56276
26.12	misc.peroxidases	loc_os05g04500.1	Transcript	moderately similar to ( 242) AT1G05260 | Symbols: RCI3, RCI3A | RCI3 (RARE COLD INDUCIBLE GENE 3); peroxidase | chr1:1529827-1531271 FORWARDmoderately similar to ( 235) PER2_ARAHY Cationic peroxidase 2 precursor (EC 1.11.1.7) (PNPC2) - Arachis hypogaea (Peanut)secretory_peroxidase plant_peroxidase peroxidase protein|peroxidase precursor, putative, expressed	-1.23226
26.12	misc.peroxidases	loc_os07g48020.1	Transcript	moderately similar to ( 333) AT5G05340 | Symbols: | peroxidase, putative | chr5:1579142-1580819 REVERSEmoderately similar to ( 447) PER2_ORYSA Peroxidase 2 precursor (EC 1.11.1.7) - Oryza sativa (Rice)secretory_peroxidase plant_peroxidase peroxidase protein|peroxidase precursor, putative, expressed	3.55881
26.12	misc.peroxidases	loc_os07g48060.1	Transcript	moderately similar to ( 289) AT5G05340 | Symbols: | peroxidase, putative | chr5:1579142-1580819 REVERSEmoderately similar to ( 318) PER1_ARAHY Cationic peroxidase 1 precursor (EC 1.11.1.7) (PNPC1) - Arachis hypogaea (Peanut)secretory_peroxidase plant_peroxidase peroxidase protein|peroxidase precursor, putative, expressed	2.46757
26.9	misc.glutathione S transferases	loc_os10g38780.1	Transcript	weakly similar to ( 160) AT1G10370 | Symbols: GST30, ATGSTU17, GST30B, ERD9 | ERD9 (EARLY-RESPONSIVE TO DEHYDRATION 9); glutathione transferase | chr1:3397274-3398273 REVERSEmoderately similar to ( 290) GSTU6_ORYSA Probable glutathione S-transferase GSTU6 (EC 2.5.1.18) (28 kDa cold-induced protein) - Oryza sativa (Rice) GST_C_Tau GST_N_Tau Gst protein|glutathione S-transferase, putative, expressed	1.94652
26.9	misc.glutathione S transferases	loc_os09g29200.1	Transcript	moderately similar to ( 201) AT3G09270 | Symbols: ATGSTU8 | ATGSTU8 (GLUTATHIONE S-TRANSFERASE TAU 8); glutathione transferase | chr3:2848407-2849226 REVERSEmoderately similar to ( 206) GSTX6_SOYBN Probable glutathione S-transferase (EC 2.5.1.18) (Heat shock protein 26A) (G2-4) - Glycine max (Soybean) GST_C_Tau GST_N_Tau Gst protein|glutathione S-transferase, putative, expressed	1.07597
26.9	misc.glutathione S transferases	loc_os03g57200.1	Transcript	weakly similar to ( 180) AT1G78380 | Symbols: ATGSTU19, GST8 | ATGSTU19 (GLUTATHIONE S-TRANSFERASE TAU 19); glutathione binding / glutathione transferase | chr1:29486659-29487819 REVERSEmoderately similar to ( 367) GSTU1_ORYSA Probable glutathione S-transferase GSTU1 (EC 2.5.1.18) - Oryza sativa (Rice) GST_C_Tau GST_N_Tau Gst protein|glutathione S-transferase, putative, expressed	1.25503
26.9	misc.glutathione S transferases	loc_os07g07320.1	Transcript	weakly similar to ( 141) AT1G10370 | Symbols: GST30, ATGSTU17, GST30B, ERD9 | ERD9 (EARLY-RESPONSIVE TO DEHYDRATION 9); glutathione transferase | chr1:3397274-3398273 REVERSEweakly similar to ( 140) GSTU6_ORYSA Probable glutathione S-transferase GSTU6 (EC 2.5.1.18) (28 kDa cold-induced protein) - Oryza sativa (Rice) GST_C_Tau GST_N_Tau Gst protein|glutathione S-transferase, putative, expressed	-1.48098
26.9	misc.glutathione S transferases	loc_os01g72170.1	Transcript	weakly similar to ( 169) AT3G09270 | Symbols: ATGSTU8 | ATGSTU8 (GLUTATHIONE S-TRANSFERASE TAU 8); glutathione transferase | chr3:2848407-2849226 REVERSEweakly similar to ( 163) GSTX1_TOBAC Probable glutathione S-transferase (EC 2.5.1.18) (Auxin-induced protein PGNT1/PCNT110) - Nicotiana tabacum (Common tobacco) GST_C_Tau GST_N_Tau Gst protein|glutathione S-transferase, putative, expressed	1.31655
26.9	misc.glutathione S transferases	loc_os10g38730.1	Transcript	weakly similar to ( 178) AT1G10370 | Symbols: GST30, ATGSTU17, GST30B, ERD9 | ERD9 (EARLY-RESPONSIVE TO DEHYDRATION 9); glutathione transferase | chr1:3397274-3398273 REVERSEmoderately similar to ( 238) GSTU6_ORYSA Probable glutathione S-transferase GSTU6 (EC 2.5.1.18) (28 kDa cold-induced protein) - Oryza sativa (Rice) GST_C_Tau GST_N_Tau Gst protein|glutathione S-transferase, putative, expressed	1.35762
30.1.1	signalling.in sugar and nutrient physiology	loc_os02g52040.1	Transcript	moderately similar to ( 325) AT4G08950 | Symbols: EXO | EXO (EXORDIUM) | chr4:5740378-5741322 FORWARDPhi_1 protein|phosphate-induced protein 1 conserved region domain containing protein, expressed	-2.26052
30.1.2	signalling.in sugar and nutrient physiology.pyruvate dehydrogenase kinase	loc_os03g25400.1	Transcript	highly similar to ( 525) AT3G06483 | Symbols: PDK, ATPDHK | PDK (PYRUVATE DEHYDROGENASE KINASE); ATP binding / histidine phosphotransfer kinase/ pyruvate dehydrogenase (acetyl-transferring) kinase | chr3:1990727-1992581 REVERSE protein|kinase, putative, expressed	-1.07068
30.1.2	signalling.in sugar and nutrient physiology.pyruvate dehydrogenase kinase	loc_os07g44330.1	Transcript	highly similar to ( 546) AT3G06483 | Symbols: PDK, ATPDHK | PDK (PYRUVATE DEHYDROGENASE KINASE); ATP binding / histidine phosphotransfer kinase/ pyruvate dehydrogenase (acetyl-transferring) kinase | chr3:1990727-1992581 REVERSE protein|kinase, putative, expressed	-2.57019
30.2	signalling.receptor kinases	loc_os02g38040.1	Transcript	moderately similar to ( 313) AT5G05850 | Symbols: | leucine-rich repeat family protein | chr5:1762691-1764609 REVERSE COG4886 protein|leucine-rich repeat family protein, putative, expressed	4.59052
30.2.3	signalling.receptor kinases.leucine rich repeat III	loc_os05g01370.1	Transcript	moderately similar to ( 205) AT5G06860 | Symbols: PGIP1, ATPGIP1 | PGIP1 (POLYGALACTURONASE INHIBITING PROTEIN 1); protein binding | chr5:2132373-2133434 FORWARDweakly similar to ( 187) PGIP1_ORYSA Polygalacturonase inhibitor 1 precursor (Polygalacturonase-inhibiting protein) (Floral organ regulator 1) - Oryza sativa (Rice) protein|polygalacturonase inhibitor precursor, putative, expressed	-1.91353
30.2.8.2	signalling.receptor kinases.leucine rich repeat VIII-2	loc_os08g10290.1	Transcript	highly similar to ( 972) AT1G56130 | Symbols: | leucine-rich repeat family protein / protein kinase family protein | chr1:20994931-21000887 REVERSEmoderately similar to ( 218) NORK_PEA Nodulation receptor kinase precursor (EC 2.7.11.1) - Pisum sativum (Garden pea) S_TKc TyrKc S_TKc PTKc Pkinase_Tyr Pkinase PTKc_Jak_rpt2 PTKc_Srm_Brk PTKc_Trk PTKc_EphR PTKc_Csk_like PTKc_Src_like PTKc_EGFR_like PT…	1.10546
30.2.8.2	signalling.receptor kinases.leucine rich repeat VIII-2	loc_os05g16930.1	Transcript	highly similar to ( 791) AT1G56130 | Symbols: | leucine-rich repeat family protein / protein kinase family protein | chr1:20994931-21000887 REVERSEweakly similar to ( 192) NORK_PEA Nodulation receptor kinase precursor (EC 2.7.11.1) - Pisum sativum (Garden pea) TyrKc S_TKc Pkinase_Tyr PTKc S_TKc Pkinase PTKc_Jak_rpt2 PTKc_Csk_like PTKc_EphR PTKc_Srm_Brk PTKc_EGFR_like PTKc_Trk PTKc_Src_like PTKc_T…	2.09625
30.2.11	signalling.receptor kinases.leucine rich repeat XI	loc_os12g43640.1	Transcript	highly similar to ( 758) AT1G09970 | Symbols: LRR XI-23 | LRR XI-23; ATP binding / kinase/ protein kinase/ protein serine/threonine kinase | chr1:3252408-3255428 FORWARDmoderately similar to ( 225) RPK1_IPONI Receptor-like protein kinase precursor (EC 2.7.11.1) - Ipomoea nil (Japanese morning glory) (Pharbitis nil) S_TKc Pkinase S_TKc TyrKc Pkinase_Tyr PTKc SPS1 PTKc_Jak_rpt2 PTKc_Src_like PTKc_E…	1.77922
30.2.11	signalling.receptor kinases.leucine rich repeat XI	loc_os10g42190.1	Transcript	moderately similar to ( 380) AT4G35470 | Symbols: | leucine-rich repeat family protein | chr4:16846531-16848448 FORWARDvery weakly similar to (90.1) RPK1_IPONI Receptor-like protein kinase precursor (EC 2.7.11.1) - Ipomoea nil (Japanese morning glory) (Pharbitis nil) COG4886 protein|leucine rich repeat containing protein, expressed	1.22797
30.2.11	signalling.receptor kinases.leucine rich repeat XI	loc_os11g10310.1	Transcript	moderately similar to ( 477) AT3G47570 | Symbols: | leucine-rich repeat transmembrane protein kinase, putative | chr3:17527611-17530748 FORWARDmoderately similar to ( 402) RPK1_IPONI Receptor-like protein kinase precursor (EC 2.7.11.1) - Ipomoea nil (Japanese morning glory) (Pharbitis nil) S_TKc S_TKc Pkinase Pkinase_Tyr PTKc TyrKc PTKc_Srm_Brk PTKc_Src_like PTKc_Csk_like PTKc_Jak_rpt2 PTKc_Trk P…	-1.22997
30.2.11	signalling.receptor kinases.leucine rich repeat XI	loc_os03g56270.1	Transcript	nearly identical (1300) AT5G65700 | Symbols: BAM1 | BAM1 (BARELY ANY MERISTEM 1); ATP binding / kinase/ protein serine/threonine kinase | chr5:26281826-26284945 FORWARDmoderately similar to ( 460) RPK1_IPONI Receptor-like protein kinase precursor (EC 2.7.11.1) - Ipomoea nil (Japanese morning glory) (Pharbitis nil) Pkinase_Tyr S_TKc TyrKc Pkinase S_TKc PTKc PTKc_Jak_rpt2 PTKc_EphR PTKc_Src_like SP…	-1.20777
30.2.11	signalling.receptor kinases.leucine rich repeat XI	loc_os02g12420.1	Transcript	highly similar to ( 596) AT3G47570 | Symbols: | leucine-rich repeat transmembrane protein kinase, putative | chr3:17527611-17530748 FORWARDmoderately similar to ( 334) RPK1_IPONI Receptor-like protein kinase precursor (EC 2.7.11.1) - Ipomoea nil (Japanese morning glory) (Pharbitis nil) S_TKc S_TKc Pkinase_Tyr Pkinase TyrKc PTKc PTKc_Jak_rpt2 PTKc_Csk_like PTKc_Srm_Brk PTKc_Src_like PTKc_Trk PTKc_…	2.17287
30.2.11	signalling.receptor kinases.leucine rich repeat XI	loc_os10g02990.1	Transcript	moderately similar to ( 412) AT4G08850 | Symbols: | kinase | chr4:5637467-5640496 REVERSEmoderately similar to ( 232) RPK1_IPONI Receptor-like protein kinase precursor (EC 2.7.11.1) - Ipomoea nil (Japanese morning glory) (Pharbitis nil) S_TKc Pkinase S_TKc Pkinase_Tyr TyrKc PTKc SPS1 PTKc_Jak_rpt2 PTKc_Btk_Bmx protein|leucine-rich repeat receptor-like protein kinase 1, putative, expressed	2.01252
30.2.11	signalling.receptor kinases.leucine rich repeat XI	loc_os10g03050.1	Transcript	weakly similar to ( 194) AT1G35710 | Symbols: | leucine-rich repeat transmembrane protein kinase, putative | chr1:13220940-13224386 FORWARDweakly similar to ( 153) RPK1_IPONI Receptor-like protein kinase precursor (EC 2.7.11.1) - Ipomoea nil (Japanese morning glory) (Pharbitis nil) protein|leucine-rich repeat receptor protein kinase EXS precursor, putative, expressed	3.141
30.2.11	signalling.receptor kinases.leucine rich repeat XI	loc_os09g12240.1	Transcript	nearly identical (1168) AT1G55610 | Symbols: BRL1 | BRL1 (BRI 1 LIKE); kinase | chr1:20779874-20783374 REVERSEmoderately similar to ( 459) PSKR_DAUCA Phytosulfokine receptor precursor (EC 2.7.11.1) (Phytosulfokine LRR receptor kinase) - Daucus carota (Carrot) Pkinase_Tyr Pkinase TyrKc S_TKc PTKc S_TKc SPS1 PTKc_Jak_rpt2 PTKc_EphR PTKc_Trk PTKc_TrkB PTKc_Syk_like PTKc_EGFR_like PTKc_Csk_like PTKc_…	1.98288
30.2.11	signalling.receptor kinases.leucine rich repeat XI	loc_os01g65650.1	Transcript	highly similar to ( 895) AT1G72180 | Symbols: | leucine-rich repeat transmembrane protein kinase, putative | chr1:27164074-27167204 FORWARDmoderately similar to ( 446) RPK1_IPONI Receptor-like protein kinase precursor (EC 2.7.11.1) - Ipomoea nil (Japanese morning glory) (Pharbitis nil) S_TKc Pkinase S_TKc TyrKc Pkinase_Tyr PTKc SPS1 PTKc_Src_like PTKc_Srm_Brk PTKc_Csk_like PTKc_EphR PTKc_Jak_rpt2…	-1.1174
30.2.11	signalling.receptor kinases.leucine rich repeat XI	loc_os02g12010.1	Transcript	moderately similar to ( 480) AT3G47570 | Symbols: | leucine-rich repeat transmembrane protein kinase, putative | chr3:17527611-17530748 FORWARDmoderately similar to ( 371) RPK1_IPONI Receptor-like protein kinase precursor (EC 2.7.11.1) - Ipomoea nil (Japanese morning glory) (Pharbitis nil) protein|receptor-like protein kinase precursor, putative, expressed	2.05537
30.2.11	signalling.receptor kinases.leucine rich repeat XI	loc_os10g22860.1	Transcript	highly similar to ( 684) AT3G47570 | Symbols: | leucine-rich repeat transmembrane protein kinase, putative | chr3:17527611-17530748 FORWARDmoderately similar to ( 385) RPK1_IPONI Receptor-like protein kinase precursor (EC 2.7.11.1) - Ipomoea nil (Japanese morning glory) (Pharbitis nil) S_TKc S_TKc Pkinase_Tyr Pkinase PTKc TyrKc PTKc_Srm_Brk PTKc_Src_like PTKc_Csk_like PTKc_EphR PTKc_Frk_like PTKc…	-1.52301
30.2.11	signalling.receptor kinases.leucine rich repeat XI	loc_os08g34640.1	Transcript	highly similar to ( 836) AT1G73080 | Symbols: PEPR1 | PEPR1 (PEP1 receptor 1); ATP binding / kinase/ protein binding / protein serine/threonine kinase | chr1:27484513-27488021 FORWARDhighly similar to ( 880) RPK1_IPONI Receptor-like protein kinase precursor (EC 2.7.11.1) - Ipomoea nil (Japanese morning glory) (Pharbitis nil) S_TKc S_TKc Pkinase Pkinase_Tyr PTKc TyrKc PTKc_Jak_rpt2 SPS1 PTKc_Src_l…	-1.09002
30.2.11	signalling.receptor kinases.leucine rich repeat XI	loc_os10g06760.1	Transcript	highly similar to ( 620) AT1G17750 | Symbols: | leucine-rich repeat transmembrane protein kinase, putative | chr1:6106656-6110008 FORWARDhighly similar to ( 615) RPK1_IPONI Receptor-like protein kinase precursor (EC 2.7.11.1) - Ipomoea nil (Japanese morning glory) (Pharbitis nil) S_TKc Pkinase S_TKc Pkinase_Tyr TyrKc PTKc PTKc_Trk PTKc_EphR PTKc_Csk_like SPS1 PTKc_Fes_like PTKc_Ror PTKc_Tec_like …	-1.37578
30.2.11	signalling.receptor kinases.leucine rich repeat XI	loc_os06g45630.1	Transcript	highly similar to ( 597) AT3G47570 | Symbols: | leucine-rich repeat transmembrane protein kinase, putative | chr3:17527611-17530748 FORWARDmoderately similar to ( 315) PSKR_DAUCA Phytosulfokine receptor precursor (EC 2.7.11.1) (Phytosulfokine LRR receptor kinase) - Daucus carota (Carrot) S_TKc PTKc S_TKc Pkinase_Tyr TyrKc Pkinase PTKc_Jak_rpt2 SPS1 PTKc_Src_like PTKc_Srm_Brk PTKc_Trk PTKc_Csk_lik…	1.66856
30.2.11	signalling.receptor kinases.leucine rich repeat XI	loc_os11g40840.1	Transcript	weakly similar to ( 171) AT3G24240 | Symbols: | leucine-rich repeat transmembrane protein kinase, putative | chr3:8780551-8784150 FORWARDweakly similar to ( 146) RPK1_IPONI Receptor-like protein kinase precursor (EC 2.7.11.1) - Ipomoea nil (Japanese morning glory) (Pharbitis nil) protein|receptor-like protein kinase 2 precursor, putative, expressed	-2.34634
30.2.12	signalling.receptor kinases.leucine rich repeat XII	loc_os02g12420.1	Transcript	highly similar to ( 596) AT3G47570 | Symbols: | leucine-rich repeat transmembrane protein kinase, putative | chr3:17527611-17530748 FORWARDmoderately similar to ( 334) RPK1_IPONI Receptor-like protein kinase precursor (EC 2.7.11.1) - Ipomoea nil (Japanese morning glory) (Pharbitis nil) S_TKc S_TKc Pkinase_Tyr Pkinase TyrKc PTKc PTKc_Jak_rpt2 PTKc_Csk_like PTKc_Srm_Brk PTKc_Src_like PTKc_Trk PTKc_…	2.17287
30.2.12	signalling.receptor kinases.leucine rich repeat XII	loc_os02g12010.1	Transcript	moderately similar to ( 480) AT3G47570 | Symbols: | leucine-rich repeat transmembrane protein kinase, putative | chr3:17527611-17530748 FORWARDmoderately similar to ( 371) RPK1_IPONI Receptor-like protein kinase precursor (EC 2.7.11.1) - Ipomoea nil (Japanese morning glory) (Pharbitis nil) protein|receptor-like protein kinase precursor, putative, expressed	2.05537
30.2.12	signalling.receptor kinases.leucine rich repeat XII	loc_os10g22860.1	Transcript	highly similar to ( 684) AT3G47570 | Symbols: | leucine-rich repeat transmembrane protein kinase, putative | chr3:17527611-17530748 FORWARDmoderately similar to ( 385) RPK1_IPONI Receptor-like protein kinase precursor (EC 2.7.11.1) - Ipomoea nil (Japanese morning glory) (Pharbitis nil) S_TKc S_TKc Pkinase_Tyr Pkinase PTKc TyrKc PTKc_Srm_Brk PTKc_Src_like PTKc_Csk_like PTKc_EphR PTKc_Frk_like PTKc…	-1.52301
30.2.12	signalling.receptor kinases.leucine rich repeat XII	loc_os06g45630.1	Transcript	highly similar to ( 597) AT3G47570 | Symbols: | leucine-rich repeat transmembrane protein kinase, putative | chr3:17527611-17530748 FORWARDmoderately similar to ( 315) PSKR_DAUCA Phytosulfokine receptor precursor (EC 2.7.11.1) (Phytosulfokine LRR receptor kinase) - Daucus carota (Carrot) S_TKc PTKc S_TKc Pkinase_Tyr TyrKc Pkinase PTKc_Jak_rpt2 SPS1 PTKc_Src_like PTKc_Srm_Brk PTKc_Trk PTKc_Csk_lik…	1.66856
30.2.16	signalling.receptor kinases.Catharanthus roseus-like RLK1	loc_os01g56330.1	Transcript	nearly identical (1103) AT3G51550 | Symbols: FER | FER (FERONIA); kinase/ protein kinase | chr3:19117877-19120564 REVERSEmoderately similar to ( 255) NORK_MEDTR Nodulation receptor kinase precursor (EC 2.7.11.1) (Does not make infections protein 2) (Symbiosis receptor-like kinase) (MtSYMRK) - Medicago truncatula (Barrel medic) PTKc TyrKc Pkinase_Tyr S_TKc S_TKc Pkinase PTKc_Jak_rpt2 PTKc_Trk PTK_…	-1.75524
30.2.17	signalling.receptor kinases.DUF 26	loc_os01g15690.1	Transcript	moderately similar to ( 352) AT4G23160 | Symbols: | protein kinase family protein | chr4:12129485-12134086 FORWARDhighly similar to ( 657) POLX_TOBAC Retrovirus-related Pol polyprotein from transposon TNT 1-94 [Includes: Protease (EC 3.4.23.-); Reverse transcriptase (EC 2.7.7.49); Endonuclease] - Nicotiana tabacum (Common tobacco)RVT_2 rve protein|retrotransposon protein, putative, unclassified, …	-6.64199
30.2.17	signalling.receptor kinases.DUF 26	loc_os05g34950.1	Transcript	highly similar to ( 554) AT1G11050 | Symbols: | protein kinase family protein | chr1:3681892-3683769 FORWARDmoderately similar to ( 207) NORK_MEDTR Nodulation receptor kinase precursor (EC 2.7.11.1) (Does not make infections protein 2) (Symbiosis receptor-like kinase) (MtSYMRK) - Medicago truncatula (Barrel medic) S_TKc S_TKc TyrKc Pkinase_Tyr Pkinase PTKc PTKc_Csk_like SPS1 PTKc_Jak_rpt2 PTKc_Tr…	1.15625
30.2.17	signalling.receptor kinases.DUF 26	loc_os11g44530.1	Transcript	moderately similar to ( 333) AT4G23160 | Symbols: | protein kinase family protein | chr4:12129485-12134086 FORWARDhighly similar to ( 686) POLX_TOBAC Retrovirus-related Pol polyprotein from transposon TNT 1-94 [Includes: Protease (EC 3.4.23.-); Reverse transcriptase (EC 2.7.7.49); Endonuclease] - Nicotiana tabacum (Common tobacco)RVT_2 rve protein|retrotransposon protein, putative, unclassified, …	-3.41014
30.2.17	signalling.receptor kinases.DUF 26	loc_os04g35870.1	Transcript	moderately similar to ( 351) AT4G23160 | Symbols: | protein kinase family protein | chr4:12129485-12134086 FORWARDmoderately similar to ( 376) POLX_TOBAC Retrovirus-related Pol polyprotein from transposon TNT 1-94 [Includes: Protease (EC 3.4.23.-); Reverse transcriptase (EC 2.7.7.49); Endonuclease] - Nicotiana tabacum (Common tobacco)RVT_2 rve protein|retrotransposon protein, putative, unclassifi…	2.41293
30.2.17	signalling.receptor kinases.DUF 26	loc_os05g03920.1	Transcript	moderately similar to ( 461) AT1G70520 | Symbols: | protein kinase family protein | chr1:26584888-26587334 REVERSEmoderately similar to ( 209) PSKR_DAUCA Phytosulfokine receptor precursor (EC 2.7.11.1) (Phytosulfokine LRR receptor kinase) - Daucus carota (Carrot) TyrKc Pkinase_Tyr PTKc S_TKc Pkinase S_TKc SPS1 PTKc_Jak_rpt2 PTKc_Src_like PTKc_Tec_like PTKc_Csk_like PTKc_Srm_Brk PTKc_Frk_like PTKc…	3.08769
30.2.19	signalling.receptor kinases.legume-lectin	loc_os09g09500.1	Transcript	highly similar to ( 607) AT2G37710 | Symbols: RLK | RLK (receptor lectin kinase); kinase | chr2:15814934-15816961 REVERSEweakly similar to ( 158) PSKR_DAUCA Phytosulfokine receptor precursor (EC 2.7.11.1) (Phytosulfokine LRR receptor kinase) - Daucus carota (Carrot) Lectin_legB TyrKc Pkinase PTKc S_TKc Pkinase_Tyr S_TKc PTKc_Csk_like PTKc_Jak_rpt2 PTKc_EphR PTKc_EGFR_like PTKc_Srm_Brk SPS1 PTKc_A…	1.04848
30.2.19	signalling.receptor kinases.legume-lectin	loc_os07g03920.1	Transcript	highly similar to ( 642) AT2G37710 | Symbols: RLK | RLK (receptor lectin kinase); kinase | chr2:15814934-15816961 REVERSEmoderately similar to ( 213) PSKR_DAUCA Phytosulfokine receptor precursor (EC 2.7.11.1) (Phytosulfokine LRR receptor kinase) - Daucus carota (Carrot) Lectin_legB Pkinase TyrKc Pkinase_Tyr S_TKc S_TKc PTKc PTKc_EphR PTKc_Jak_rpt2 PTKc_Csk_like PTKc_Tec_like PTKc_Srm_Brk PTKc_EGF…	1.5168
30.2.19	signalling.receptor kinases.legume-lectin	loc_os09g09510.1	Transcript	highly similar to ( 609) AT2G37710 | Symbols: RLK | RLK (receptor lectin kinase); kinase | chr2:15814934-15816961 REVERSEweakly similar to ( 159) PSKR_DAUCA Phytosulfokine receptor precursor (EC 2.7.11.1) (Phytosulfokine LRR receptor kinase) - Daucus carota (Carrot) Lectin_legB S_TKc S_TKc Pkinase TyrKc PTKc Pkinase_Tyr PTKc_EphR PTKc_Srm_Brk PTKc_EGFR_like PTKc_Syk_like PTKc_Csk_like PTKc_Jak_rp…	2.00194
30.2.19	signalling.receptor kinases.legume-lectin	loc_os07g15940.1	Transcript	moderately similar to ( 322) AT3G53810 | Symbols: | lectin protein kinase, putative | chr3:19933153-19935186 REVERSELectin_legB protein|legume lectins beta domain containing protein, expressed	1.18996
30.2.24	signalling.receptor kinases.S-locus glycoprotein like	loc_os04g34320.1	Transcript	highly similar to ( 546) AT2G19130 | Symbols: | S-locus lectin protein kinase family protein | chr2:8293789-8296275 FORWARDmoderately similar to ( 226) KPRO_MAIZE Putative receptor protein kinase ZmPK1 precursor (EC 2.7.11.1) - Zea mays (Maize) Pkinase S_TKc TyrKc Pkinase_Tyr S_TKc PTKc S_locus_glycop PTKc_EphR SPS1 PTKc_Trk PTKc_Jak_rpt2 PTKc_Csk_like PTKc_Frk_like PTKc_Src_like PTKc_Itk PTKc_Lc…	-1.28364
30.2.24	signalling.receptor kinases.S-locus glycoprotein like	loc_os04g54002.1	Transcript	highly similar to ( 593) AT1G11330 | Symbols: | S-locus lectin protein kinase family protein | chr1:3810372-3813416 FORWARDmoderately similar to ( 232) SLSG6_BRAOL S-locus-specific glycoprotein S6 precursor (SLSG-6) - Brassica oleracea (Wild cabbage) Pkinase_Tyr TyrKc PTKc S_TKc Pkinase S_TKc PTKc_Jak_rpt2 PTKc_Src_like PTKc_Ror PTKc_Frk_like PTKc_EGFR_like PTKc_Lck_Blk PTKc_DDR PTKc_Srm_Brk PTKc…	-1.68721
30.2.24	signalling.receptor kinases.S-locus glycoprotein like	loc_os06g40030.1	Transcript	moderately similar to ( 364) AT1G34300 | Symbols: | lectin protein kinase family protein | chr1:12503450-12505939 FORWARDhighly similar to ( 837) KPRO_MAIZE Putative receptor protein kinase ZmPK1 precursor (EC 2.7.11.1) - Zea mays (Maize) Pkinase S_TKc S_TKc Pkinase_Tyr TyrKc PTKc SPS1 PTKc_Src_like PTKc_Csk_like PTKc_Frk_like PTKc_EGFR_like PTKc_Itk PTKc_Jak_rpt2 PTKc_EphR PTKc_Lck_Blk PTKc_Tec_…	1.3835
30.2.24	signalling.receptor kinases.S-locus glycoprotein like	loc_os02g27310.1	Transcript	moderately similar to ( 298) AT4G00960 | Symbols: | protein kinase family protein | chr4:414361-416180 FORWARDweakly similar to ( 167) PR12_HORVU Pathogenesis-related protein PRB1-2 precursor - Hordeum vulgare (Barley) SCP SCP S_TKc Pkinase S_TKc TyrKc Pkinase_Tyr SCP PTKc SPS1 PTKc_Srm_Brk PTKc_Jak_rpt2 PTKc_EphR PTKc_Src_like protein|TKL_IRAK_DUF26-lc.6 - DUF26 kinases have homology to DUF26 co…	1.22505
30.2.24	signalling.receptor kinases.S-locus glycoprotein like	loc_os05g34950.1	Transcript	highly similar to ( 554) AT1G11050 | Symbols: | protein kinase family protein | chr1:3681892-3683769 FORWARDmoderately similar to ( 207) NORK_MEDTR Nodulation receptor kinase precursor (EC 2.7.11.1) (Does not make infections protein 2) (Symbiosis receptor-like kinase) (MtSYMRK) - Medicago truncatula (Barrel medic) S_TKc S_TKc TyrKc Pkinase_Tyr Pkinase PTKc PTKc_Csk_like SPS1 PTKc_Jak_rpt2 PTKc_Tr…	1.15625
30.2.24	signalling.receptor kinases.S-locus glycoprotein like	loc_os06g06960.1	Transcript	moderately similar to ( 346) AT1G34300 | Symbols: | lectin protein kinase family protein | chr1:12503450-12505939 FORWARDhighly similar to ( 701) KPRO_MAIZE Putative receptor protein kinase ZmPK1 precursor (EC 2.7.11.1) - Zea mays (Maize) Pkinase S_TKc S_TKc Pkinase_Tyr TyrKc PTKc PTKc_EphR PTKc_EphR_A2 SPS1 PTKc_EphR_B PTKc_Jak_rpt2 PTKc_Csk_like PTKc_Src_like PTKc_Srm_Brk PTKc_Frk_like PTKc_EGF…	-1.7924
30.2.24	signalling.receptor kinases.S-locus glycoprotein like	loc_os04g34300.1	Transcript	moderately similar to ( 299) AT2G19130 | Symbols: | S-locus lectin protein kinase family protein | chr2:8293789-8296275 FORWARDmoderately similar to ( 261) SLSG3_BRAOL S-locus-specific glycoprotein S13 precursor (SLSG-13) (Fragment) - Brassica oleracea (Wild cabbage) S_locus_glycop B_lectin B_lectin B_lectin protein|serine/threonine-protein kinase receptor precursor, putative, expressed	-1.07188
30.2.24	signalling.receptor kinases.S-locus glycoprotein like	loc_os06g35850.1	Transcript	moderately similar to ( 320) AT4G32300 | Symbols: SD2-5 | SD2-5 (S-DOMAIN-2 5); carbohydrate binding / kinase/ protein kinase | chr4:15599970-15602435 FORWARDmoderately similar to ( 214) KPRO_MAIZE Putative receptor protein kinase ZmPK1 precursor (EC 2.7.11.1) - Zea mays (Maize) Pkinase Pkinase_Tyr TyrKc S_TKc S_TKc PTKc PTKc_Csk_like PTKc_Jak_rpt2 PTKc_Src_like SPS1 PTKc_EGFR_like PTKc_Frk_like …	1.38617
30.2.24	signalling.receptor kinases.S-locus glycoprotein like	loc_os10g04730.1	Transcript	moderately similar to ( 439) AT3G45860 | Symbols: | receptor-like protein kinase, putative | chr3:16863401-16866041 REVERSEweakly similar to ( 199) PSKR_DAUCA Phytosulfokine receptor precursor (EC 2.7.11.1) (Phytosulfokine LRR receptor kinase) - Daucus carota (Carrot) TyrKc Pkinase_Tyr PTKc S_TKc Pkinase S_TKc PTKc_Jak_rpt2 PTKc_Src_like SPS1 PTKc_Srm_Brk PTKc_Frk_like PTKc_Lyn PTKc_EphR PTKc_Ror…	-1.12725
30.2.24	signalling.receptor kinases.S-locus glycoprotein like	loc_os04g54180.1	Transcript	moderately similar to ( 486) AT4G27290 | Symbols: | ATP binding / protein kinase/ protein serine/threonine kinase/ protein tyrosine kinase/ sugar binding | chr4:13666281-13669202 FORWARDmoderately similar to ( 278) SLSG6_BRAOL S-locus-specific glycoprotein S6 precursor (SLSG-6) - Brassica oleracea (Wild cabbage) S_TKc Pkinase Pkinase_Tyr S_TKc TyrKc PTKc SPS1 PTKc_Jak_rpt2 S_locus_glycop PTKc_Src…	-3.20703
30.2.24	signalling.receptor kinases.S-locus glycoprotein like	loc_os08g10290.1	Transcript	highly similar to ( 972) AT1G56130 | Symbols: | leucine-rich repeat family protein / protein kinase family protein | chr1:20994931-21000887 REVERSEmoderately similar to ( 218) NORK_PEA Nodulation receptor kinase precursor (EC 2.7.11.1) - Pisum sativum (Garden pea) S_TKc TyrKc S_TKc PTKc Pkinase_Tyr Pkinase PTKc_Jak_rpt2 PTKc_Srm_Brk PTKc_Trk PTKc_EphR PTKc_Csk_like PTKc_Src_like PTKc_EGFR_like PT…	1.10546
30.2.24	signalling.receptor kinases.S-locus glycoprotein like	loc_os05g16430.1	Transcript	highly similar to ( 746) AT1G56145 | Symbols: | leucine-rich repeat family protein / protein kinase family protein | chr1:21008225-21013934 REVERSEmoderately similar to ( 209) NORK_PEA Nodulation receptor kinase precursor (EC 2.7.11.1) - Pisum sativum (Garden pea) S_TKc TyrKc Pkinase_Tyr S_TKc Pkinase PTKc PTKc_Jak_rpt2 PTKc_Trk PTKc_Csk_like PTKc_EphR PTKc_Srm_Brk PTKc_Src_like PTKc_EGFR_like PT…	3.36303
30.2.24	signalling.receptor kinases.S-locus glycoprotein like	loc_os06g30130.1	Transcript	moderately similar to ( 380) AT1G11330 | Symbols: | S-locus lectin protein kinase family protein | chr1:3810372-3813416 FORWARDmoderately similar to ( 219) NORK_PEA Nodulation receptor kinase precursor (EC 2.7.11.1) - Pisum sativum (Garden pea) TyrKc PTKc Pkinase_Tyr Pkinase S_TKc S_TKc PTKc_Jak_rpt2 PTKc_Src_like PTKc_Srm_Brk PTKc_Csk_like PTKc_Trk PTKc_EGFR_like PTKc_Fes_like SPS1 PTKc_ALK_LTK …	1.05
30.2.24	signalling.receptor kinases.S-locus glycoprotein like	loc_os05g16930.1	Transcript	highly similar to ( 791) AT1G56130 | Symbols: | leucine-rich repeat family protein / protein kinase family protein | chr1:20994931-21000887 REVERSEweakly similar to ( 192) NORK_PEA Nodulation receptor kinase precursor (EC 2.7.11.1) - Pisum sativum (Garden pea) TyrKc S_TKc Pkinase_Tyr PTKc S_TKc Pkinase PTKc_Jak_rpt2 PTKc_Csk_like PTKc_EphR PTKc_Srm_Brk PTKc_EGFR_like PTKc_Trk PTKc_Src_like PTKc_T…	2.09625
30.2.24	signalling.receptor kinases.S-locus glycoprotein like	loc_os01g65010.1	Transcript	highly similar to ( 673) AT2G19130 | Symbols: | S-locus lectin protein kinase family protein | chr2:8293789-8296275 FORWARDmoderately similar to ( 315) KPRO_MAIZE Putative receptor protein kinase ZmPK1 precursor (EC 2.7.11.1) - Zea mays (Maize) S_TKc Pkinase Pkinase_Tyr TyrKc S_TKc PTKc S_locus_glycop PTKc_Src_like PTKc_Csk_like SPS1 PTKc_EphR PTKc_Frk_like PTKc_EphR_A2 B_lectin B_lectin PTKc_Abl…	-1.27886
30.2.24	signalling.receptor kinases.S-locus glycoprotein like	loc_os05g03920.1	Transcript	moderately similar to ( 461) AT1G70520 | Symbols: | protein kinase family protein | chr1:26584888-26587334 REVERSEmoderately similar to ( 209) PSKR_DAUCA Phytosulfokine receptor precursor (EC 2.7.11.1) (Phytosulfokine LRR receptor kinase) - Daucus carota (Carrot) TyrKc Pkinase_Tyr PTKc S_TKc Pkinase S_TKc SPS1 PTKc_Jak_rpt2 PTKc_Src_like PTKc_Tec_like PTKc_Csk_like PTKc_Srm_Brk PTKc_Frk_like PTKc…	3.08769
30.2.99	signalling.receptor kinases.misc	loc_os06g14260.1	Transcript	highly similar to ( 551) AT2G37710 | Symbols: RLK | RLK (receptor lectin kinase); kinase | chr2:15814934-15816961 REVERSEweakly similar to ( 172) PSKR_DAUCA Phytosulfokine receptor precursor (EC 2.7.11.1) (Phytosulfokine LRR receptor kinase) - Daucus carota (Carrot) Lectin_legB Pkinase S_TKc S_TKc Pkinase_Tyr PTKc TyrKc SPS1 PTKc_EphR_B PTKc_EphR_A2 PTKc_EphR PTKc_Csk_like PTKc_Jak_rpt2 PTKc_EGFR…	1.47478
30.2.99	signalling.receptor kinases.misc	loc_os06g40030.1	Transcript	moderately similar to ( 364) AT1G34300 | Symbols: | lectin protein kinase family protein | chr1:12503450-12505939 FORWARDhighly similar to ( 837) KPRO_MAIZE Putative receptor protein kinase ZmPK1 precursor (EC 2.7.11.1) - Zea mays (Maize) Pkinase S_TKc S_TKc Pkinase_Tyr TyrKc PTKc SPS1 PTKc_Src_like PTKc_Csk_like PTKc_Frk_like PTKc_EGFR_like PTKc_Itk PTKc_Jak_rpt2 PTKc_EphR PTKc_Lck_Blk PTKc_Tec_…	1.3835
30.2.99	signalling.receptor kinases.misc	loc_os04g22120.1	Transcript	moderately similar to ( 275) AT5G10530 | Symbols: | lectin protein kinase, putative | chr5:3324978-3326933 REVERSEweakly similar to ( 153) NORK_MEDTR Nodulation receptor kinase precursor (EC 2.7.11.1) (Does not make infections protein 2) (Symbiosis receptor-like kinase) (MtSYMRK) - Medicago truncatula (Barrel medic) S_TKc Pkinase S_TKc Lectin_legB Pkinase_Tyr TyrKc PTKc PTKc_Jak_rpt2 SPS1 PTKc_Ep…	2.09154
30.2.99	signalling.receptor kinases.misc	loc_os11g40810.1	Transcript	moderately similar to ( 449) AT3G47570 | Symbols: | leucine-rich repeat transmembrane protein kinase, putative | chr3:17527611-17530748 FORWARDweakly similar to ( 197) RPK1_IPONI Receptor-like protein kinase precursor (EC 2.7.11.1) - Ipomoea nil (Japanese morning glory) (Pharbitis nil) S_TKc S_TKc Pkinase Pkinase_Tyr TyrKc PTKc PTKc_Csk_like PTKc_Srm_Brk PTKc_EphR PTKc_Jak_rpt2 PTKc_Frk_like PTKc…	-1.55192
30.2.99	signalling.receptor kinases.misc	loc_os09g39650.1	Transcript	moderately similar to ( 248) AT2G45910 | Symbols: | protein kinase family protein / U-box domain-containing protein | chr2:18894520-18898212 FORWARDweakly similar to ( 124) NORK_MEDTR Nodulation receptor kinase precursor (EC 2.7.11.1) (Does not make infections protein 2) (Symbiosis receptor-like kinase) (MtSYMRK) - Medicago truncatula (Barrel medic) Pkinase S_TKc S_TKc Pkinase_Tyr TyrKc PTKc PTKc…	1.36801
30.2.99	signalling.receptor kinases.misc	loc_os04g30240.1	Transcript	moderately similar to ( 391) AT1G21270 | Symbols: WAK2 | WAK2; ATP binding / calcium ion binding / protein kinase/ protein serine/threonine kinase | chr1:7444997-7447345 FORWARDweakly similar to ( 163) PSKR_DAUCA Phytosulfokine receptor precursor (EC 2.7.11.1) (Phytosulfokine LRR receptor kinase) - Daucus carota (Carrot) S_TKc S_TKc Pkinase_Tyr TyrKc PTKc Pkinase SPS1 PTKc_Csk_like PTKc_Fes_like …	1.77277
30.2.99	signalling.receptor kinases.misc	loc_os02g12420.1	Transcript	highly similar to ( 596) AT3G47570 | Symbols: | leucine-rich repeat transmembrane protein kinase, putative | chr3:17527611-17530748 FORWARDmoderately similar to ( 334) RPK1_IPONI Receptor-like protein kinase precursor (EC 2.7.11.1) - Ipomoea nil (Japanese morning glory) (Pharbitis nil) S_TKc S_TKc Pkinase_Tyr Pkinase TyrKc PTKc PTKc_Jak_rpt2 PTKc_Csk_like PTKc_Srm_Brk PTKc_Src_like PTKc_Trk PTKc_…	2.17287
30.2.99	signalling.receptor kinases.misc	loc_os08g24770.1	Transcript	moderately similar to ( 354) AT5G38260 | Symbols: | serine/threonine protein kinase, putative | chr5:15283692-15285837 REVERSEweakly similar to ( 196) KPRO_MAIZE Putative receptor protein kinase ZmPK1 precursor (EC 2.7.11.1) - Zea mays (Maize) Pkinase Pkinase_Tyr TyrKc S_TKc PTKc Lectin_legB S_TKc PTKc_EphR PTKc_Jak_rpt2 PTKc_Csk_like PTKc_FGFR PTKc_EGFR_like SPS1 PTKc_Src_like PTKc_Trk PTKc_Ror …	-1.10236
30.2.99	signalling.receptor kinases.misc	loc_os02g57700.1	Transcript	moderately similar to ( 338) AT2G45910 | Symbols: | protein kinase family protein / U-box domain-containing protein | chr2:18894520-18898212 FORWARDweakly similar to ( 120) NORK_MEDTR Nodulation receptor kinase precursor (EC 2.7.11.1) (Does not make infections protein 2) (Symbiosis receptor-like kinase) (MtSYMRK) - Medicago truncatula (Barrel medic) STK_N S_TKc Pkinase S_TKc Pkinase_Tyr TyrKc PTK…	2.05201
30.2.99	signalling.receptor kinases.misc	loc_os11g11490.1	Transcript	moderately similar to ( 325) AT5G47850 | Symbols: CCR4 | CCR4 (ARABIDOPSIS THALIANA CRINKLY4 RELATED 4); kinase | chr5:19378803-19381058 REVERSEmoderately similar to ( 235) CRI4_MAIZE Putative receptor protein kinase CRINKLY4 precursor (EC 2.7.11.1) - Zea mays (Maize) S_TKc S_TKc PTKc Pkinase_Tyr Pkinase TyrKc PTKc_Jak_rpt2 PTKc_Csk_like SPS1 PTKc_Ror PTKc_Trk PTKc_Srm_Brk PTKc_Fes_like PTKc_EphR…	1.59718
30.2.99	signalling.receptor kinases.misc	loc_os01g26300.1	Transcript	moderately similar to ( 350) AT1G79670 | Symbols: RFO1, WAKL22 | RFO1 (RESISTANCE TO FUSARIUM OXYSPORUM 1); kinase | chr1:29976887-29979337 REVERSEweakly similar to ( 190) CRI4_MAIZE Putative receptor protein kinase CRINKLY4 precursor (EC 2.7.11.1) - Zea mays (Maize) TyrKc S_TKc Pkinase S_TKc Pkinase_Tyr PTKc PTKc_Met_Ron PTKc_Fes_like PTKc_Frk_like PTKc_Trk PTKc_Src_like PTKc_Itk SPS1 PTKc_Csk_l…	-1.79653
30.2.99	signalling.receptor kinases.misc	loc_os08g17320.1	Transcript	moderately similar to ( 210) AT1G80870 | Symbols: | protein kinase family protein | chr1:30392133-30394211 FORWARDvery weakly similar to (98.2) PSKR_DAUCA Phytosulfokine receptor precursor (EC 2.7.11.1) (Phytosulfokine LRR receptor kinase) - Daucus carota (Carrot) Pkinase S_TKc S_TKc PTKc TyrKc Pkinase_Tyr protein|protein kinase family protein, putative, expressed	1.09258
30.2.99	signalling.receptor kinases.misc	loc_os02g41500.1	Transcript	moderately similar to ( 493) AT1G21270 | Symbols: WAK2 | WAK2; ATP binding / calcium ion binding / protein kinase/ protein serine/threonine kinase | chr1:7444997-7447345 FORWARDweakly similar to ( 195) NORK_MEDTR Nodulation receptor kinase precursor (EC 2.7.11.1) (Does not make infections protein 2) (Symbiosis receptor-like kinase) (MtSYMRK) - Medicago truncatula (Barrel medic) Pkinase_Tyr S_TKc …	-1.79721
30.2.99	signalling.receptor kinases.misc	loc_os10g22860.1	Transcript	highly similar to ( 684) AT3G47570 | Symbols: | leucine-rich repeat transmembrane protein kinase, putative | chr3:17527611-17530748 FORWARDmoderately similar to ( 385) RPK1_IPONI Receptor-like protein kinase precursor (EC 2.7.11.1) - Ipomoea nil (Japanese morning glory) (Pharbitis nil) S_TKc S_TKc Pkinase_Tyr Pkinase PTKc TyrKc PTKc_Srm_Brk PTKc_Src_like PTKc_Csk_like PTKc_EphR PTKc_Frk_like PTKc…	-1.52301
30.2.99	signalling.receptor kinases.misc	loc_os02g01730.1	Transcript	moderately similar to ( 204) AT1G33260 | Symbols: | protein kinase family protein | chr1:12064796-12066114 FORWARDweakly similar to ( 111) NORK_MEDTR Nodulation receptor kinase precursor (EC 2.7.11.1) (Does not make infections protein 2) (Symbiosis receptor-like kinase) (MtSYMRK) - Medicago truncatula (Barrel medic) S_TKc S_TKc Pkinase SPS1 Pkinase_Tyr TyrKc PTKc PTKc_Jak_rpt2 protein|serine/thre…	1.0846
30.2.99	signalling.receptor kinases.misc	loc_os01g60280.1	Transcript	highly similar to ( 794) AT1G06840 | Symbols: | leucine-rich repeat transmembrane protein kinase, putative | chr1:2097854-2103479 REVERSEmoderately similar to ( 214) NORK_MEDTR Nodulation receptor kinase precursor (EC 2.7.11.1) (Does not make infections protein 2) (Symbiosis receptor-like kinase) (MtSYMRK) - Medicago truncatula (Barrel medic) TyrKc PTKc Pkinase_Tyr S_TKc S_TKc Pkinase PTKc_Jak_rp…	-1.01025
30.2.99	signalling.receptor kinases.misc	loc_os08g34640.1	Transcript	highly similar to ( 836) AT1G73080 | Symbols: PEPR1 | PEPR1 (PEP1 receptor 1); ATP binding / kinase/ protein binding / protein serine/threonine kinase | chr1:27484513-27488021 FORWARDhighly similar to ( 880) RPK1_IPONI Receptor-like protein kinase precursor (EC 2.7.11.1) - Ipomoea nil (Japanese morning glory) (Pharbitis nil) S_TKc S_TKc Pkinase Pkinase_Tyr PTKc TyrKc PTKc_Jak_rpt2 SPS1 PTKc_Src_l…	-1.09002
30.2.99	signalling.receptor kinases.misc	loc_os10g06760.1	Transcript	highly similar to ( 620) AT1G17750 | Symbols: | leucine-rich repeat transmembrane protein kinase, putative | chr1:6106656-6110008 FORWARDhighly similar to ( 615) RPK1_IPONI Receptor-like protein kinase precursor (EC 2.7.11.1) - Ipomoea nil (Japanese morning glory) (Pharbitis nil) S_TKc Pkinase S_TKc Pkinase_Tyr TyrKc PTKc PTKc_Trk PTKc_EphR PTKc_Csk_like SPS1 PTKc_Fes_like PTKc_Ror PTKc_Tec_like …	-1.37578
30.2.99	signalling.receptor kinases.misc	loc_os02g50200.1	Transcript	weakly similar to ( 149) AT5G37660 | Symbols: PDLP7 | PDLP7 (PLASMODESMATA-LOCATED PROTEIN 7) | chr5:14959842-14961165 FORWARD protein|cysteine-rich repeat secretory protein precursor, putative, expressed	-2.4507
30.2.99	signalling.receptor kinases.misc	loc_os06g45630.1	Transcript	highly similar to ( 597) AT3G47570 | Symbols: | leucine-rich repeat transmembrane protein kinase, putative | chr3:17527611-17530748 FORWARDmoderately similar to ( 315) PSKR_DAUCA Phytosulfokine receptor precursor (EC 2.7.11.1) (Phytosulfokine LRR receptor kinase) - Daucus carota (Carrot) S_TKc PTKc S_TKc Pkinase_Tyr TyrKc Pkinase PTKc_Jak_rpt2 SPS1 PTKc_Src_like PTKc_Srm_Brk PTKc_Trk PTKc_Csk_lik…	1.66856
30.2.99	signalling.receptor kinases.misc	loc_os11g07140.1	Transcript	moderately similar to ( 434) AT3G47090 | Symbols: | leucine-rich repeat transmembrane protein kinase, putative | chr3:17341512-17344645 REVERSEmoderately similar to ( 214) RPK1_IPONI Receptor-like protein kinase precursor (EC 2.7.11.1) - Ipomoea nil (Japanese morning glory) (Pharbitis nil) S_TKc S_TKc TyrKc Pkinase Pkinase_Tyr PTKc PTKc_Csk_like PTKc_Trk PTKc_Abl PTKc_Jak_rpt2 PTKc_Src_like PTKc_…	-1.40844
30.2.99	signalling.receptor kinases.misc	loc_os03g16950.1	Transcript	weakly similar to ( 183) AT5G48540 | Symbols: | 33 kDa secretory protein-related | chr5:19669096-19669887 REVERSE protein|cysteine-rich repeat secretory protein 55 precursor, putative, expressed	3.1996
30.3	signalling.calcium	loc_os12g04220.1	Transcript	nearly identical (1313) AT2G41560 | Symbols: ACA4 | ACA4 (AUTO-INHIBITED CA(2+)-ATPASE, ISOFORM 4); calcium-transporting ATPase/ calmodulin binding | chr2:17332256-17337179 REVERSEnearly identical (1949) ACA4_ORYSA Probable calcium-transporting ATPase 4, plasma membrane-type (EC 3.6.3.8) (Ca(2+)-ATPase isoform 4) - Oryza sativa (Rice) MgtA PRK10517 E1-E2_ATPase ZntA KdpB PRK01122 Cation_ATPase_C …	1.05677
30.3	signalling.calcium	loc_os01g04280.1	Transcript	moderately similar to ( 320) AT5G57580 | Symbols: | calmodulin-binding protein | chr5:23314994-23317683 REVERSECalmodulin_bind protein|calmodulin binding protein, putative, expressed	1.26979
30.3	signalling.calcium	loc_os04g57350.1	Transcript	highly similar to ( 815) AT3G20290 | Symbols: ATEHD1 | ATEHD1 (EPS15 HOMOLOGY DOMAIN 1); GTP binding / GTPase/ calcium ion binding | chr3:7075057-7078655 REVERSE Dynamin_N protein|EH domain-containing protein 1, putative, expressed	-1.51138
30.3	signalling.calcium	loc_os06g06160.1	Transcript	weakly similar to ( 186) AT3G15050 | Symbols: IQD10 | IQD10 (IQ-domain 10); calmodulin binding | chr3:5066879-5067892 REVERSE protein|IQ calmodulin-binding motif domain containing protein, expressed	1.0283
30.3	signalling.calcium	loc_os05g30970.1	Transcript	highly similar to ( 728) AT1G08860 | Symbols: BON3 | BON3 (BONZAI 3); calcium-dependent phospholipid binding | chr1:2842153-2846138 FORWARD vWA_copine_like Copine protein|copine, putative, expressed	-1.09598
30.3	signalling.calcium	loc_os10g39420.1	Transcript	highly similar to ( 721) AT2G17290 | Symbols: CPK6, ATCDPK3 | CPK6 (CALCIUM-DEPENDENT PROTEIN KINASE 6); ATP binding / calcium ion binding / calmodulin-dependent protein kinase/ kinase/ protein kinase/ protein serine/threonine kinase | chr2:7517005-7519239 FORWARDnearly identical (1090) CDPK1_ORYSA Calcium-dependent protein kinase, isoform 1 (EC 2.7.11.1) (CDPK 1) - Oryza sativa (Rice) S_TKc S_TK…	-1.70776
30.3	signalling.calcium	loc_os02g03020.1	Transcript	weakly similar to ( 111) AT2G46600 | Symbols: | calcium-binding protein, putative | chr2:19136070-19136477 FORWARD protein|EF hand family protein, putative, expressed	1.35588
30.3	signalling.calcium	loc_os05g41200.1	Transcript	weakly similar to ( 110) AT3G43810 | Symbols: CAM7 | CAM7 (CALMODULIN 7); calcium ion binding | chr3:15664619-15666355 REVERSEweakly similar to ( 110) CALM3_PETHY Calmodulin-related protein - Petunia hybrida (Petunia) FRQ1 protein|OsCML9 - Calmodulin-related calcium sensor protein, expressed	1.25127
30.3	signalling.calcium	loc_os01g43410.1	Transcript	highly similar to ( 777) AT4G23650 | Symbols: CDPK6, CPK3 | CDPK6 (CALCIUM-DEPENDENT PROTEIN KINASE 6); ATP binding / calcium ion binding / calmodulin-dependent protein kinase/ kinase/ protein kinase/ protein serine/threonine kinase | chr4:12324967-12327415 REVERSEhighly similar to ( 668) CDPK2_ORYSA Calcium-dependent protein kinase, isoform 2 (EC 2.7.11.1) (CDPK 2) - Oryza sativa (Rice) S_TKc S_…	-1.20367
30.3	signalling.calcium	loc_os01g59530.1	Transcript	moderately similar to ( 216) AT2G27030 | Symbols: CAM5 | CAM5 (CALMODULIN 5); calcium ion binding | chr2:11532719-11533060 FORWARDmoderately similar to ( 213) CALM3_PETHY Calmodulin-related protein - Petunia hybrida (Petunia) FRQ1 protein|OsCML1 - Calmodulin-related calcium sensor protein, expressed	-1.13003
30.3	signalling.calcium	loc_os02g20970.1	Transcript	highly similar to ( 615) AT3G14590 | Symbols: NTMC2TYPE6.2, NTMC2T6.2 | NTMC2T6.2; CONTAINS InterPro DOMAIN/s: C2 membrane targeting protein (InterPro:IPR018029), C2 calcium/lipid-binding region, CaLB (InterPro:IPR008973), C2 calcium-dependent membrane targeting (InterPro:IPR000008); BEST Arabidopsis thaliana protein match is: NTMC2T6.1 (TAIR:AT1G53590.1); Has 3086 Blast hits to 2715 proteins in …	-1.01679
30.3	signalling.calcium	loc_os12g41110.1	Transcript	weakly similar to ( 160) AT2G27030 | Symbols: CAM5 | CAM5 (CALMODULIN 5); calcium ion binding | chr2:11532719-11533060 FORWARDweakly similar to ( 160) CALM3_PETHY Calmodulin-related protein - Petunia hybrida (Petunia) FRQ1 protein|OsCML5 - Calmodulin-related calcium sensor protein, expressed	-2.04569
30.3	signalling.calcium	loc_os08g42750.1	Transcript	highly similar to ( 584) AT3G51850 | Symbols: CPK13 | CPK13; ATP binding / calcium ion binding / calmodulin-dependent protein kinase/ kinase/ protein kinase/ protein serine/threonine kinase/ protein tyrosine kinase | chr3:19232667-19235526 FORWARDmoderately similar to ( 463) CDPK2_ORYSA Calcium-dependent protein kinase, isoform 2 (EC 2.7.11.1) (CDPK 2) - Oryza sativa (Rice) S_TKc S_TKc Pkinase SP…	-3.07542
30.3	signalling.calcium	loc_os04g48160.1	Transcript	weakly similar to ( 106) AT4G23060 | Symbols: IQD22 | IQD22 (IQ-domain 22); calmodulin binding | chr4:12087283-12090408 FORWARD protein|IQ calmodulin-binding motif family protein, putative, expressed	-1.31592
30.5	signalling.G-proteins	loc_os01g37460.1	Transcript	weakly similar to ( 102) AT3G15680 | Symbols: | zinc finger (Ran-binding) family protein | chr3:5315437-5316048 FORWARD protein|zinc finger family protein, putative, expressed	-3.52943
30.5	signalling.G-proteins	loc_os08g41340.1	Transcript	moderately similar to ( 291) AT2G43130 | Symbols: ARA4, ATRAB11F, ATRABA5C, ARA-4, RABA5C | ARA4; GTP binding / GTPase/ protein binding | chr2:17929899-17930904 REVERSEmoderately similar to ( 224) RB11A_LOTJA Ras-related protein Rab11A - Lotus japonicus Rab11_like RAB Ras Rab Rab8_Rab10_Rab13_like Rab2 Rab1_Ypt1 Rab5_related Rab14 Rab4 Rab18 Rab19 Rab6 Rab39 Rab35 Rab26 Rab30 Rab3 RabA_like Rab21…	-1.07534
30.5	signalling.G-proteins	loc_os05g48640.1	Transcript	moderately similar to ( 500) AT3G24620 | Symbols: ATROPGEF8, ROPGEF8 | ROPGEF8; Rho guanyl-nucleotide exchange factor | chr3:8980695-8982793 REVERSEPRONE protein|ATROPGEF7/ROPGEF7, putative, expressed	-3.96333
30.5	signalling.G-proteins	loc_os02g44820.1	Transcript	weakly similar to ( 177) AT4G35750 | Symbols: | Rho-GTPase-activating protein-related | chr4:16940865-16941674 REVERSE protein|rho-GTPase-activating protein-related, putative, expressed	1.61499
30.5	signalling.G-proteins	loc_os01g12900.1	Transcript	weakly similar to ( 144) AT4G28950 | Symbols: ARAC7, ATROP9, ATRAC7, RAC7, ROP9 | ROP9 (RHO-RELATED PROTEIN FROM PLANTS 9); GTP binding | chr4:14278289-14279705 FORWARDmoderately similar to ( 223) RAC1_ORYSA Rac-like GTP-binding protein 1 (OsRac1) - Oryza sativa (Rice) Rop_like RHO Rho Rho4_like Rac1_like protein|ras-related protein, putative, expressed	-1.05072
30.5	signalling.G-proteins	loc_os02g47420.1	Transcript	moderately similar to ( 463) AT1G31650 | Symbols: ATROPGEF14, ROPGEF14 | ROPGEF14; Rho guanyl-nucleotide exchange factor | chr1:11326474-11329767 REVERSEPRONE protein|ATROPGEF7/ROPGEF7, putative, expressed	-2.00549
30.5	signalling.G-proteins	loc_os06g04920.1	Transcript	weakly similar to ( 129) AT3G15680 | Symbols: | zinc finger (Ran-binding) family protein | chr3:5315437-5316048 FORWARD protein|zinc finger family protein, putative, expressed	-2.9359
30.6	signalling.MAP kinases	loc_os03g12390.1	Transcript	moderately similar to ( 220) AT1G73500 | Symbols: ATMKK9, MKK9 | MKK9 (MAP KINASE KINASE 9); MAP kinase kinase/ kinase/ protein kinase activator | chr1:27639419-27640351 REVERSEweakly similar to ( 114) M2K1_ORYSA Mitogen-activated protein kinase kinase 1 (EC 2.7.12.2) (MAP kinase kinase 1) (MAPKK1) (OsMEK1) - Oryza sativa (Rice) S_TKc S_TKc Pkinase SPS1 TyrKc Pkinase_Tyr PTKc PTKc_Syk_like PTKc_A…	1.32601
30.6	signalling.MAP kinases	loc_os05g50560.1	Transcript	moderately similar to ( 240) AT2G42880 | Symbols: ATMPK20 | ATMPK20; MAP kinase | chr2:17840572-17843947 REVERSEhighly similar to ( 669) MPK9_ORYSA Mitogen-activated protein kinase 9 (EC 2.7.11.24) (MAP kinase 9) - Oryza sativa (Rice) protein|CGMC_MAPKCMGC_2.9 - CGMC includes CDA, MAPK, GSK3, and CLKC kinases, expressed	-1.35374
30.6	signalling.MAP kinases	loc_os04g35100.1	Transcript	moderately similar to ( 474) AT1G49740 | Symbols: | phospholipase C/ phosphoric diester hydrolase | chr1:18407728-18409468 FORWARD protein|phospholipase C, putative, expressed	-1.83361
30.6	signalling.MAP kinases	loc_os05g49140.1	Transcript	highly similar to ( 723) AT2G42880 | Symbols: ATMPK20 | ATMPK20; MAP kinase | chr2:17840572-17843947 REVERSEnearly identical (1100) MPK7_ORYSA Mitogen-activated protein kinase 7 (EC 2.7.11.24) (MAP kinase 7) (OsMAPK6) (MAP kinase 6) - Oryza sativa (Rice) S_TKc S_TKc Pkinase SPS1 Pkinase_Tyr TyrKc PTKc PTKc_EphR PTKc_EphR_A PTKc_Jak2_Jak3_rpt2 PTKc_Jak_rpt2 PTKc_FAK PTKc_Src_like PTKc_EphR_B PTKc_…	-1.3608
30.7	signalling.14-3-3 proteins	loc_os11g39540.1	Transcript	moderately similar to ( 221) AT1G22300 | Symbols: GRF10, GF14 EPSILON | GRF10 (GENERAL REGULATORY FACTOR 10); ATP binding / protein binding / protein phosphorylated amino acid binding | chr1:7879601-7881103 REVERSEmoderately similar to ( 429) 14338_ORYSA Putative 14-3-3-like protein GF14-H (G-box factor 14-3-3 homolog H) - Oryza sativa (Rice) 14-3-3 BMH1 14_3_3 protein|14-3-3 protein, putative, e…	-1.12244
30.8	signalling.misc	loc_os12g35670.1	Transcript	very weakly similar to (84.7) AT1G02900 | Symbols: RALFL1, RALF1, ATRALF1 | RALF1 (RAPID ALKALINIZATION FACTOR 1); signal transducer | chr1:653976-654338 REVERSERALF protein|RALFL4 - Rapid ALkalinization Factor RALF family protein precursor, expressed	-2.71951
30.9	signalling.lipids	loc_os02g26860.1	Transcript	moderately similar to ( 337) AT3G13062 | Symbols: | FUNCTIONS IN: molecular_function unknown; INVOLVED IN: biological_process unknown; LOCATED IN: cellular_component unknown; EXPRESSED IN: 22 plant structures; EXPRESSED DURING: 13 growth stages; CONTAINS InterPro DOMAIN/s: Lipid-binding START (InterPro:IPR002913); BEST Arabidopsis thaliana protein match is: unknown protein (TAIR:AT1G55960.1); Has…	1.0073
30.11	signalling.light	loc_os03g41350.1	Transcript	highly similar to ( 562) AT2G14820 | Symbols: NPY2 | NPY2 (NAKED PINS IN YUC MUTANTS 2); protein binding / signal transducer | chr2:6358864-6361300 FORWARDmoderately similar to ( 334) NPH3_ORYSA Coleoptile phototropism protein 1 (Non-phototropic hypocotyl 3-like protein) (NPH3-like protein) - Oryza sativa (Rice)NPH3 protein|BTBN7 - Bric-a-Brac, Tramtrack, Broad Complex BTB domain with non-phototr…	1.20528
30.11	signalling.light	loc_os12g02540.1	Transcript	highly similar to ( 555) AT3G08570 | Symbols: | protein binding / signal transducer | chr3:2602258-2604412 REVERSEmoderately similar to ( 281) NPH3_ORYSA Coleoptile phototropism protein 1 (Non-phototropic hypocotyl 3-like protein) (NPH3-like protein) - Oryza sativa (Rice)NPH3 protein|BTBN23 - Bric-a-Brac, Tramtrack, Broad Complex BTB domain with non-phototropic hypocotyl 3 NPH3 and coiled-coil do…	1.22831
30.11	signalling.light	loc_os10g24020.1	Transcript	moderately similar to ( 222) AT4G38180 | Symbols: FRS5 | FRS5 (FAR1-related sequence 5); zinc ion binding | chr4:17906702-17909404 REVERSE protein|transposon protein, putative, unclassified, expressed	1.00013
30.11	signalling.light	loc_os11g02610.1	Transcript	moderately similar to ( 372) AT2G30520 | Symbols: RPT2 | RPT2 (ROOT PHOTOTROPISM 2); protein binding | chr2:13002920-13005153 REVERSEweakly similar to ( 118) NPH3_ORYSA Coleoptile phototropism protein 1 (Non-phototropic hypocotyl 3-like protein) (NPH3-like protein) - Oryza sativa (Rice)NPH3 protein|BTBN20 - Bric-a-Brac, Tramtrack, Broad Complex BTB domain with non-phototropic hypocotyl 3 NPH3 and…	1.09827
30.11	signalling.light	loc_os02g04510.1	Transcript	highly similar to ( 788) AT1G16720 | Symbols: HCF173 | HCF173 (high chlorophyll fluorescence phenotype 173); binding / catalytic/ transcription repressor | chr1:5723161-5726248 FORWARD CIA30 protein|UOS1, putative, expressed	-1.23004
30.11	signalling.light	loc_os02g38120.1	Transcript	moderately similar to ( 438) AT1G67900 | Symbols: | phototropic-responsive NPH3 family protein | chr1:25467737-25469888 FORWARDweakly similar to ( 184) NPH3_ORYSA Coleoptile phototropism protein 1 (Non-phototropic hypocotyl 3-like protein) (NPH3-like protein) - Oryza sativa (Rice)NPH3 protein|BTBN3 - Bric-a-Brac, Tramtrack, Broad Complex BTB domain with non-phototropic hypocotyl 3 NPH3 domain, ex…	-2.88625
30.11	signalling.light	loc_os10g34884.1	Transcript	moderately similar to ( 281) AT4G38180 | Symbols: FRS5 | FRS5 (FAR1-related sequence 5); zinc ion binding | chr4:17906702-17909404 REVERSEweakly similar to ( 155) RIP5_ORYSA Putative ripening-related protein 5 precursor - Oryza sativa (Rice)FAR1 protein|RIPER7 - Ripening-related family protein precursor, expressed	1.15399
30.11	signalling.light	loc_os12g02530.1	Transcript	moderately similar to ( 372) AT2G30520 | Symbols: RPT2 | RPT2 (ROOT PHOTOTROPISM 2); protein binding | chr2:13002920-13005153 REVERSEweakly similar to ( 119) NPH3_ORYSA Coleoptile phototropism protein 1 (Non-phototropic hypocotyl 3-like protein) (NPH3-like protein) - Oryza sativa (Rice)NPH3 protein|BTBN22 - Bric-a-Brac, Tramtrack, Broad Complex BTB domain with non-phototropic hypocotyl 3 NPH3 and…	1.70963
30.11	signalling.light	loc_os07g39530.1	Transcript	moderately similar to ( 416) AT5G48130 | Symbols: | phototropic-responsive NPH3 family protein | chr5:19516291-19518450 FORWARDweakly similar to ( 157) NPH3_ORYSA Coleoptile phototropism protein 1 (Non-phototropic hypocotyl 3-like protein) (NPH3-like protein) - Oryza sativa (Rice)NPH3 protein|BTBN16 - Bric-a-Brac, Tramtrack, Broad Complex BTB domain with non-phototropic hypocotyl 3 NPH3 domain, e…	2.06184
30.11	signalling.light	loc_os07g18840.1	Transcript	moderately similar to ( 244) AT4G38180 | Symbols: FRS5 | FRS5 (FAR1-related sequence 5); zinc ion binding | chr4:17906702-17909404 REVERSE protein|transposon protein, putative, unclassified, expressed	1.66825
27.3.3	RNA.regulation of transcription.AP2/EREBP, APETALA2/Ethylene-responsive element binding protein family	loc_os02g43940.1	Transcript	weakly similar to ( 131) AT2G44940 | Symbols: | AP2 domain-containing transcription factor TINY, putative | chr2:18537294-18538181 FORWARDAP2 AP2 protein|AP2 domain containing protein, expressed	-3.484
27.3.3	RNA.regulation of transcription.AP2/EREBP, APETALA2/Ethylene-responsive element binding protein family	loc_os09g11480.1	Transcript	very weakly similar to (80.9) AT2G33710 | Symbols: | AP2 domain-containing transcription factor family protein | chr2:14259271-14260652 REVERSEAP2 AP2 protein|AP2 domain containing protein, expressed	-1.62135
27.3.3	RNA.regulation of transcription.AP2/EREBP, APETALA2/Ethylene-responsive element binding protein family	loc_os01g49830.1	Transcript	moderately similar to ( 306) AT1G68840 | Symbols: RAV2, RAP2.8, TEM2 | RAV2 (REGULATOR OF THE ATPASE OF THE VACUOLAR MEMBRANE); DNA binding / transcription factor/ transcription repressor | chr1:25880442-25881500 FORWARDB3 AP2 protein|B3 DNA binding domain containing protein, expressed	1.05498
27.3.3	RNA.regulation of transcription.AP2/EREBP, APETALA2/Ethylene-responsive element binding protein family	loc_os06g42850.1	Transcript	moderately similar to ( 312) AT3G20300 | Symbols: | unknown protein | chr3:7079832-7081809 REVERSE protein|extracellular ligand-gated ion channel, putative, expressed	-1.22725
27.3.3	RNA.regulation of transcription.AP2/EREBP, APETALA2/Ethylene-responsive element binding protein family	loc_os02g54050.1	Transcript	weakly similar to ( 109) AT1G74930 | Symbols: ORA47 | ORA47; DNA binding / transcription factor | chr1:28144239-28144826 FORWARDAP2 AP2 protein|ethylene-responsive transcription factor, putative, expressed	-2.98483
27.3.3	RNA.regulation of transcription.AP2/EREBP, APETALA2/Ethylene-responsive element binding protein family	loc_os03g09170.1	Transcript	weakly similar to ( 136) AT1G78080 | Symbols: RAP2.4 | RAP2.4 (related to AP2 4); DNA binding / transcription factor | chr1:29364790-29365794 FORWARDAP2 AP2 protein|ethylene-responsive transcription factor, putative, expressed	-2.97448
27.3.3	RNA.regulation of transcription.AP2/EREBP, APETALA2/Ethylene-responsive element binding protein family	loc_os05g47650.1	Transcript	moderately similar to ( 281) AT1G25560 | Symbols: TEM1 | TEM1 (TEMPRANILLO 1); transcription factor | chr1:8981891-8982976 REVERSEB3 protein|B3 DNA binding domain containing protein, expressed	1.6181
27.3.3	RNA.regulation of transcription.AP2/EREBP, APETALA2/Ethylene-responsive element binding protein family	loc_os05g34730.1	Transcript	protein|ethylene-responsive transcription factor ERF020, putative, expressed	-1.77616
27.3.3	RNA.regulation of transcription.AP2/EREBP, APETALA2/Ethylene-responsive element binding protein family	loc_os03g08490.1	Transcript	AP2 AP2 protein|AP2 domain containing protein, expressed	1.82642
27.3.3	RNA.regulation of transcription.AP2/EREBP, APETALA2/Ethylene-responsive element binding protein family	loc_os05g39590.1	Transcript	AP2 AP2 protein|AP2 domain containing protein, expressed	-3.64835
27.3.3	RNA.regulation of transcription.AP2/EREBP, APETALA2/Ethylene-responsive element binding protein family	loc_os09g26420.1	Transcript	weakly similar to ( 107) AT1G53910 | Symbols: RAP2.12 | RAP2.12; DNA binding / transcription factor | chr1:20135242-20136581 FORWARDweakly similar to ( 148) ERF1_ORYSA Ethylene-responsive transcription factor 1 (Ethylene-responsive element-binding factor 1) (EREBP-1) (OsEREBP1) - Oryza sativa (Rice)AP2 AP2 protein|AP2 domain containing protein, expressed	-1.63083
27.3.3	RNA.regulation of transcription.AP2/EREBP, APETALA2/Ethylene-responsive element binding protein family	loc_os08g03430.1	Transcript	moderately similar to ( 254) AT1G67570 | Symbols: | unknown protein | chr1:25325318-25326938 FORWARD protein|extracellular ligand-gated ion channel, putative, expressed	-1.04687
27.3.3	RNA.regulation of transcription.AP2/EREBP, APETALA2/Ethylene-responsive element binding protein family	loc_os09g11460.1	Transcript	very weakly similar to (96.7) AT1G72360 | Symbols: | ethylene-responsive element-binding protein, putative | chr1:27241904-27242777 FORWARDvery weakly similar to (96.3) ERF1_ORYSA Ethylene-responsive transcription factor 1 (Ethylene-responsive element-binding factor 1) (EREBP-1) (OsEREBP1) - Oryza sativa (Rice)AP2 AP2 protein|AP2 domain containing protein, expressed	-1.53653
27.3.3	RNA.regulation of transcription.AP2/EREBP, APETALA2/Ethylene-responsive element binding protein family	loc_os06g07030.1	Transcript	very weakly similar to (89.7) AT4G36900 | Symbols: RAP2.10 | RAP2.10 (related to AP2 10); DNA binding / transcription factor | chr4:17389015-17389605 FORWARDAP2 AP2 protein|AP2 domain containing protein, expressed	1.31084
27.3.3	RNA.regulation of transcription.AP2/EREBP, APETALA2/Ethylene-responsive element binding protein family	loc_os02g45450.1	Transcript	weakly similar to ( 119) AT4G25470 | Symbols: CBF2, DREB1C, FTQ4, ATCBF2 | CBF2 (C-REPEAT/DRE BINDING FACTOR 2); DNA binding / transcription activator/ transcription factor | chr4:13015436-13016086 REVERSEAP2 AP2 protein|dehydration-responsive element-binding protein, putative, expressed	-2.06084
27.3.3	RNA.regulation of transcription.AP2/EREBP, APETALA2/Ethylene-responsive element binding protein family	loc_os04g44670.1	Transcript	weakly similar to ( 121) AT2G20880 | Symbols: | AP2 domain-containing transcription factor, putative | chr2:8986053-8987063 FORWARDvery weakly similar to (87.0) ERF5_NICSY Ethylene-responsive transcription factor 5 (Ethylene-responsive element-binding factor 5 homolog) (EREBP-4) (NsERF4) - Nicotiana sylvestris (Wood tobacco)AP2 AP2 protein|AP2 domain containing protein, expressed	-2.5817
27.3.3	RNA.regulation of transcription.AP2/EREBP, APETALA2/Ethylene-responsive element binding protein family	loc_os02g42585.1	Transcript	weakly similar to ( 123) AT2G20880 | Symbols: | AP2 domain-containing transcription factor, putative | chr2:8986053-8987063 FORWARDvery weakly similar to (85.5) ERF5_NICSY Ethylene-responsive transcription factor 5 (Ethylene-responsive element-binding factor 5 homolog) (EREBP-4) (NsERF4) - Nicotiana sylvestris (Wood tobacco)AP2 AP2 protein|AP2 domain containing protein, expressed	-3.20353
27.3.3	RNA.regulation of transcription.AP2/EREBP, APETALA2/Ethylene-responsive element binding protein family	loc_os04g48350.1	Transcript	weakly similar to ( 120) AT4G25480 | Symbols: DREB1A, CBF3, ATCBF3 | DREB1A (DEHYDRATION RESPONSE ELEMENT B1A); DNA binding / transcription activator/ transcription factor | chr4:13018353-13019003 REVERSEAP2 AP2 protein|dehydration-responsive element-binding protein, putative, expressed	-1.56096
27.3.35	RNA.regulation of transcription.bZIP transcription factor family	loc_os06g45140.1	Transcript	very weakly similar to (99.0) AT5G24800 | Symbols: ATBZIP9, BZO2H2, BZIP9 | BZIP9 (BASIC LEUCINE ZIPPER 9); DNA binding / protein heterodimerization/ transcription factor | chr5:8515259-8516541 FORWARDvery weakly similar to (82.8) CPRF2_PETCR Light-inducible protein CPRF-2 - Petroselinum crispum (Parsley) (Petroselinum hortense) protein|bZIP transcription factor domain containing protein, express…	-2.22236
27.3.35	RNA.regulation of transcription.bZIP transcription factor family	loc_os03g20650.1	Transcript	very weakly similar to (91.3) AT2G41070 | Symbols: EEL, ATBZIP12, DPBF4 | EEL (ENHANCED EM LEVEL); DNA binding / transcription factor | chr2:17131249-17132208 FORWARD protein|bZIP transcription factor domain containing protein, expressed	-1.60516
27.3.35	RNA.regulation of transcription.bZIP transcription factor family	loc_os05g48650.1	Transcript	very weakly similar to (94.4) AT3G14880 | Symbols: | FUNCTIONS IN: molecular_function unknown; INVOLVED IN: biological_process unknown; BEST Arabidopsis thaliana protein match is: DOG1 (DELAY OF GERMINATION 1) (TAIR:AT5G45830.1); Has 368 Blast hits to 367 proteins in 28 species: Archae - 0; Bacteria - 0; Metazoa - 2; Fungi - 0; Plants - 366; Viruses - 0; Other Eukaryotes - 0 (source: NCBI BLink).…	-1.56066
27.3.35	RNA.regulation of transcription.bZIP transcription factor family	loc_os07g48660.1	Transcript	weakly similar to ( 137) AT2G41070 | Symbols: EEL, ATBZIP12, DPBF4 | EEL (ENHANCED EM LEVEL); DNA binding / transcription factor | chr2:17131249-17132208 FORWARD protein|bZIP transcription factor domain containing protein, expressed	-1.8843
27.3.35	RNA.regulation of transcription.bZIP transcription factor family	loc_os02g10860.1	Transcript	weakly similar to ( 113) AT5G11260 | Symbols: HY5, TED 5 | HY5 (ELONGATED HYPOCOTYL 5); DNA binding / double-stranded DNA binding / transcription factor | chr5:3593583-3594800 REVERSE protein|bZIP transcription factor domain containing protein, expressed	-1.06082
27.3.35	RNA.regulation of transcription.bZIP transcription factor family	loc_os12g40920.1	Transcript	very weakly similar to (82.8) AT3G54620 | Symbols: ATBZIP25, BZO2H4, BZIP25 | BZIP25 (BASIC LEUCINE ZIPPER 25); protein heterodimerization/ transcription factor | chr3:20218606-20220341 REVERSEvery weakly similar to (90.1) CPRF2_PETCR Light-inducible protein CPRF-2 - Petroselinum crispum (Parsley) (Petroselinum hortense) protein|bZIP transcription factor domain containing protein, expressed	-1.56243
27.3.35	RNA.regulation of transcription.bZIP transcription factor family	loc_os01g59350.1	Transcript	moderately similar to ( 375) AT3G12250 | Symbols: TGA6, BZIP45 | TGA6 (TGACG MOTIF-BINDING FACTOR 6); DNA binding / transcription factor | chr3:3906636-3908583 FORWARDhighly similar to ( 575) HBP1C_WHEAT Transcription factor HBP-1b(c1) (Fragment) - Triticum aestivum (Wheat) protein|transcription factor, putative, expressed	1.19983
27.3.32	RNA.regulation of transcription.WRKY domain transcription factor family	loc_os02g16540.1	Transcript	weakly similar to ( 144) AT4G01250 | Symbols: WRKY22, AtWRKY22 | WRKY22; transcription factor | chr4:522839-524129 REVERSEWRKY protein|WRKY39, expressed	-1.96271
27.3.32	RNA.regulation of transcription.WRKY domain transcription factor family	loc_os01g43550.1	Transcript	weakly similar to ( 130) AT4G01250 | Symbols: WRKY22, AtWRKY22 | WRKY22; transcription factor | chr4:522839-524129 REVERSEWRKY protein|WRKY12, expressed	-1.36666
27.3.32	RNA.regulation of transcription.WRKY domain transcription factor family	loc_os11g45920.1	Transcript	very weakly similar to (90.1) AT4G11070 | Symbols: WRKY41, AtWRKY41 | WRKY41; transcription factor | chr4:6759303-6760763 FORWARDWRKY protein|WRKY63, expressed	1.14564
27.3.32	RNA.regulation of transcription.WRKY domain transcription factor family	loc_os06g05380.1	Transcript	weakly similar to ( 190) AT5G15130 | Symbols: WRKY72, ATWRKY72 | WRKY72; transcription factor | chr5:4904426-4906879 FORWARDWRKY protein|WRKY73, expressed	1.31077
27.3.32	RNA.regulation of transcription.WRKY domain transcription factor family	loc_os09g25060.1	Transcript	weakly similar to ( 164) AT1G80840 | Symbols: WRKY40, ATWRKY40 | WRKY40; transcription factor | chr1:30383834-30385356 FORWARDWRKY protein|WRKY76, expressed	-1.26491
27.3.32	RNA.regulation of transcription.WRKY domain transcription factor family	loc_os07g27670.1	Transcript	very weakly similar to (85.5) AT4G11070 | Symbols: WRKY41, AtWRKY41 | WRKY41; transcription factor | chr4:6759303-6760763 FORWARDWRKY protein|WRKY115, expressed	1.32447
27.3.32	RNA.regulation of transcription.WRKY domain transcription factor family	loc_os01g60600.1	Transcript	very weakly similar to (80.1) AT4G11070 | Symbols: WRKY41, AtWRKY41 | WRKY41; transcription factor | chr4:6759303-6760763 FORWARDWRKY protein|WRKY108, expressed	-1.39662
27.3.32	RNA.regulation of transcription.WRKY domain transcription factor family	loc_os05g40070.1	Transcript	protein|WRKY84, expressed	-3.84675
27.3.32	RNA.regulation of transcription.WRKY domain transcription factor family	loc_os05g50700.1	Transcript	weakly similar to ( 126) AT5G52830 | Symbols: WRKY27, ATWRKY27 | WRKY27; transcription factor | chr5:21410996-21412218 FORWARDWRKY protein|WRKY111, expressed	-3.31957
27.3.25	RNA.regulation of transcription.MYB domain transcription factor family	loc_os02g46980.1	Transcript	highly similar to ( 546) AT1G31920 | Symbols: | pentatricopeptide (PPR) repeat-containing protein | chr1:11461864-11463684 REVERSEvery weakly similar to (80.5) RF1_ORYSA Rf1 protein, mitochondrial precursor (PPR protein) (Fertility restorer) (Restorer for CMS) - Oryza sativa (Rice) protein|pentatricopeptide, putative, expressed	-1.22496
27.3.25	RNA.regulation of transcription.MYB domain transcription factor family	loc_os01g74410.1	Transcript	weakly similar to ( 173) AT5G59780 | Symbols: MYB59, ATMYB59-2 | MYB59 (MYB DOMAIN PROTEIN 59); DNA binding / transcription factor | chr5:24082425-24083255 REVERSEweakly similar to ( 179) MYBA2_ORYSA Myb-related protein MYBAS2 - Oryza sativa (Rice) protein|MYB family transcription factor, putative, expressed	1.23456
27.3.25	RNA.regulation of transcription.MYB domain transcription factor family	loc_os10g33810.1	Transcript	moderately similar to ( 217) AT3G23250 | Symbols: MYB15, ATY19, ATMYB15 | MYB15 (MYB DOMAIN PROTEIN 15); DNA binding / transcription factor | chr3:8309742-8310624 FORWARDmoderately similar to ( 213) MYB4_ORYSA Myb-related protein Myb4 (OsMyb4) (Transcription factor RLTR1) - Oryza sativa (Rice) protein|myb-related protein Myb4, putative, expressed	-1.51815
27.3.25	RNA.regulation of transcription.MYB domain transcription factor family	loc_os08g43550.1	Transcript	moderately similar to ( 266) AT4G38620 | Symbols: ATMYB4, MYB4 | MYB4; DNA binding / transcription factor | chr4:18053866-18054876 FORWARDmoderately similar to ( 320) MYB38_MAIZE Myb-related protein Zm38 - Zea mays (Maize) REB1 protein|MYB family transcription factor, putative, expressed	3.13937
27.3.25	RNA.regulation of transcription.MYB domain transcription factor family	loc_os01g62910.1	Transcript	highly similar to ( 660) AT3G46790 | Symbols: CRR2 | CRR2 (CHLORORESPIRATORY REDUCTION 2) | chr3:17231975-17233948 REVERSEvery weakly similar to (95.1) RF1_ORYSA Rf1 protein, mitochondrial precursor (PPR protein) (Fertility restorer) (Restorer for CMS) - Oryza sativa (Rice) protein|CRR2, putative, expressed	-1.03408
27.3.25	RNA.regulation of transcription.MYB domain transcription factor family	loc_os05g35500.1	Transcript	moderately similar to ( 258) AT4G09460 | Symbols: ATMYB6 | ATMYB6; DNA binding / transcription factor | chr4:5993019-5994038 FORWARDmoderately similar to ( 251) MYB38_MAIZE Myb-related protein Zm38 - Zea mays (Maize) REB1 protein|MYB family transcription factor, putative, expressed	-1.38288
27.3.25	RNA.regulation of transcription.MYB domain transcription factor family	loc_os02g41510.1	Transcript	moderately similar to ( 226) AT3G23250 | Symbols: MYB15, ATY19, ATMYB15 | MYB15 (MYB DOMAIN PROTEIN 15); DNA binding / transcription factor | chr3:8309742-8310624 FORWARDmoderately similar to ( 259) MYB4_ORYSA Myb-related protein Myb4 (OsMyb4) (Transcription factor RLTR1) - Oryza sativa (Rice) protein|MYB family transcription factor, putative, expressed	1.09264
27.3.25	RNA.regulation of transcription.MYB domain transcription factor family	loc_os01g49160.1	Transcript	moderately similar to ( 224) AT4G37780 | Symbols: MYB87, ATMYB87 | MYB87 (MYB DOMAIN PROTEIN 87); DNA binding / transcription factor | chr4:17758404-17759526 REVERSEweakly similar to ( 164) MYB4_ORYSA Myb-related protein Myb4 (OsMyb4) (Transcription factor RLTR1) - Oryza sativa (Rice) protein|MYB family transcription factor, putative, expressed	1.67034
27.3.25	RNA.regulation of transcription.MYB domain transcription factor family	loc_os06g14670.1	Transcript	moderately similar to ( 250) AT1G66230 | Symbols: MYB20, AtMYB20 | MYB20 (myb domain protein 20); DNA binding / transcription factor | chr1:24677322-24678246 FORWARDmoderately similar to ( 249) ODO1_PETHY ODORANT1 protein (MYB-like protein ODO1) - Petunia hybrida (Petunia) protein|ODORANT1, putative, expressed	-1.75413
27.3.25	RNA.regulation of transcription.MYB domain transcription factor family	loc_os07g13540.1	Transcript	highly similar to ( 507) AT2G22070 | Symbols: | pentatricopeptide (PPR) repeat-containing protein | chr2:9383602-9385962 FORWARDvery weakly similar to (94.0) RF1_ORYSA Rf1 protein, mitochondrial precursor (PPR protein) (Fertility restorer) (Restorer for CMS) - Oryza sativa (Rice) protein|pentatricopeptide repeat domain containing protein, putative, expressed	1.091
27.3.25	RNA.regulation of transcription.MYB domain transcription factor family	loc_os11g47460.1	Transcript	moderately similar to ( 218) AT5G59780 | Symbols: MYB59, ATMYB59-2 | MYB59 (MYB DOMAIN PROTEIN 59); DNA binding / transcription factor | chr5:24082425-24083255 REVERSEmoderately similar to ( 466) MYBA1_ORYSA Myb-related protein MYBAS1 - Oryza sativa (Rice) protein|MYB family transcription factor, putative, expressed	1.36299
27.3.25	RNA.regulation of transcription.MYB domain transcription factor family	loc_os03g60690.1	Transcript	moderately similar to ( 473) AT4G21065 | Symbols: | FUNCTIONS IN: molecular_function unknown; INVOLVED IN: biological_process unknown; CONTAINS InterPro DOMAIN/s: Pentatricopeptide repeat (InterPro:IPR002885); BEST Arabidopsis thaliana protein match is: pentatricopeptide (PPR) repeat-containing protein (TAIR:AT4G33170.1); Has 16184 Blast hits to 5257 proteins in 175 species: Archae - 0; Bacteria …	1.07008
27.3.25	RNA.regulation of transcription.MYB domain transcription factor family	loc_os03g51110.1	Transcript	moderately similar to ( 216) AT1G17950 | Symbols: ATMYB52, BW52, MYB52 | MYB52 (MYB DOMAIN PROTEIN 52); DNA binding / transcription factor | chr1:6177764-6179063 FORWARDvery weakly similar to (98.6) MYB1_MAIZE Myb-related protein Zm1 - Zea mays (Maize) REB1 protein|MYB family transcription factor, putative, expressed	1.30845
27.3.26	RNA.regulation of transcription.MYB-related transcription factor family	loc_os06g51260.1	Transcript	weakly similar to ( 124) AT5G37260 | Symbols: RVE2, CIR1 | RVE2 (REVEILLE 2); DNA binding / transcription factor | chr5:14751344-14752972 REVERSE protein|MYB family transcription factor, putative, expressed	-2.1328
27.3.26	RNA.regulation of transcription.MYB-related transcription factor family	loc_os01g64360.1	Transcript	weakly similar to ( 140) AT5G58900 | Symbols: | myb family transcription factor | chr5:23783275-23784667 REVERSE protein|MYB family transcription factor, putative, expressed	-1.18291
27.3.26	RNA.regulation of transcription.MYB-related transcription factor family	loc_os01g44390.1	Transcript	weakly similar to ( 102) AT1G75250 | Symbols: ATRL6 | ATRL6 (ARABIDOPSIS RAD-LIKE 6); transcription factor | chr1:28244463-28245453 REVERSE protein|MYB family transcription factor, putative, expressed	-1.21813
27.3.26	RNA.regulation of transcription.MYB-related transcription factor family	loc_os05g50340.1	Transcript	very weakly similar to (99.4) AT1G75250 | Symbols: ATRL6 | ATRL6 (ARABIDOPSIS RAD-LIKE 6); transcription factor | chr1:28244463-28245453 REVERSE protein|MYB family transcription factor, putative, expressed	-1.57313
27.3.26	RNA.regulation of transcription.MYB-related transcription factor family	loc_os04g49450.1	Transcript	weakly similar to ( 117) AT5G37260 | Symbols: RVE2, CIR1 | RVE2 (REVEILLE 2); DNA binding / transcription factor | chr5:14751344-14752972 REVERSE protein|MYB family transcription factor, putative, expressed	3.28313
27.3.8	RNA.regulation of transcription.C2C2(Zn) DOF zinc finger family	loc_os03g38870.1	Transcript	weakly similar to ( 113) AT5G65590 | Symbols: | Dof-type zinc finger domain-containing protein | chr5:26212084-26213034 REVERSEweakly similar to ( 101) PBF_MAIZE Dof zinc finger protein PBF (Prolamin box-binding factor) - Zea mays (Maize)zf-Dof protein|dof zinc finger domain containing protein, putative, expressed	-2.65327
16.1.1	secondary metabolism.isoprenoids.non-mevalonate pathway	loc_os02g51080.1	Transcript	highly similar to ( 637) AT1G74470 | Symbols: | geranylgeranyl reductase | chr1:27991248-27992845 FORWARDFixC UbiH protein|FAD binding domain containing protein, expressed	-1.60969
16.1.1.1	secondary metabolism.isoprenoids.non-mevalonate pathway.DXS	loc_os05g33840.1	Transcript	nearly identical (1150) AT4G15560 | Symbols: CLA1, DEF, CLA, DXS, DXPS2 | CLA1 (CLOROPLASTOS ALTERADOS 1); 1-deoxy-D-xylulose-5-phosphate synthase | chr4:8884218-8887254 FORWARDnearly identical (1393) DXS_ORYSA Probable 1-deoxy-D-xylulose-5-phosphate synthase, chloroplast precursor (EC 2.2.1.7) (1-deoxyxylulose-5-phosphate synthase) (DXP synthase) (DXPS) - Oryza sativa (Rice) PRK05444 Dxs PRK1257…	-2.62734
16.1.1.3	secondary metabolism.isoprenoids.non-mevalonate pathway.CMS	loc_os01g66360.1	Transcript	moderately similar to ( 340) AT2G02500 | Symbols: ISPD, ATMEPCT, MCT | ISPD; 2-C-methyl-D-erythritol 4-phosphate cytidylyltransferase | chr2:671054-673124 REVERSEispD IspD IspD ispDF protein|2-C-methyl-D-erythritol 4-phosphate cytidylyltransferase, putative, expressed	-1.0402
16.1.1.7	secondary metabolism.isoprenoids.non-mevalonate pathway.HDR	loc_os03g52170.1	Transcript	highly similar to ( 695) AT4G34350 | Symbols: CLB6, ISPH, HDR | HDR (4-HYDROXY-3-METHYLBUT-2-ENYL DIPHOSPHATE REDUCTASE); 4-hydroxy-3-methylbut-2-en-1-yl diphosphate reductase/ 4-hydroxy-3-methylbut-2-en-1-yl diphosphate synthase | chr4:16428681-16431038 REVERSEispH lytB LYTB PRK00087 PRK12360 protein|4-hydroxy-3-methylbut-2-enyl diphosphate reductase, putative, expressed	-1.0261
16.1.1.10	secondary metabolism.isoprenoids.non-mevalonate pathway.geranylgeranyl pyrophosphate synthase	loc_os05g50550.1	Transcript	moderately similar to ( 423) AT1G78510 | Symbols: SPS1 | SPS1 (solanesyl diphosphate synthase 1); trans-octaprenyltranstransferase | chr1:29535410-29537042 REVERSEweakly similar to ( 109) GGPPS_HEVBR Geranylgeranyl pyrophosphate synthetase, chloroplast precursor (GGPP synthetase) [Includes: Dimethylallyltranstransferase (EC 2.5.1.1); Geranyltranstransferase (EC 2.5.1.10); Farnesyltranstransferase…	-1.25168
16.1.2.2	secondary metabolism.isoprenoids.mevalonate pathway.HMG-CoA synthase	loc_os09g34960.1	Transcript	highly similar to ( 715) AT4G11820 | Symbols: MVA1 | MVA1; acetyl-CoA C-acetyltransferase/ hydroxymethylglutaryl-CoA synthase | chr4:7109124-7111901 REVERSE HMG_CoA_synt_C PksG HMG_CoA_synt_N init_cond_enzymes PRK04262 protein|hydroxymethylglutaryl-CoA synthase, putative, expressed	-1.21899
16.1.2.8	secondary metabolism.isoprenoids.mevalonate pathway.geranyl diphosphate synthase	loc_os08g09370.1	Transcript	moderately similar to ( 377) AT2G34630 | Symbols: GPPS, GPS1 | geranyl diphosphate synthase, putative / GPPS, putative / dimethylallyltransferase, putative / prenyl transferase, putative | chr2:14578689-14581632 FORWARDvery weakly similar to (90.5) GGPPS_HEVBR Geranylgeranyl pyrophosphate synthetase, chloroplast precursor (GGPP synthetase) [Includes: Dimethylallyltranstransferase (EC 2.5.1.1); Ge…	-1.38142
16.1.3	secondary metabolism.isoprenoids.tocopherol biosynthesis	loc_os11g42510.1	Transcript	moderately similar to ( 327) AT5G53970 | Symbols: | aminotransferase, putative | chr5:21910676-21912594 FORWARD COG0436 PRK08363 PRK09265 Aminotran_1_2 PRK05794 PRK05764 PRK07212 PRK07777 PRK06056 PRK08069 PRK08443 PRK07310 PRK08362 PRK06348 PRK07367 PRK08912 PRK06375 PRK07309 PRK06575 ARO8 PRK06108 PRK06855 PRK07543 PRK06836 PRK07683 PRK05957 PRK06507 PRK07568 PRK06107 PRK07682 PRK08361 PRK09082…	-1.10023
16.1.4.1	secondary metabolism.isoprenoids.carotenoids.phytoene synthase	loc_os12g43130.1	Transcript	highly similar to ( 508) AT5G17230 | Symbols: | phytoene synthase (PSY) / geranylgeranyl-diphosphate geranylgeranyl transferase | chr5:5659839-5662087 REVERSEhighly similar to ( 520) PSY_DAUCA Phytoene synthase, chloroplast precursor (EC 2.5.1.-) - Daucus carota (Carrot) SQS_PSY Trans_IPPS_HH ERG9 Isoprenoid_Biosyn_C1 Trans_IPPS protein|phytoene synthase, chloroplast precursor, putative, expressed	-1.10581
16.1.4.4	secondary metabolism.isoprenoids.carotenoids.lycopene epsilon cyclase	loc_os01g39960.1	Transcript	highly similar to ( 667) AT5G57030 | Symbols: LUT2 | LUT2 (LUTEIN DEFICIENT 2); lycopene epsilon cyclase | chr5:23077398-23079818 FORWARDmoderately similar to ( 269) LCYB_TOBAC Lycopene beta cyclase, chloroplast precursor (EC 1.14.-.-) - Nicotiana tabacum (Common tobacco)Lycopene_cycl protein|lycopene epsilon cyclase, chloroplast precursor, putative, expressed	-1.28121
16.1.5	secondary metabolism.isoprenoids.terpenoids	loc_os08g04500.1	Transcript	moderately similar to ( 264) AT5G23960 | Symbols: ATTPS21, TPS21 | TPS21 (TERPENE SYNTHASE 21); (-)-E-beta-caryophyllene synthase/ alpha-humulene synthase | chr5:8092969-8095128 FORWARDmoderately similar to ( 364) DCS1_GOSHI (+)-delta-cadinene synthase (EC 4.2.3.13) (D-cadinene synthase) - Gossypium hirsutum (Upland cotton)Terpene_cyclase_plant_C1 Terpene_cyclase_C1 Terpene_synth_C Terpene_synth …	-1.81498
16.1.5	secondary metabolism.isoprenoids.terpenoids	loc_os10g34790.1	Transcript	weakly similar to ( 158) AT1G61680 | Symbols: TPS14, ATTPS14 | TPS14 (TERPENE SYNTHASE 14); S-linalool synthase | chr1:22772455-22774687 REVERSEweakly similar to ( 161) DCS1_GOSHI (+)-delta-cadinene synthase (EC 4.2.3.13) (D-cadinene synthase) - Gossypium hirsutum (Upland cotton)Terpene_cyclase_plant_C1 Terpene_synth_C Terpene_synth Terpene_cyclase_C1 protein|terpene synthase, putative, expressed	-1.5852
16.1.5	secondary metabolism.isoprenoids.terpenoids	loc_os02g36210.1	Transcript	highly similar to ( 565) AT4G02780 | Symbols: GA1, ABC33, ATCPS1 | GA1 (GA REQUIRING 1); ent-copalyl diphosphate synthase/ magnesium ion binding | chr4:1237881-1244766 REVERSEhighly similar to ( 602) KSA_PEA Ent-kaurene synthase A, chloroplast precursor (EC 5.5.1.13) (Ent-copalyl diphosphate synthase) (KSA) - Pisum sativum (Garden pea)Terpene_cyclase_plant_C1 Terpene_synth Terpene_synth_C protein…	-1.3219
16.1.5	secondary metabolism.isoprenoids.terpenoids	loc_os02g04750.1	Transcript	moderately similar to ( 476) AT2G07050 | Symbols: CAS1 | CAS1 (cycloartenol synthase 1); cycloartenol synthase | chr2:2924629-2930295 FORWARD SQCY_1 SQCY SqhC ISOPREN_C2_like protein|cycloartenol synthase, putative, expressed	1.58966
16.1.5	secondary metabolism.isoprenoids.terpenoids	loc_os02g17780.1	Transcript	highly similar to ( 702) AT4G02780 | Symbols: GA1, ABC33, ATCPS1 | GA1 (GA REQUIRING 1); ent-copalyl diphosphate synthase/ magnesium ion binding | chr4:1237881-1244766 REVERSEhighly similar to ( 710) KSA_PEA Ent-kaurene synthase A, chloroplast precursor (EC 5.5.1.13) (Ent-copalyl diphosphate synthase) (KSA) - Pisum sativum (Garden pea)Terpene_cyclase_plant_C1 Terpene_synth Terpene_synth_C protein…	-3.47122
16.1.5	secondary metabolism.isoprenoids.terpenoids	loc_os04g27790.1	Transcript	moderately similar to ( 250) AT3G14490 | Symbols: | terpene synthase/cyclase family protein | chr3:4863631-4865949 REVERSEmoderately similar to ( 348) DCS1_GOSHI (+)-delta-cadinene synthase (EC 4.2.3.13) (D-cadinene synthase) - Gossypium hirsutum (Upland cotton)Terpene_cyclase_plant_C1 Terpene_cyclase_C1 Terpene_synth_C Terpene_synth protein|terpene synthase, putative, expressed	-2.46733
16.2	secondary metabolism.phenylpropanoids	loc_os05g37660.1	Transcript	moderately similar to ( 432) AT5G01210 | Symbols: | transferase family protein | chr5:84554-85981 FORWARDvery weakly similar to (82.0) HCBT3_DIACA Anthranilate N-benzoyltransferase protein 3 (EC 2.3.1.144) (Anthranilate N-hydroxycinnamoyl/benzoyltransferase 3) - Dianthus caryophyllus (Carnation) (Clove pink)Transferase protein|transferase family protein, putative, expressed	-1.5278
16.2	secondary metabolism.phenylpropanoids	loc_os01g63480.1	Transcript	moderately similar to ( 432) AT5G01210 | Symbols: | transferase family protein | chr5:84554-85981 FORWARDTransferase protein|transferase family protein, putative, expressed	1.43124
16.2	secondary metabolism.phenylpropanoids	loc_os08g14570.1	Transcript	highly similar to ( 920) AT4G30210 | Symbols: ATR2, AR2 | ATR2 (ARABIDOPSIS P450 REDUCTASE 2); NADPH-hemoprotein reductase | chr4:14796900-14800578 FORWARDhighly similar to ( 948) NCPR_CATRO NADPH--cytochrome P450 reductase (EC 1.6.2.4) (CPR) (P450R) - Catharanthus roseus (Rosy periwinkle) (Madagascar periwinkle) CysJ FAD_binding_1 cysJ PRK06214 Flavodoxin_1 protein|NADPH reductase, putative, exp…	-1.86299
16.2	secondary metabolism.phenylpropanoids	loc_os07g28040.1	Transcript	weakly similar to ( 164) AT4G35160 | Symbols: | O-methyltransferase family 2 protein | chr4:16730989-16732808 REVERSEmoderately similar to ( 251) ZRP4_MAIZE O-methyltransferase ZRP4 (EC 2.1.1.-) (OMT) - Zea mays (Maize) Methyltransf_2 protein|O-methyltransferase, putative, expressed	1.2596
16.2.1.6	secondary metabolism.phenylpropanoids.lignin biosynthesis.CCoAOMT	loc_os08g38900.1	Transcript	moderately similar to ( 244) AT4G34050 | Symbols: | caffeoyl-CoA 3-O-methyltransferase, putative | chr4:16310844-16311973 FORWARDmoderately similar to ( 248) CAMT_SOLTU Caffeoyl-CoA O-methyltransferase (EC 2.1.1.104) (Trans-caffeoyl-CoA 3-O-methyltransferase) (CCoAMT) (CCoAOMT) - Solanum tuberosum (Potato) Methyltransf_3 COG4122 protein|caffeoyl-CoA O-methyltransferase, putative, expressed	1.28667
16.2.1.10	secondary metabolism.phenylpropanoids.lignin biosynthesis.CAD	loc_os09g23540.1	Transcript	moderately similar to ( 352) AT4G37980 | Symbols: ELI3-1, ELI3, ATCAD7, CAD7 | ELI3-1 (ELICITOR-ACTIVATED GENE 3-1); binding / catalytic/ oxidoreductase/ zinc ion binding | chr4:17852670-17853914 FORWARDmoderately similar to ( 384) MTDH_FRAAN Probable mannitol dehydrogenase (EC 1.1.1.255) (NAD-dependent mannitol dehydrogenase) - Fragaria ananassa (Strawberry) AdhP PRK09422 AdhC Tdh ADH_N Qor tdh …	-1.0323
16.4.1	secondary metabolism.N misc.alkaloid-like	loc_os09g20684.1	Transcript	moderately similar to ( 205) AT3G57030 | Symbols: | strictosidine synthase family protein | chr3:21101653-21103204 REVERSEweakly similar to ( 125) STSY_CATRO Strictosidine synthase precursor (EC 4.3.3.2) - Catharanthus roseus (Rosy periwinkle) (Madagascar periwinkle) Str_synth protein|SMP-30/Gluconolaconase/LRE-like region containing protein, expressed	-1.66541
16.5.99.1	secondary metabolism.sulfur-containing.misc.alliinase	loc_os01g51980.1	Transcript	moderately similar to ( 414) AT1G34060 | Symbols: | alliinase family protein | chr1:12396561-12398299 REVERSEAlliinase_C EGF_alliinase protein|alliin lyase precursor, putative, expressed	-1.32893
16.8.1.21	secondary metabolism.flavonoids.anthocyanins.anthocyanin 5-aromatic acyltransferase	loc_os04g51660.1	Transcript	weakly similar to ( 164) AT3G29670 | Symbols: | transferase family protein | chr3:11527952-11529307 FORWARDTransferase protein|transferase family protein, putative, expressed	-1.96157
16.8.1.21	secondary metabolism.flavonoids.anthocyanins.anthocyanin 5-aromatic acyltransferase	loc_os07g23150.1	Transcript	weakly similar to ( 160) AT1G03940 | Symbols: | transferase family protein | chr1:1009542-1010951 REVERSETransferase protein|transferase family protein, putative, expressed	-1.90421
16.8.1.21	secondary metabolism.flavonoids.anthocyanins.anthocyanin 5-aromatic acyltransferase	loc_os02g28200.1	Transcript	weakly similar to ( 147) AT3G29670 | Symbols: | transferase family protein | chr3:11527952-11529307 FORWARDTransferase protein|transferase family protein, putative, expressed	-1.56399
16.8.4	secondary metabolism.flavonoids.flavonols	loc_os04g57180.1	Transcript	moderately similar to ( 257) AT5G07480 | Symbols: | oxidoreductase, 2OG-Fe(II) oxygenase family protein | chr5:2367167-2369554 FORWARDweakly similar to ( 126) FLS_SOLTU Flavonol synthase/flavanone 3-hydroxylase (EC 1.14.11.23) (EC 1.14.11.9) (FLS) - Solanum tuberosum (Potato) PcbC protein|flavonol synthase/flavanone 3-hydroxylase, putative, expressed	-2.18047
16.8.4	secondary metabolism.flavonoids.flavonols	loc_os10g40934.1	Transcript	moderately similar to ( 295) AT1G17020 | Symbols: SRG1, ATSRG1 | SRG1 (SENESCENCE-RELATED GENE 1); oxidoreductase, acting on diphenols and related substances as donors, oxygen as acceptor / oxidoreductase, acting on paired donors, with incorporation or reduction of molecular oxygen, 2-oxoglutarate as one donor, and inc | chr1:5820258-5821741 FORWARDweakly similar to ( 180) LDOX_MALDO Leucoanthocy…	2.11246
16.1	secondary metabolism.simple phenols	loc_os06g37080.1	Transcript	highly similar to ( 667) AT5G21105 | Symbols: | L-ascorbate oxidase/ copper ion binding / oxidoreductase | chr5:7174321-7177409 FORWARDhighly similar to ( 707) ASO_CUCSA L-ascorbate oxidase precursor (EC 1.10.3.3) (Ascorbase) (ASO) - Cucumis sativus (Cucumber) SufI Cu-oxidase_3 Cu-oxidase Cu-oxidase_2 protein|L-ascorbate oxidase precursor, putative, expressed	-1.30941
16.1	secondary metabolism.simple phenols	loc_os01g63190.1	Transcript	highly similar to ( 521) AT3G09220 | Symbols: LAC7 | LAC7 (laccase 7); laccase | chr3:2827434-2830477 REVERSEmoderately similar to ( 222) ASO_TOBAC L-ascorbate oxidase precursor (EC 1.10.3.3) (Ascorbase) (ASO) - Nicotiana tabacum (Common tobacco) Cu-oxidase_3 SufI Cu-oxidase_2 Cu-oxidase protein|laccase precursor protein, putative, expressed	-3.40279
20.2.1	stress.abiotic.heat	loc_os02g52270.1	Transcript	weakly similar to ( 131) AT2G33735 | Symbols: | DNAJ heat shock N-terminal domain-containing protein | chr2:14268532-14269394 REVERSE DnaJ DnaJ PRK10767 protein|heat shock protein DnaJ, putative, expressed	-2.28873
20.2.1	stress.abiotic.heat	loc_os02g02410.1	Transcript	highly similar to ( 992) AT5G42020 | Symbols: BIP | BIP2; ATP binding | chr5:16807697-16810480 REVERSEnearly identical (1068) BIP3_MAIZE Luminal-binding protein 3 precursor (BiP3) - Zea mays (Maize) HSP70 dnaK DnaK dnaK hscA hscA PRK11678 protein|DnaK family protein, putative, expressed	1.11265
20.2.1	stress.abiotic.heat	loc_os07g32950.1	Transcript	weakly similar to ( 134) AT2G20560 | Symbols: | DNAJ heat shock family protein | chr2:8848353-8849815 REVERSE DnaJ protein|dnaJ C terminal region family protein, expressed	1.19422
20.2.1	stress.abiotic.heat	loc_os08g35160.1	Transcript	very weakly similar to (85.9) AT3G14200 | Symbols: | DNAJ heat shock N-terminal domain-containing protein | chr3:4712881-4714361 REVERSEDnaJ protein|heat shock protein DnaJ, putative, expressed	-3.87435
20.2.1	stress.abiotic.heat	loc_os01g53020.1	Transcript	moderately similar to ( 370) AT2G42750 | Symbols: | DNAJ heat shock N-terminal domain-containing protein | chr2:17793404-17795419 FORWARD protein|heat shock protein DnaJ, putative, expressed	-1.29807
20.2.1	stress.abiotic.heat	loc_os02g10710.1	Transcript	very weakly similar to (99.8) AT1G52560 | Symbols: | 26.5 kDa class I small heat shock protein-like (HSP26.5-P) | chr1:19574783-19575766 REVERSE protein|hsp20/alpha crystallin family protein, putative, expressed	-1.41973
20.2.1	stress.abiotic.heat	loc_os11g01330.1	Transcript	moderately similar to ( 241) AT2G29970 | Symbols: | heat shock protein-related | chr2:12776601-12779784 FORWARD protein|expressed protein	-1.0476
20.2.1	stress.abiotic.heat	loc_os02g03570.1	Transcript	very weakly similar to ( 100) AT5G59720 | Symbols: HSP18.2 | HSP18.2 (heat shock protein 18.2) | chr5:24062632-24063117 FORWARDweakly similar to ( 108) HSP11_DAUCA 17.8 kDa class I heat shock protein (Clone DCHSP17.7) - Daucus carota (Carrot) HSP20 alpha-crystallin-Hsps IbpA protein|hsp20/alpha crystallin family protein, putative, expressed	-1.14035
20.2.1	stress.abiotic.heat	loc_os01g42190.1	Transcript	weakly similar to ( 120) AT1G71000 | Symbols: | heat shock protein binding | chr1:26769336-26770111 REVERSE DnaJ DnaJ protein|heat shock protein DnaJ, putative, expressed	-3.571
20.2.1	stress.abiotic.heat	loc_os05g46620.1	Transcript	moderately similar to ( 391) AT4G39150 | Symbols: | DNAJ heat shock N-terminal domain-containing protein | chr4:18233651-18235740 REVERSE DnaJ DnaJ PRK10767 protein|chaperone protein dnaJ 10, putative, expressed	-1.00438
20.2.2	stress.abiotic.cold	loc_os05g49170.1	Transcript	weakly similar to ( 154) AT1G29395 | Symbols: COR414-TM1 | COR414-TM1 | chr1:10288345-10289539 REVERSEWCOR413 protein|cold acclimation protein WCOR413, putative, expressed	-1.19473
20.2.2	stress.abiotic.cold	loc_os01g63010.1	Transcript	weakly similar to ( 181) AT3G03270 | Symbols: | universal stress protein (USP) family protein / early nodulin ENOD18 family protein | chr3:762136-763075 REVERSEUSP_Like Usp protein|universal stress protein domain containing protein, putative, expressed	-1.15357
20.2.3	stress.abiotic.drought/salt	loc_os02g45310.1	Transcript	highly similar to ( 773) AT4G00750 | Symbols: | dehydration-responsive family protein | chr4:314405-317507 FORWARDDUF248 protein|dehydration response related protein, putative, expressed	-1.20728
20.2.3	stress.abiotic.drought/salt	loc_os09g24900.1	Transcript	highly similar to ( 979) AT1G26850 | Symbols: | dehydration-responsive family protein | chr1:9301146-9303432 REVERSEDUF248 protein|methyltransferase, putative, expressed	-1.0991
20.2.99	stress.abiotic.unspecified	loc_os02g32980.1	Transcript	moderately similar to ( 222) AT3G10080 | Symbols: | germin-like protein, putative | chr3:3107476-3108159 REVERSEweakly similar to ( 147) GLP1_MESCR Germin-like protein precursor - Mesembryanthemum crystallinum (Common ice plant)Cupin_1 protein|Cupin domain containing protein, expressed	1.38575
20.2.99	stress.abiotic.unspecified	loc_os01g50900.1	Transcript	weakly similar to ( 183) AT1G02335 | Symbols: GL22 | GL22 (GERMIN-LIKE PROTEIN SUBFAMILY 2 MEMBER 2 PRECURSOR.); manganese ion binding / nutrient reservoir | chr1:463979-464876 REVERSEweakly similar to ( 177) NEC1_NICPL Nectarin-1 precursor (EC 1.15.1.1) (Superoxide dismutase [Mn]) - Nicotiana plumbaginifolia (Leadwort-leaved tobacco)Cupin_1 protein|Cupin domain containing protein, expressed	-3.55211
PXO99A vs Δimp infection (3d)
BinCode	BinName	id	type	description	log2FC
17.2.1	hormone metabolism.auxin.synthesis-degradation	loc_os06g47620.1	Transcript	moderately similar to ( 488) AT1G44350 | Symbols: ILL6 | ILL6; IAA-amino acid conjugate hydrolase/ metallopeptidase | chr1:16834749-16838201 REVERSEAbgB Peptidase_M20 protein|peptidase, putative, expressed	-1.67688
17.2.2	hormone metabolism.auxin.signal transduction	loc_os01g45550.1	Transcript	moderately similar to ( 476) AT1G23080 | Symbols: PIN7 | PIN7 (PIN-FORMED 7); auxin efflux transmembrane transporter/ auxin:hydrogen symporter/ transporter | chr1:8180768-8183406 REVERSEhighly similar to ( 806) PIN3A_ORYSA Probable auxin efflux carrier component 3a (OsPIN3a) - Oryza sativa (Rice)Mem_trans protein|auxin efflux carrier component, putative, expressed	-1.94585
17.2.3	hormone metabolism.auxin.induced-regulated-responsive-activated	loc_os11g05050.1	Transcript	moderately similar to ( 321) AT5G19140 | Symbols: ATAILP1, AILP1 | AILP1 | chr5:6423398-6425785 FORWARDweakly similar to ( 109) TSJT1_TOBAC Stem-specific protein TSJT1 - Nicotiana tabacum (Common tobacco)Wali7 protein|stem-specific protein TSJT1, putative, expressed	-1.76404
17.3.1.1.1	hormone metabolism.brassinosteroid.synthesis-degradation.BRs.DET2	loc_os07g06800.1	Transcript	weakly similar to ( 198) AT5G16010 | Symbols: | 3-oxo-5-alpha-steroid 4-dehydrogenase family protein / steroid 5-alpha-reductase family protein | chr5:5227982-5229012 FORWARD Steroid_dh protein|3-oxo-5-alpha-steroid 4-dehydrogenase, putative, expressed	-1.55911
17.5.2	hormone metabolism.ethylene.signal transduction	loc_os09g28440.1	Transcript	very weakly similar to (82.8) AT4G34410 | Symbols: RRTF1 | RRTF1 ({REDOX RESPONSIVE TRANSCRIPTION FACTOR 1); DNA binding / transcription factor | chr4:16451992-16452798 FORWARDAP2 AP2 protein|AP2 domain containing protein, expressed	-1.32505
17.5.2	hormone metabolism.ethylene.signal transduction	loc_os08g36920.1	Transcript	very weakly similar to (88.2) AT4G34410 | Symbols: RRTF1 | RRTF1 ({REDOX RESPONSIVE TRANSCRIPTION FACTOR 1); DNA binding / transcription factor | chr4:16451992-16452798 FORWARDAP2 AP2 protein|AP2 domain containing protein, expressed	-1.47201
17.5.2	hormone metabolism.ethylene.signal transduction	loc_os02g52670.1	Transcript	AP2 AP2 protein|AP2 domain containing protein, expressed	-1.24941
17.5.2	hormone metabolism.ethylene.signal transduction	loc_os09g35020.1	Transcript	protein|AP2 domain containing protein, expressed	-1.47249
17.5.3	hormone metabolism.ethylene.induced-regulated-responsive-activated	loc_os05g28740.1	Transcript	weakly similar to ( 118) AT3G62550 | Symbols: | universal stress protein (USP) family protein | chr3:23136194-23137074 FORWARDUSP_Like Usp protein|universal stress protein domain containing protein, putative, expressed	1.49026
17.7.1.5	hormone metabolism.jasmonate.synthesis-degradation.12-Oxo-PDA-reductase	loc_os06g11290.1	Transcript	moderately similar to ( 494) AT1G76680 | Symbols: OPR1, ATOPR1 | OPR1; 12-oxophytodienoate reductase | chr1:28776982-28778271 FORWARD OYE_like_FMN PRK10605 NemA Oxidored_FMN OYE_like_FMN_family OYE_YqiM_FMN OYE_like_4_FMN OYE_like_5_FMN OYE_like_3_FMN OYE_like_2_FMN PRK08255 DCR_FMN ER_like_FMN TMADH_HD_FMN protein|12-oxophytodienoate reductase, putative, expressed	-1.66602
10.1.30.1	cell wall.precursor synthesis.sugar kinases.galacturonic acid kinase	loc_os04g51880.1	Transcript	moderately similar to ( 455) AT3G10700 | Symbols: | GHMP kinase family protein | chr3:3346789-3350863 REVERSE PRK05322 GalK PRK03817 PRK05101 PRK00555 protein|GHMP kinases ATP-binding protein, putative, expressed	1.4725
10.2.1	cell wall.cellulose synthesis.cellulose synthase	loc_os09g30130.1	Transcript	highly similar to ( 734) AT1G55850 | Symbols: ATCSLE1, CSLE1 | ATCSLE1; cellulose synthase/ transferase, transferring glycosyl groups | chr1:20876752-20879414 FORWARDCellulose_synt protein|CSLE6 - cellulose synthase-like family E, expressed	-1.79769
10.2.1	cell wall.cellulose synthesis.cellulose synthase	loc_os04g35030.1	Transcript	moderately similar to ( 240) AT4G15290 | Symbols: ATCSLB05, CSLB05, ATCSLB5 | ATCSLB05; cellulose synthase/ transferase/ transferase, transferring glycosyl groups | chr4:8721693-8726599 REVERSECellulose_synt protein|CSLH3 - cellulose synthase-like family H, expressed	-1.65001
10.3	cell wall.hemicellulose synthesis	loc_os04g37650.1	Transcript	moderately similar to ( 444) AT1G14070 | Symbols: FUT7 | FUT7; fucosyltransferase/ transferase, transferring glycosyl groups | chr1:4818548-4820150 FORWARDmoderately similar to ( 457) FUT1_PEA Galactoside 2-alpha-L-fucosyltransferase (EC 2.4.1.69) (Xyloglucan alpha-(1,2)-fucosyltransferase) (PsFT1) - Pisum sativum (Garden pea)XG_FTase protein|xyloglucan fucosyltransferase, putative, expressed	-6.37862
10.5.4	cell wall.cell wall proteins.HRGP	loc_os05g48760.1	Transcript	weakly similar to ( 104) AT4G28300 | Symbols: | hydroxyproline-rich glycoprotein family protein | chr4:14015414-14016823 FORWARD protein|protein of unknown function DUF1421 domain containing protein, expressed	-1.34989
10.6.3	cell wall.degradation.pectate lyases and polygalacturonases	loc_os07g14160.1	Transcript	highly similar to ( 582) AT3G62110 | Symbols: | glycoside hydrolase family 28 protein / polygalacturonase (pectinase) family protein | chr3:22997313-22999503 REVERSEweakly similar to ( 102) PGLR_ACTCH Polygalacturonase precursor (EC 3.2.1.15) (PG) (Pectinase) - Actinidia chinensis (Kiwi) (Yangtao)PGU1 Glyco_hydro_28 protein|polygalacturonase, putative, expressed	1.15992
29.5	protein.degradation	loc_os07g32560.1	Transcript	moderately similar to ( 258) AT1G75460 | Symbols: | ATP-dependent protease La (LON) domain-containing protein | chr1:28327986-28328822 FORWARD COG2802 LON protein|ATP-dependent protease, putative, expressed	-1.15399
29.5	protein.degradation	loc_os04g47360.1	Transcript	highly similar to ( 999) AT1G76140 | Symbols: | serine-type endopeptidase/ serine-type peptidase | chr1:28571187-28574852 FORWARD COG1505 Peptidase_S9_N PtrB Peptidase_S9 PRK10115 DAP2 protein|OsPOP9 - Putative Prolyl Oligopeptidase homologue, expressed	-1.42167
29.5	protein.degradation	loc_os06g21380.1	Transcript	highly similar to ( 578) AT3G57680 | Symbols: | peptidase S41 family protein | chr3:21381054-21383629 FORWARDPrc TSPc Peptidase_S41 PRK11186 protein|OsCttP3 - Putative C-terminal processing peptidase homologue, expressed	-1.29274
29.5.9	protein.degradation.AAA type	loc_os07g09490.1	Transcript	moderately similar to ( 446) AT5G40010 | Symbols: AATP1 | AATP1 (AAA-ATPase 1); ATP binding / ATPase/ nucleoside-triphosphatase/ nucleotide binding | chr5:16020218-16021762 REVERSE protein|ATPase, putative, expressed	2.90824
29.5.11.4.2	protein.degradation.ubiquitin.E3.RING	loc_os08g32060.1	Transcript	moderately similar to ( 284) AT1G10560 | Symbols: PUB18, ATPUB18 | PUB18 (PLANT U-BOX 18); ubiquitin-protein ligase | chr1:3484613-3486706 FORWARDweakly similar to ( 147) SPL11_ORYSA Spotted leaf protein 11 (Spotted leaf11) (Cell death-related protein SPL11) - Oryza sativa (Rice)Ubox protein|spotted leaf 11, putative, expressed	-1.96068
29.5.11.4.2	protein.degradation.ubiquitin.E3.RING	loc_os09g20900.1	Transcript	weakly similar to ( 107) AT3G48030 | Symbols: | hypoxia-responsive family protein / zinc finger (C3HC4-type RING finger) family protein | chr3:17725410-17727954 REVERSE protein|hypoxia-responsive family protein, putative, expressed	-1.15949
29.5.11.4.3.2	protein.degradation.ubiquitin.E3.SCF.FBOX	loc_os04g31120.1	Transcript	moderately similar to ( 387) AT1G67480 | Symbols: | kelch repeat-containing F-box family protein | chr1:25277294-25278529 FORWARD protein|OsFBK14 - F-box domain and kelch repeat containing protein, expressed	-2.0272
21.1	redox.thioredoxin	loc_os05g07690.1	Transcript	weakly similar to ( 178) AT3G08710 | Symbols: ATH9 | ATH9 (thioredoxin H-type 9) | chr3:2645590-2646304 FORWARDweakly similar to ( 107) TRXH_WHEAT Thioredoxin H-type (TRX-H) (TrxTa) - Triticum aestivum (Wheat) TRX_family Thioredoxin TRX_PICOT protein|thioredoxin, putative, expressed	-1.32946
21.2.1	redox.ascorbate and glutathione.ascorbate	loc_os06g37080.1	Transcript	highly similar to ( 667) AT5G21105 | Symbols: | L-ascorbate oxidase/ copper ion binding / oxidoreductase | chr5:7174321-7177409 FORWARDhighly similar to ( 707) ASO_CUCSA L-ascorbate oxidase precursor (EC 1.10.3.3) (Ascorbase) (ASO) - Cucumis sativus (Cucumber) SufI Cu-oxidase_3 Cu-oxidase Cu-oxidase_2 protein|L-ascorbate oxidase precursor, putative, expressed	-1.43376
21.2.1.2	redox.ascorbate and glutathione.ascorbate.GDP-L-galactose-hexose-1-phosphate guanyltransferase	loc_os12g08810.1	Transcript	highly similar to ( 535) AT5G55120 | Symbols: VTC5 | VTC5 (VITAMIN C DEFECTIVE 5); GDP-D-glucose phosphorylase/ galactose-1-phosphate guanylyltransferase (GDP)/ quercetin 4'-O-glucosyltransferase | chr5:22369515-22371709 FORWARD protein|VTC2, putative, expressed	-1.70132
21.2.2	redox.ascorbate and glutathione.glutathione	loc_os04g46960.1	Transcript	moderately similar to ( 278) AT4G11600 | Symbols: ATGPX6, PHGPX, LSC803 | ATGPX6 (GLUTATHIONE PEROXIDASE 6); glutathione peroxidase | chr4:7010021-7011330 REVERSEmoderately similar to ( 276) GPX4_CITSI Probable phospholipid hydroperoxide glutathione peroxidase (EC 1.11.1.12) (PHGPx) (Salt-associated protein) - Citrus sinensis (Sweet orange) GSH_Peroxidase BtuE GSHPx PRK10606 protein|glutathione p…	-1.07133
26.4.1	misc.beta 1,3 glucan hydrolases.glucan endo-1,3-beta-glucosidase	loc_os05g41610.1	Transcript	moderately similar to ( 287) AT3G57270 | Symbols: BG1 | BG1 (BETA-1,3-GLUCANASE 1); catalytic/ cation binding / hydrolase, hydrolyzing O-glycosyl compounds | chr3:21191336-21193118 REVERSEmoderately similar to ( 423) E13F_HORVU Putative glucan endo-1,3-beta-glucosidase GVI precursor (EC 3.2.1.39) ((1->3)-beta-glucan endohydrolase GVI) ((1->3)-beta-glucanase isoenzyme GVI) (Beta-1,3-endoglucanase …	-1.14504
26.12	misc.peroxidases	loc_os06g20150.1	Transcript	moderately similar to ( 328) AT1G05260 | Symbols: RCI3, RCI3A | RCI3 (RARE COLD INDUCIBLE GENE 3); peroxidase | chr1:1529827-1531271 FORWARDmoderately similar to ( 368) PER1_ORYSA Peroxidase 1 precursor (EC 1.11.1.7) - Oryza sativa (Rice)secretory_peroxidase plant_peroxidase peroxidase protein|peroxidase precursor, putative, expressed	1.34975
26.12	misc.peroxidases	loc_os07g49360.1	Transcript	moderately similar to ( 375) AT2G37130 | Symbols: | peroxidase 21 (PER21) (P21) (PRXR5) | chr2:15598225-15599734 REVERSEweakly similar to ( 184) PERP7_BRARA Peroxidase P7 (EC 1.11.1.7) (TP7) - Brassica rapa (Turnip)secretory_peroxidase plant_peroxidase peroxidase protein|peroxidase precursor, putative, expressed	-1.33091
26.12	misc.peroxidases	loc_os07g48020.1	Transcript	moderately similar to ( 333) AT5G05340 | Symbols: | peroxidase, putative | chr5:1579142-1580819 REVERSEmoderately similar to ( 447) PER2_ORYSA Peroxidase 2 precursor (EC 1.11.1.7) - Oryza sativa (Rice)secretory_peroxidase plant_peroxidase peroxidase protein|peroxidase precursor, putative, expressed	1.96526
26.12	misc.peroxidases	loc_os01g07770.1	Transcript	moderately similar to ( 432) AT2G41480 | Symbols: | electron carrier/ heme binding / peroxidase | chr2:17296986-17298729 REVERSEmoderately similar to ( 360) PER2_ARAHY Cationic peroxidase 2 precursor (EC 1.11.1.7) (PNPC2) - Arachis hypogaea (Peanut)secretory_peroxidase plant_peroxidase peroxidase protein|peroxidase precursor, putative, expressed	-1.0193
26.9	misc.glutathione S transferases	loc_os10g38610.1	Transcript	weakly similar to ( 200) AT1G10360 | Symbols: ATGSTU18, GST29 | ATGSTU18 (GLUTATHIONE S-TRANSFERASE TAU 18); glutathione transferase | chr1:3395738-3396806 REVERSEmoderately similar to ( 247) GSTU6_ORYSA Probable glutathione S-transferase GSTU6 (EC 2.5.1.18) (28 kDa cold-induced protein) - Oryza sativa (Rice) GST_C_Tau GST_N_Tau Gst protein|glutathione S-transferase, putative, expressed	-1.30292
26.9	misc.glutathione S transferases	loc_os06g34380.1	Transcript	very weakly similar to (90.9) AT5G41220 | Symbols: ATGSTT3, GST10C | ATGSTT3 (GLUTATHIONE S-TRANSFERASE THETA 3); glutathione transferase | chr5:16494560-16496969 REVERSE protein|transposon protein, putative, Pong sub-class	3.78481
30.1.2	signalling.in sugar and nutrient physiology.pyruvate dehydrogenase kinase	loc_os07g44330.1	Transcript	highly similar to ( 546) AT3G06483 | Symbols: PDK, ATPDHK | PDK (PYRUVATE DEHYDROGENASE KINASE); ATP binding / histidine phosphotransfer kinase/ pyruvate dehydrogenase (acetyl-transferring) kinase | chr3:1990727-1992581 REVERSE protein|kinase, putative, expressed	-2.35294
30.2.11	signalling.receptor kinases.leucine rich repeat XI	loc_os02g17710.1	Transcript	moderately similar to ( 276) AT1G35710 | Symbols: | leucine-rich repeat transmembrane protein kinase, putative | chr1:13220940-13224386 FORWARDmoderately similar to ( 201) RPK1_IPONI Receptor-like protein kinase precursor (EC 2.7.11.1) - Ipomoea nil (Japanese morning glory) (Pharbitis nil) protein|receptor-like protein kinase 5 precursor, putative, expressed	1.18898
30.2.11	signalling.receptor kinases.leucine rich repeat XI	loc_os10g03050.1	Transcript	weakly similar to ( 194) AT1G35710 | Symbols: | leucine-rich repeat transmembrane protein kinase, putative | chr1:13220940-13224386 FORWARDweakly similar to ( 153) RPK1_IPONI Receptor-like protein kinase precursor (EC 2.7.11.1) - Ipomoea nil (Japanese morning glory) (Pharbitis nil) protein|leucine-rich repeat receptor protein kinase EXS precursor, putative, expressed	2.35006
30.2.17	signalling.receptor kinases.DUF 26	loc_os08g13860.1	Transcript	moderately similar to ( 333) AT4G23160 | Symbols: | protein kinase family protein | chr4:12129485-12134086 FORWARDmoderately similar to ( 252) POLX_TOBAC Retrovirus-related Pol polyprotein from transposon TNT 1-94 [Includes: Protease (EC 3.4.23.-); Reverse transcriptase (EC 2.7.7.49); Endonuclease] - Nicotiana tabacum (Common tobacco)RVT_2 protein|retrotransposon protein, putative, Ty1-copia subc…	-5.91236
30.2.17	signalling.receptor kinases.DUF 26	loc_os08g39760.1	Transcript	moderately similar to ( 205) AT4G23160 | Symbols: | protein kinase family protein | chr4:12129485-12134086 FORWARDweakly similar to ( 198) POLX_TOBAC Retrovirus-related Pol polyprotein from transposon TNT 1-94 [Includes: Protease (EC 3.4.23.-); Reverse transcriptase (EC 2.7.7.49); Endonuclease] - Nicotiana tabacum (Common tobacco)RVT_2 protein|retrotransposon protein, putative, unclassified, expr…	2.86853
30.2.19	signalling.receptor kinases.legume-lectin	loc_os07g03890.1	Transcript	highly similar to ( 634) AT3G53810 | Symbols: | lectin protein kinase, putative | chr3:19933153-19935186 REVERSEweakly similar to ( 197) PSKR_DAUCA Phytosulfokine receptor precursor (EC 2.7.11.1) (Phytosulfokine LRR receptor kinase) - Daucus carota (Carrot) Lectin_legB Pkinase S_TKc TyrKc S_TKc Pkinase_Tyr PTKc PTKc_EphR PTKc_Csk_like PTKc_Jak_rpt2 PTKc_EGFR_like SPS1 PTKc_Srm_Brk PTKc_EphR_A2 PT…	1.05386
30.2.19	signalling.receptor kinases.legume-lectin	loc_os07g15940.1	Transcript	moderately similar to ( 322) AT3G53810 | Symbols: | lectin protein kinase, putative | chr3:19933153-19935186 REVERSELectin_legB protein|legume lectins beta domain containing protein, expressed	1.17005
30.3	signalling.calcium	loc_os07g48340.1	Transcript	weakly similar to ( 170) AT4G20780 | Symbols: | calcium-binding protein, putative | chr4:11133309-11133884 REVERSEweakly similar to ( 153) CAST_SOLTU Calcium-binding protein CAST - Solanum tuberosum (Potato) protein|OsCML24 - Calmodulin-related calcium sensor protein, expressed	-1.09965
30.3	signalling.calcium	loc_os03g48270.1	Transcript	highly similar to ( 651) AT1G18890 | Symbols: ATCDPK1, CPK10 | ATCDPK1 (CALCIUM-DEPENDENT PROTEIN KINASE 1); calmodulin-dependent protein kinase/ kinase/ protein kinase | chr1:6523468-6525736 REVERSEmoderately similar to ( 470) CDPK_SOYBN Calcium-dependent protein kinase SK5 (EC 2.7.11.1) (CDPK) - Glycine max (Soybean) S_TKc S_TKc Pkinase SPS1 TyrKc Pkinase_Tyr FRQ1 PTKc PTKc_Csk_like protein|CAM…	-1.22675
30.11	signalling.light	loc_os01g14410.1	Transcript	weakly similar to ( 102) AT3G22840 | Symbols: ELIP1, ELIP | ELIP1 (EARLY LIGHT-INDUCABLE PROTEIN); chlorophyll binding | chr3:8084628-8085445 REVERSEweakly similar to ( 127) ELI5_HORVU High molecular mass early light-inducible protein HV58, chloroplast precursor (ELIP) - Hordeum vulgare (Barley) protein|early light-induced protein, chloroplast precursor, putative, expressed	-2.88549
30.11	signalling.light	loc_os07g08160.1	Transcript	weakly similar to ( 117) AT3G22840 | Symbols: ELIP1, ELIP | ELIP1 (EARLY LIGHT-INDUCABLE PROTEIN); chlorophyll binding | chr3:8084628-8085445 REVERSEweakly similar to ( 141) ELI5_HORVU High molecular mass early light-inducible protein HV58, chloroplast precursor (ELIP) - Hordeum vulgare (Barley) protein|early light-induced protein, chloroplast precursor, putative, expressed	-1.47032
30.11	signalling.light	loc_os02g04510.1	Transcript	highly similar to ( 788) AT1G16720 | Symbols: HCF173 | HCF173 (high chlorophyll fluorescence phenotype 173); binding / catalytic/ transcription repressor | chr1:5723161-5726248 FORWARD CIA30 protein|UOS1, putative, expressed	-2.6495
30.11	signalling.light	loc_os02g38120.1	Transcript	moderately similar to ( 438) AT1G67900 | Symbols: | phototropic-responsive NPH3 family protein | chr1:25467737-25469888 FORWARDweakly similar to ( 184) NPH3_ORYSA Coleoptile phototropism protein 1 (Non-phototropic hypocotyl 3-like protein) (NPH3-like protein) - Oryza sativa (Rice)NPH3 protein|BTBN3 - Bric-a-Brac, Tramtrack, Broad Complex BTB domain with non-phototropic hypocotyl 3 NPH3 domain, ex…	-1.572
30.11	signalling.light	loc_os07g08150.1	Transcript	very weakly similar to (97.4) AT3G22840 | Symbols: ELIP1, ELIP | ELIP1 (EARLY LIGHT-INDUCABLE PROTEIN); chlorophyll binding | chr3:8084628-8085445 REVERSEweakly similar to ( 106) ELI5_HORVU High molecular mass early light-inducible protein HV58, chloroplast precursor (ELIP) - Hordeum vulgare (Barley) protein|early light-induced protein, chloroplast precursor, putative, expressed	-2.54905
27.3.3	RNA.regulation of transcription.AP2/EREBP, APETALA2/Ethylene-responsive element binding protein family	loc_os06g03670.1	Transcript	weakly similar to ( 107) AT4G25480 | Symbols: DREB1A, CBF3, ATCBF3 | DREB1A (DEHYDRATION RESPONSE ELEMENT B1A); DNA binding / transcription activator/ transcription factor | chr4:13018353-13019003 REVERSEAP2 AP2 protein|dehydration-responsive element-binding protein, putative, expressed	-2.21679
27.3.3	RNA.regulation of transcription.AP2/EREBP, APETALA2/Ethylene-responsive element binding protein family	loc_os02g52670.1	Transcript	AP2 AP2 protein|AP2 domain containing protein, expressed	-1.24941
27.3.3	RNA.regulation of transcription.AP2/EREBP, APETALA2/Ethylene-responsive element binding protein family	loc_os09g35020.1	Transcript	protein|AP2 domain containing protein, expressed	-1.47249
27.3.26	RNA.regulation of transcription.MYB-related transcription factor family	loc_os02g45670.1	Transcript	moderately similar to ( 238) AT5G52660 | Symbols: | myb family transcription factor | chr5:21359423-21362037 REVERSE protein|myb-like DNA-binding domain containing protein, expressed	-1.18536
27.3.26	RNA.regulation of transcription.MYB-related transcription factor family	loc_os01g64360.1	Transcript	weakly similar to ( 140) AT5G58900 | Symbols: | myb family transcription factor | chr5:23783275-23784667 REVERSE protein|MYB family transcription factor, putative, expressed	-1.31502
27.3.26	RNA.regulation of transcription.MYB-related transcription factor family	loc_os04g49450.1	Transcript	weakly similar to ( 117) AT5G37260 | Symbols: RVE2, CIR1 | RVE2 (REVEILLE 2); DNA binding / transcription factor | chr5:14751344-14752972 REVERSE protein|MYB family transcription factor, putative, expressed	2.49458
27.3.26	RNA.regulation of transcription.MYB-related transcription factor family	loc_os05g50350.1	Transcript	very weakly similar to (92.8) AT1G75250 | Symbols: ATRL6 | ATRL6 (ARABIDOPSIS RAD-LIKE 6); transcription factor | chr1:28244463-28245453 REVERSE protein|MYB family transcription factor, putative, expressed	-1.86681
27.3.25	RNA.regulation of transcription.MYB domain transcription factor family	loc_os09g36730.1	Transcript	moderately similar to ( 291) AT4G38620 | Symbols: ATMYB4, MYB4 | MYB4; DNA binding / transcription factor | chr4:18053866-18054876 FORWARDmoderately similar to ( 372) MYB1_HORVU Myb-related protein Hv1 - Hordeum vulgare (Barley) REB1 protein|MYB family transcription factor, putative, expressed	1.21319
16.1.1.10	secondary metabolism.isoprenoids.non-mevalonate pathway.geranylgeranyl pyrophosphate synthase	loc_os05g50550.1	Transcript	moderately similar to ( 423) AT1G78510 | Symbols: SPS1 | SPS1 (solanesyl diphosphate synthase 1); trans-octaprenyltranstransferase | chr1:29535410-29537042 REVERSEweakly similar to ( 109) GGPPS_HEVBR Geranylgeranyl pyrophosphate synthetase, chloroplast precursor (GGPP synthetase) [Includes: Dimethylallyltranstransferase (EC 2.5.1.1); Geranyltranstransferase (EC 2.5.1.10); Farnesyltranstransferase…	-1.9439
16.1.2.9	secondary metabolism.isoprenoids.mevalonate pathway.farnesyl pyrophosphate synthetase	loc_os04g56230.1	Transcript	moderately similar to ( 444) AT5G47770 | Symbols: FPS1 | FPS1 (FARNESYL DIPHOSPHATE SYNTHASE 1); dimethylallyltranstransferase/ geranyltranstransferase | chr5:19345297-19347415 FORWARDmoderately similar to ( 441) FPPS_MAIZE Farnesyl pyrophosphate synthetase (FPP synthetase) (FPS) (Farnesyl diphosphate synthetase) [Includes: Dimethylallyltranstransferase (EC 2.5.1.1); Geranyltranstransferase (EC 2…	-1.58535
16.1.3	secondary metabolism.isoprenoids.tocopherol biosynthesis	loc_os11g42510.1	Transcript	moderately similar to ( 327) AT5G53970 | Symbols: | aminotransferase, putative | chr5:21910676-21912594 FORWARD COG0436 PRK08363 PRK09265 Aminotran_1_2 PRK05794 PRK05764 PRK07212 PRK07777 PRK06056 PRK08069 PRK08443 PRK07310 PRK08362 PRK06348 PRK07367 PRK08912 PRK06375 PRK07309 PRK06575 ARO8 PRK06108 PRK06855 PRK07543 PRK06836 PRK07683 PRK05957 PRK06507 PRK07568 PRK06107 PRK07682 PRK08361 PRK09082…	-1.59048
16.2	secondary metabolism.phenylpropanoids	loc_os08g14570.1	Transcript	highly similar to ( 920) AT4G30210 | Symbols: ATR2, AR2 | ATR2 (ARABIDOPSIS P450 REDUCTASE 2); NADPH-hemoprotein reductase | chr4:14796900-14800578 FORWARDhighly similar to ( 948) NCPR_CATRO NADPH--cytochrome P450 reductase (EC 1.6.2.4) (CPR) (P450R) - Catharanthus roseus (Rosy periwinkle) (Madagascar periwinkle) CysJ FAD_binding_1 cysJ PRK06214 Flavodoxin_1 protein|NADPH reductase, putative, exp…	-1.72299
16.2.1.3	secondary metabolism.phenylpropanoids.lignin biosynthesis.4CL	loc_os02g46970.1	Transcript	highly similar to ( 675) AT1G65060 | Symbols: 4CL3 | 4CL3; 4-coumarate-CoA ligase | chr1:24167927-24171457 REVERSEhighly similar to ( 955) 4CL2_ORYSA 4-coumarate--CoA ligase 2 (EC 6.2.1.12) (4CL 2) (4-coumaroyl-CoA synthase 2) - Oryza sativa (Rice) CaiC AMP-binding PRK08314 PRK08315 PRK08316 PRK07656 PRK07770 PRK05605 PRK06187 Acs PRK06178 PRK07684 PRK03640 PRK06710 PRK07059 PRK12583 PRK08974 PRK…	-2.07423
16.2.1.7	secondary metabolism.phenylpropanoids.lignin biosynthesis.CCR1	loc_os01g45200.1	Transcript	moderately similar to ( 311) AT5G14700 | Symbols: | cinnamoyl-CoA reductase-related | chr5:4740502-4743327 REVERSEweakly similar to ( 103) DFRA_VITVI Dihydroflavonol-4-reductase (EC 1.1.1.219) (DFR) (Dihydrokaempferol 4-reductase) - Vitis vinifera (Grape) protein|cinnamoyl-CoA reductase-related, putative, expressed	-1.04246
16.1	secondary metabolism.simple phenols	loc_os06g37080.1	Transcript	highly similar to ( 667) AT5G21105 | Symbols: | L-ascorbate oxidase/ copper ion binding / oxidoreductase | chr5:7174321-7177409 FORWARDhighly similar to ( 707) ASO_CUCSA L-ascorbate oxidase precursor (EC 1.10.3.3) (Ascorbase) (ASO) - Cucumis sativus (Cucumber) SufI Cu-oxidase_3 Cu-oxidase Cu-oxidase_2 protein|L-ascorbate oxidase precursor, putative, expressed	-1.43376
20.1.7	stress.biotic.PR-proteins	loc_os02g17710.1	Transcript	moderately similar to ( 276) AT1G35710 | Symbols: | leucine-rich repeat transmembrane protein kinase, putative | chr1:13220940-13224386 FORWARDmoderately similar to ( 201) RPK1_IPONI Receptor-like protein kinase precursor (EC 2.7.11.1) - Ipomoea nil (Japanese morning glory) (Pharbitis nil) protein|receptor-like protein kinase 5 precursor, putative, expressed	1.18898		1上调
20.2.1	stress.abiotic.heat	loc_os02g52270.1	Transcript	weakly similar to ( 131) AT2G33735 | Symbols: | DNAJ heat shock N-terminal domain-containing protein | chr2:14268532-14269394 REVERSE DnaJ DnaJ PRK10767 protein|heat shock protein DnaJ, putative, expressed	-1.40126
PXO99A vs ΔxanA infection (1d)
BinCode	BinName	id	type	description	log2FC
17.3.1.2.3	hormone metabolism.brassinosteroid.synthesis-degradation.sterols.CYP51	loc_os05g12040.1	Transcript	moderately similar to ( 483) AT1G11680 | Symbols: CYP51G1, EMB1738, CYP51A2, CYP51 | CYP51G1 (CYTOCHROME P450 51G1); oxygen binding / sterol 14-demethylase | chr1:3938925-3940585 FORWARDmoderately similar to ( 486) CP51_SORBI Cytochrome P450 51 (EC 1.14.13.70) (CYPLI) (P450-LIA1) (Obtusifoliol 14-alpha demethylase) - Sorghum bicolor (Sorghum) (Sorghum vulgare) p450 CypX protein|cytochrome P450 51…	2.71193
17.5.3	hormone metabolism.ethylene.induced-regulated-responsive-activated	loc_os01g32780.1	Transcript	weakly similar to ( 105) AT1G68300 | Symbols: | universal stress protein (USP) family protein | chr1:25598518-25599261 REVERSEUSP_Like Usp UspA protein|universal stress protein domain containing protein, putative, expressed	1.62274
17.7.1.5	hormone metabolism.jasmonate.synthesis-degradation.12-Oxo-PDA-reductase	loc_os06g11240.1	Transcript	highly similar to ( 508) AT1G76690 | Symbols: OPR2, ATOPR2 | OPR2 | chr1:28778976-28780355 FORWARD OYE_like_FMN PRK10605 NemA Oxidored_FMN OYE_like_FMN_family OYE_YqiM_FMN OYE_like_5_FMN OYE_like_4_FMN OYE_like_3_FMN DCR_FMN PRK08255 OYE_like_2_FMN TMADH_HD_FMN ER_like_FMN protein|12-oxophytodienoate reductase, putative, expressed	1.18159
17.7.1.5	hormone metabolism.jasmonate.synthesis-degradation.12-Oxo-PDA-reductase	loc_os06g11290.1	Transcript	moderately similar to ( 494) AT1G76680 | Symbols: OPR1, ATOPR1 | OPR1; 12-oxophytodienoate reductase | chr1:28776982-28778271 FORWARD OYE_like_FMN PRK10605 NemA Oxidored_FMN OYE_like_FMN_family OYE_YqiM_FMN OYE_like_4_FMN OYE_like_5_FMN OYE_like_3_FMN OYE_like_2_FMN PRK08255 DCR_FMN ER_like_FMN TMADH_HD_FMN protein|12-oxophytodienoate reductase, putative, expressed	1.76094
10.2	cell wall.cellulose synthesis	loc_os02g51060.1	Transcript	highly similar to ( 616) AT5G03760 | Symbols: ATCSLA09, CSLA09, ATCSLA9, CSLA9, RAT4 | ATCSLA09; mannan synthase/ transferase, transferring glycosyl groups | chr5:985910-990087 REVERSECOG1215 bcsA protein|CSLA6 - cellulose synthase-like family A; mannan synthase, expressed	-1.5119
10.6.1	cell wall.degradation.cellulases and beta -1,4-glucanases	loc_os03g53860.1	Transcript	highly similar to ( 885) AT5G20950 | Symbols: | glycosyl hydrolase family 3 protein | chr5:7107609-7110775 REVERSEBglX Glyco_hydro_3 Glyco_hydro_3_C protein|periplasmic beta-glucosidase precursor, putative, expressed	-2.86622
10.7	cell wall.modification	loc_os10g40730.1	Transcript	moderately similar to ( 206) AT1G65680 | Symbols: ATEXPB2, EXPB2, ATHEXP BETA 1.4 | ATEXPB2 (ARABIDOPSIS THALIANA EXPANSIN B2) | chr1:24427266-24428399 FORWARDhighly similar to ( 527) EXPB4_ORYSA Expansin-B4 precursor (OsEXPB4) (Beta-expansin-4) (OsaEXPb1.7) - Oryza sativa (Rice)Pollen_allerg_1 protein|expansin precursor, putative, expressed	-3.29633
10.8.1	cell wall.pectin*esterases.PME	loc_os01g20980.1	Transcript	highly similar to ( 564) AT4G02330 | Symbols: ATPMEPCRB | ATPMEPCRB; pectinesterase | chr4:1032479-1034928 FORWARDmoderately similar to ( 364) PME3_CITSI Pectinesterase-3 precursor (EC 3.1.1.11) (Pectin methylesterase 3) (PE 3) - Citrus sinensis (Sweet orange)Pectinesterase PemB PMEI protein|pectinesterase, putative, expressed	1.90458
10.8.2	cell wall.pectin*esterases.acetyl esterase	loc_os07g44070.1	Transcript	highly similar to ( 552) AT3G05910 | Symbols: | pectinacetylesterase, putative | chr3:1764509-1767240 REVERSE PAE protein|pectinacetylesterase domain containing protein, expressed	-1.33317
29.5.1	protein.degradation.subtilases	loc_os10g38080.1	Transcript	highly similar to ( 509) AT1G04110 | Symbols: SDD1 | SDD1 (STOMATAL DENSITY AND DISTRIBUTION); serine-type endopeptidase | chr1:1061457-1063784 REVERSEPA_subtilisin_like Peptidase_S8 protein|OsSub61 - Putative Subtilisin homologue, expressed	-2.73586
29.5.5	protein.degradation.serine protease	loc_os01g22980.1	Transcript	highly similar to ( 544) AT3G17180 | Symbols: scpl33 | scpl33 (serine carboxypeptidase-like 33); serine-type carboxypeptidase | chr3:5855861-5859157 REVERSEmoderately similar to ( 404) CBP22_HORVU Serine carboxypeptidase II-2 precursor (EC 3.4.16.6) (CP-MII.2) [Contains: Serine carboxypeptidase II-2 chain A; Serine carboxypeptidase II-2 chain B] (Fragment) - Hordeum vulgare (Barley) Peptidase_S10…	-1.46741
29.5.5	protein.degradation.serine protease	loc_os05g50570.1	Transcript	moderately similar to ( 337) AT1G15000 | Symbols: scpl50 | scpl50 (serine carboxypeptidase-like 50); serine-type carboxypeptidase | chr1:5168613-5169947 FORWARDweakly similar to ( 167) CBPX_ORYSA Serine carboxypeptidase-like precursor (EC 3.4.16.-) - Oryza sativa (Rice) Peptidase_S10 COG2939 protein|OsSCP29 - Putative Serine Carboxypeptidase homologue, expressed	2.16029
20.1.1	stress.biotic.respiratory burst	loc_os01g61880.1	Transcript	highly similar to ( 949) AT5G60010 | Symbols: | FAD binding / calcium ion binding / electron carrier/ iron ion binding / oxidoreductase/ oxidoreductase, acting on NADH or NADPH, with oxygen as acceptor / peroxidase/ superoxide-generating NADPH oxidase | chr5:24160456-24164755 FORWARD NAD_binding_6 NADPH_Ox FAD_binding_8 Ferric_reduct protein|respiratory burst oxidase, putative, expressed	-1.19503
20.1.7	stress.biotic.PR-proteins	loc_os11g42500.1	Transcript	weakly similar to ( 105) AT5G42510 | Symbols: | disease resistance-responsive family protein | chr5:16998268-16998816 REVERSEDirigent protein|dirigent, putative, expressed	-2.63564
21.1	redox.thioredoxin	loc_os04g57930.1	Transcript	weakly similar to ( 158) AT1G50320 | Symbols: ATHX, ATX | ATHX; enzyme activator | chr1:18638606-18639464 REVERSEvery weakly similar to (87.0) TRXM_PEA Thioredoxin M-type, chloroplast precursor (TRX-M) - Pisum sativum (Garden pea) Thioredoxin TRX_family trxA PRK10996 protein|thioredoxin, putative, expressed	-1.06049
21.5	redox.peroxiredoxin	loc_os02g09940.1	Transcript	moderately similar to ( 243) AT3G52960 | Symbols: | peroxiredoxin type 2, putative | chr3:19639699-19640403 FORWARD PRX5_like AHP1 Redoxin PRX_family protein|peroxiredoxin, putative, expressed	-1.75981
26.12	misc.peroxidases	loc_os06g48030.1	Transcript	moderately similar to ( 318) AT2G18980 | Symbols: | peroxidase, putative | chr2:8233419-8235294 REVERSEweakly similar to ( 178) PER2_ARAHY Cationic peroxidase 2 precursor (EC 1.11.1.7) (PNPC2) - Arachis hypogaea (Peanut)secretory_peroxidase plant_peroxidase peroxidase ascorbate_peroxidase protein|peroxidase precursor, putative, expressed	-2.0756
26.12	misc.peroxidases	loc_os12g08920.1	Transcript	moderately similar to ( 295) AT4G25980 | Symbols: | cationic peroxidase, putative | chr4:13189393-13191507 FORWARDmoderately similar to ( 239) PER2_ARAHY Cationic peroxidase 2 precursor (EC 1.11.1.7) (PNPC2) - Arachis hypogaea (Peanut)secretory_peroxidase plant_peroxidase peroxidase protein|peroxidase precursor, putative, expressed	-7.02098
26.12	misc.peroxidases	loc_os01g19020.1	Transcript	weakly similar to ( 182) AT5G14130 | Symbols: | peroxidase, putative | chr5:4558862-4560028 REVERSEweakly similar to ( 174) PER1_ORYSA Peroxidase 1 precursor (EC 1.11.1.7) - Oryza sativa (Rice)secretory_peroxidase peroxidase plant_peroxidase protein|peroxidase precursor, putative, expressed	-3.99384
26.12	misc.peroxidases	loc_os10g02040.1	Transcript	moderately similar to ( 327) AT5G06720 | Symbols: | peroxidase, putative | chr5:2077567-2078857 REVERSEmoderately similar to ( 284) PER2_CUCSA Peroxidase 2 (EC 1.11.1.7) (CUP2) (Fragment) - Cucumis sativus (Cucumber)secretory_peroxidase plant_peroxidase peroxidase ascorbate_peroxidase protein|peroxidase precursor, putative, expressed	-4.7562
26.9	misc.glutathione S transferases	loc_os10g22070.1	Transcript	very weakly similar to (97.4) AT1G59670 | Symbols: ATGSTU15 | ATGSTU15 (GLUTATHIONE S-TRANSFERASE TAU 15); glutathione transferase | chr1:21930035-21931228 FORWARDweakly similar to ( 122) GSTU6_ORYSA Probable glutathione S-transferase GSTU6 (EC 2.5.1.18) (28 kDa cold-induced protein) - Oryza sativa (Rice) GST_C_Tau GST_N_Tau protein|glutathione S-transferase, putative, expressed	1.32833
30.2.16	signalling.receptor kinases.Catharanthus roseus-like RLK1	loc_os03g17300.1	Transcript	highly similar to ( 748) AT3G46290 | Symbols: | protein kinase, putative | chr3:17013009-17015501 FORWARDmoderately similar to ( 264) NORK_MEDTR Nodulation receptor kinase precursor (EC 2.7.11.1) (Does not make infections protein 2) (Symbiosis receptor-like kinase) (MtSYMRK) - Medicago truncatula (Barrel medic) Pkinase_Tyr TyrKc PTKc S_TKc S_TKc Pkinase PTKc_Jak_rpt2 PTKc_Srm_Brk PTKc_Csk_like SP…	-1.35031
30.2.17	signalling.receptor kinases.DUF 26	loc_os12g34770.1	Transcript	moderately similar to ( 290) AT4G23160 | Symbols: | protein kinase family protein | chr4:12129485-12134086 FORWARDnearly identical (1045) POLX_TOBAC Retrovirus-related Pol polyprotein from transposon TNT 1-94 [Includes: Protease (EC 3.4.23.-); Reverse transcriptase (EC 2.7.7.49); Endonuclease] - Nicotiana tabacum (Common tobacco)RVT_2 rve protein|retrotransposon protein, putative, Ty1-copia subcl…	-6.02611
27.3.3	RNA.regulation of transcription.AP2/EREBP, APETALA2/Ethylene-responsive element binding protein family	loc_os09g11480.1	Transcript	very weakly similar to (80.9) AT2G33710 | Symbols: | AP2 domain-containing transcription factor family protein | chr2:14259271-14260652 REVERSEAP2 AP2 protein|AP2 domain containing protein, expressed	-1.03652
27.3.3	RNA.regulation of transcription.AP2/EREBP, APETALA2/Ethylene-responsive element binding protein family	loc_os02g45450.1	Transcript	weakly similar to ( 119) AT4G25470 | Symbols: CBF2, DREB1C, FTQ4, ATCBF2 | CBF2 (C-REPEAT/DRE BINDING FACTOR 2); DNA binding / transcription activator/ transcription factor | chr4:13015436-13016086 REVERSEAP2 AP2 protein|dehydration-responsive element-binding protein, putative, expressed	-1.31947
27.3.25	RNA.regulation of transcription.MYB domain transcription factor family	loc_os02g09480.1	Transcript	moderately similar to ( 202) AT5G67300 | Symbols: ATMYBR1, ATMYB44, MYBR1 | MYBR1 (MYB DOMAIN PROTEIN R1); DNA binding / transcription factor | chr5:26854109-26855026 FORWARDweakly similar to ( 117) MYB4_ORYSA Myb-related protein Myb4 (OsMyb4) (Transcription factor RLTR1) - Oryza sativa (Rice) REB1 protein|myb-like DNA-binding domain containing protein, putative, expressed	-1.20572
16.1.5	secondary metabolism.isoprenoids.terpenoids	loc_os04g27340.1	Transcript	moderately similar to ( 242) AT3G14520 | Symbols: | terpene synthase/cyclase family protein | chr3:4875868-4878243 REVERSEmoderately similar to ( 321) DCS1_GOSHI (+)-delta-cadinene synthase (EC 4.2.3.13) (D-cadinene synthase) - Gossypium hirsutum (Upland cotton)Terpene_cyclase_plant_C1 Terpene_cyclase_C1 Terpene_synth_C Terpene_synth protein|terpene synthase, putative, expressed	3.28718
16.1	secondary metabolism.simple phenols	loc_os01g63190.1	Transcript	highly similar to ( 521) AT3G09220 | Symbols: LAC7 | LAC7 (laccase 7); laccase | chr3:2827434-2830477 REVERSEmoderately similar to ( 222) ASO_TOBAC L-ascorbate oxidase precursor (EC 1.10.3.3) (Ascorbase) (ASO) - Nicotiana tabacum (Common tobacco) Cu-oxidase_3 SufI Cu-oxidase_2 Cu-oxidase protein|laccase precursor protein, putative, expressed	-3.40729
20.2.99	stress.abiotic.unspecified	loc_os03g18600.1	Transcript	weakly similar to ( 152) AT2G38310 | Symbols: | unknown protein | chr2:16050251-16050874 FORWARD protein|cyclase/dehydrase family protein, putative, expressed	-1.51289
PXO99A vs ΔxanA infection (3d)
BinCode	BinName	id	type	description	log2FC
17.2.3	hormone metabolism.auxin.induced-regulated-responsive-activated	loc_os11g05050.1	Transcript	moderately similar to ( 321) AT5G19140 | Symbols: ATAILP1, AILP1 | AILP1 | chr5:6423398-6425785 FORWARDweakly similar to ( 109) TSJT1_TOBAC Stem-specific protein TSJT1 - Nicotiana tabacum (Common tobacco)Wali7 protein|stem-specific protein TSJT1, putative, expressed	-1.2294
17.1.1.1.10	hormone metabolism.abscisic acid.synthesis-degradation.synthesis.9-cis-epoxycarotenoid dioxygenase	loc_os07g05940.1	Transcript	highly similar to ( 729) AT1G78390 | Symbols: NCED9, ATNCED9 | NCED9 (NINE-CIS-EPOXYCAROTENOID DIOXYGENASE 9); 9-cis-epoxycarotenoid dioxygenase | chr1:29490895-29492868 REVERSE RPE65 COG3670 protein|9-cis-epoxycarotenoid dioxygenase 1, chloroplast precursor, putative, expressed	1.9799
17.5.1	hormone metabolism.ethylene.synthesis-degradation	loc_os03g03034.1	Transcript	moderately similar to ( 460) AT5G24530 | Symbols: DMR6 | DMR6 (DOWNY MILDEW RESISTANT 6); oxidoreductase/ oxidoreductase, acting on paired donors, with incorporation or reduction of molecular oxygen, 2-oxoglutarate as one donor, and incorporation of one atom each of oxygen into both donors | chr5:8378964-8383154 FORWARDmoderately similar to ( 233) FL3H_MALDO Naringenin,2-oxoglutarate 3-dioxygenas…	2.46759
10.2.1	cell wall.cellulose synthesis.cellulose synthase	loc_os01g54620.1	Transcript	nearly identical (1497) AT4G18780 | Symbols: CESA8, IRX1, ATCESA8, LEW2 | IRX1 (IRREGULAR XYLEM 1); cellulose synthase/ transferase, transferring glycosyl groups | chr4:10312846-10316719 REVERSECellulose_synt protein|CESA4 - cellulose synthase, expressed	2.82114
10.2.1	cell wall.cellulose synthesis.cellulose synthase	loc_os09g30130.1	Transcript	highly similar to ( 734) AT1G55850 | Symbols: ATCSLE1, CSLE1 | ATCSLE1; cellulose synthase/ transferase, transferring glycosyl groups | chr1:20876752-20879414 FORWARDCellulose_synt protein|CSLE6 - cellulose synthase-like family E, expressed	-1.47344
10.5.3	cell wall.cell wall proteins.LRR	loc_os07g07990.1	Transcript	moderately similar to ( 370) AT3G24480 | Symbols: | leucine-rich repeat family protein / extensin family protein | chr3:8901154-8902638 REVERSEweakly similar to ( 109) RPK1_IPONI Receptor-like protein kinase precursor (EC 2.7.11.1) - Ipomoea nil (Japanese morning glory) (Pharbitis nil) protein|uncharacterized protein At4g06744 precursor, putative, expressed	1.54834
10.6.3	cell wall.degradation.pectate lyases and polygalacturonases	loc_os01g19170.1	Transcript	moderately similar to ( 479) AT1G02460 | Symbols: | glycoside hydrolase family 28 protein / polygalacturonase (pectinase) family protein | chr1:504897-507099 REVERSEmoderately similar to ( 257) PGLR_ACTCH Polygalacturonase precursor (EC 3.2.1.15) (PG) (Pectinase) - Actinidia chinensis (Kiwi) (Yangtao)Glyco_hydro_28 PGU1 protein|polygalacturonase, putative, expressed	1.94683
10.8.1	cell wall.pectin*esterases.PME	loc_os01g20980.1	Transcript	highly similar to ( 564) AT4G02330 | Symbols: ATPMEPCRB | ATPMEPCRB; pectinesterase | chr4:1032479-1034928 FORWARDmoderately similar to ( 364) PME3_CITSI Pectinesterase-3 precursor (EC 3.1.1.11) (Pectin methylesterase 3) (PE 3) - Citrus sinensis (Sweet orange)Pectinesterase PemB PMEI protein|pectinesterase, putative, expressed	4.10771
29.5	protein.degradation	loc_os04g47360.1	Transcript	highly similar to ( 999) AT1G76140 | Symbols: | serine-type endopeptidase/ serine-type peptidase | chr1:28571187-28574852 FORWARD COG1505 Peptidase_S9_N PtrB Peptidase_S9 PRK10115 DAP2 protein|OsPOP9 - Putative Prolyl Oligopeptidase homologue, expressed	-1.25882
29.5.4	protein.degradation.aspartate protease	loc_os01g50170.1	Transcript	weakly similar to ( 157) AT2G03200 | Symbols: | aspartyl protease family protein | chr2:966506-967891 REVERSE protein|eukaryotic aspartyl protease domain containing protein, expressed	1.25501
29.5.11.4.3.2	protein.degradation.ubiquitin.E3.SCF.FBOX	loc_os08g36570.1	Transcript	moderately similar to ( 418) AT1G10780 | Symbols: | F-box family protein | chr1:3592875-3594310 REVERSE protein|F-box protein, putative, expressed	1.56512
29.5.11.4.3.2	protein.degradation.ubiquitin.E3.SCF.FBOX	loc_os04g31120.1	Transcript	moderately similar to ( 387) AT1G67480 | Symbols: | kelch repeat-containing F-box family protein | chr1:25277294-25278529 FORWARD protein|OsFBK14 - F-box domain and kelch repeat containing protein, expressed	-1.60653
21.4	redox.glutaredoxins	loc_os01g13480.1	Transcript	weakly similar to ( 178) AT1G64500 | Symbols: | glutaredoxin family protein | chr1:23953270-23954376 FORWARD GRX_GRX_like protein|glutaredoxin, putative, expressed	-1.05037
26.12	misc.peroxidases	loc_os06g48010.1	Transcript	moderately similar to ( 291) AT2G18980 | Symbols: | peroxidase, putative | chr2:8233419-8235294 REVERSEweakly similar to ( 194) PER2_ARAHY Cationic peroxidase 2 precursor (EC 1.11.1.7) (PNPC2) - Arachis hypogaea (Peanut)secretory_peroxidase plant_peroxidase peroxidase ascorbate_peroxidase protein|peroxidase precursor, putative, expressed	2.83407
26.12	misc.peroxidases	loc_os01g22352.1	Transcript	moderately similar to ( 207) AT5G66390 | Symbols: | peroxidase 72 (PER72) (P72) (PRXR8) | chr5:26516063-26517329 REVERSEmoderately similar to ( 204) PER2_ORYSA Peroxidase 2 precursor (EC 1.11.1.7) - Oryza sativa (Rice)secretory_peroxidase plant_peroxidase peroxidase protein|peroxidase precursor, putative, expressed	2.20003
26.9	misc.glutathione S transferases	loc_os10g38360.1	Transcript	weakly similar to ( 180) AT1G10360 | Symbols: ATGSTU18, GST29 | ATGSTU18 (GLUTATHIONE S-TRANSFERASE TAU 18); glutathione transferase | chr1:3395738-3396806 REVERSEweakly similar to ( 191) GSTU6_ORYSA Probable glutathione S-transferase GSTU6 (EC 2.5.1.18) (28 kDa cold-induced protein) - Oryza sativa (Rice) GST_C_Tau GST_N_Tau Gst protein|glutathione S-transferase, putative, expressed	2.99264
26.9	misc.glutathione S transferases	loc_os09g20220.1	Transcript	moderately similar to ( 227) AT1G17180 | Symbols: ATGSTU25 | ATGSTU25 (GLUTATHIONE S-TRANSFERASE TAU 25); glutathione transferase | chr1:5872208-5872958 FORWARDmoderately similar to ( 231) GSTX4_TOBAC Probable glutathione S-transferase (EC 2.5.1.18) (Auxin-induced protein PCNT107) - Nicotiana tabacum (Common tobacco) GST_C_Tau GST_N_Tau Gst protein|glutathione S-transferase, putative, expressed	3.96064
26.9	misc.glutathione S transferases	loc_os01g72140.1	Transcript	weakly similar to ( 186) AT2G29420 | Symbols: ATGSTU7, GST25 | ATGSTU7 (ARABIDOPSIS THALIANA GLUTATHIONE S-TRANSFERASE TAU 7); glutathione transferase | chr2:12618111-12618871 REVERSEweakly similar to ( 193) GSTX6_SOYBN Probable glutathione S-transferase (EC 2.5.1.18) (Heat shock protein 26A) (G2-4) - Glycine max (Soybean) GST_C_Tau GST_N_Tau Gst protein|glutathione S-transferase, putative, expre…	3.98548
26.9	misc.glutathione S transferases	loc_os05g34150.1	Transcript	weakly similar to ( 184) AT2G29420 | Symbols: ATGSTU7, GST25 | ATGSTU7 (ARABIDOPSIS THALIANA GLUTATHIONE S-TRANSFERASE TAU 7); glutathione transferase | chr2:12618111-12618871 REVERSEweakly similar to ( 183) GSTX6_SOYBN Probable glutathione S-transferase (EC 2.5.1.18) (Heat shock protein 26A) (G2-4) - Glycine max (Soybean) GST_C_Tau GST_N_Tau Gst protein|glutathione S-transferase, putative, expre…	3.09817
30.2.11	signalling.receptor kinases.leucine rich repeat XI	loc_os05g44770.1	Transcript	highly similar to ( 746) AT5G25930 | Symbols: | leucine-rich repeat family protein / protein kinase family protein | chr5:9050880-9053978 FORWARDmoderately similar to ( 373) RPK1_IPONI Receptor-like protein kinase precursor (EC 2.7.11.1) - Ipomoea nil (Japanese morning glory) (Pharbitis nil) S_TKc S_TKc Pkinase_Tyr PTKc Pkinase TyrKc PTKc_EphR SPS1 PTKc_Trk PTKc_Jak_rpt2 PTKc_Musk PTKc_EphR_A2 PT…	1.42747
30.2.17	signalling.receptor kinases.DUF 26	loc_os08g13860.1	Transcript	moderately similar to ( 333) AT4G23160 | Symbols: | protein kinase family protein | chr4:12129485-12134086 FORWARDmoderately similar to ( 252) POLX_TOBAC Retrovirus-related Pol polyprotein from transposon TNT 1-94 [Includes: Protease (EC 3.4.23.-); Reverse transcriptase (EC 2.7.7.49); Endonuclease] - Nicotiana tabacum (Common tobacco)RVT_2 protein|retrotransposon protein, putative, Ty1-copia subc…	-5.79374
30.2.99	signalling.receptor kinases.misc	loc_os09g38830.1	Transcript	moderately similar to ( 330) AT1G21230 | Symbols: WAK5 | WAK5 (WALL ASSOCIATED KINASE 5); kinase/ protein serine/threonine kinase | chr1:7429980-7432346 FORWARDweakly similar to ( 187) NORK_MEDTR Nodulation receptor kinase precursor (EC 2.7.11.1) (Does not make infections protein 2) (Symbiosis receptor-like kinase) (MtSYMRK) - Medicago truncatula (Barrel medic) TyrKc Pkinase_Tyr S_TKc PTKc Pkinas…	3.30803
30.2.99	signalling.receptor kinases.misc	loc_os09g38834.1	Transcript	moderately similar to ( 456) AT1G21270 | Symbols: WAK2 | WAK2; ATP binding / calcium ion binding / protein kinase/ protein serine/threonine kinase | chr1:7444997-7447345 FORWARDweakly similar to ( 196) CRI4_MAIZE Putative receptor protein kinase CRINKLY4 precursor (EC 2.7.11.1) - Zea mays (Maize) TyrKc Pkinase_Tyr S_TKc PTKc Pkinase S_TKc SPS1 PTKc_Csk_like PTKc_Frk_like PTKc_Src_like PTKc_Jak_rp…	2.98718
30.3	signalling.calcium	loc_os10g28240.1	Transcript	highly similar to ( 980) AT3G22910 | Symbols: | calcium-transporting ATPase, plasma membrane-type, putative / Ca(2+)-ATPase, putative (ACA13) | chr3:8116335-8119388 REVERSEhighly similar to ( 673) ACA5_ORYSA Probable calcium-transporting ATPase 5, plasma membrane-type (EC 3.6.3.8) (Ca(2+)-ATPase isoform 5) - Oryza sativa (Rice) MgtA PRK10517 E1-E2_ATPase KdpB PRK01122 ZntA zntA PRK10671 protein|c…	2.10488
30.11	signalling.light	loc_os01g14410.1	Transcript	weakly similar to ( 102) AT3G22840 | Symbols: ELIP1, ELIP | ELIP1 (EARLY LIGHT-INDUCABLE PROTEIN); chlorophyll binding | chr3:8084628-8085445 REVERSEweakly similar to ( 127) ELI5_HORVU High molecular mass early light-inducible protein HV58, chloroplast precursor (ELIP) - Hordeum vulgare (Barley) protein|early light-induced protein, chloroplast precursor, putative, expressed	-2.19961
30.11	signalling.light	loc_os02g04510.1	Transcript	highly similar to ( 788) AT1G16720 | Symbols: HCF173 | HCF173 (high chlorophyll fluorescence phenotype 173); binding / catalytic/ transcription repressor | chr1:5723161-5726248 FORWARD CIA30 protein|UOS1, putative, expressed	-1.20795
30.11	signalling.light	loc_os07g08150.1	Transcript	very weakly similar to (97.4) AT3G22840 | Symbols: ELIP1, ELIP | ELIP1 (EARLY LIGHT-INDUCABLE PROTEIN); chlorophyll binding | chr3:8084628-8085445 REVERSEweakly similar to ( 106) ELI5_HORVU High molecular mass early light-inducible protein HV58, chloroplast precursor (ELIP) - Hordeum vulgare (Barley) protein|early light-induced protein, chloroplast precursor, putative, expressed	-2.04937
27.3.25	RNA.regulation of transcription.MYB domain transcription factor family	loc_os12g37970.1	Transcript	moderately similar to ( 207) AT5G59780 | Symbols: MYB59, ATMYB59-2 | MYB59 (MYB DOMAIN PROTEIN 59); DNA binding / transcription factor | chr5:24082425-24083255 REVERSEmoderately similar to ( 448) MYBA2_ORYSA Myb-related protein MYBAS2 - Oryza sativa (Rice) protein|MYB family transcription factor, putative, expressed	-1.55896
27.3.8	RNA.regulation of transcription.C2C2(Zn) DOF zinc finger family	loc_os01g15900.1	Transcript	moderately similar to ( 203) AT5G39660 | Symbols: CDF2 | CDF2 (CYCLING DOF FACTOR 2); DNA binding / protein binding / transcription factor | chr5:15878920-15880712 FORWARDvery weakly similar to (99.8) MNB1A_MAIZE Dof zinc finger protein MNB1A - Zea mays (Maize)zf-Dof protein|expressed protein	2.63307
16.1.1.10	secondary metabolism.isoprenoids.non-mevalonate pathway.geranylgeranyl pyrophosphate synthase	loc_os05g50550.1	Transcript	moderately similar to ( 423) AT1G78510 | Symbols: SPS1 | SPS1 (solanesyl diphosphate synthase 1); trans-octaprenyltranstransferase | chr1:29535410-29537042 REVERSEweakly similar to ( 109) GGPPS_HEVBR Geranylgeranyl pyrophosphate synthetase, chloroplast precursor (GGPP synthetase) [Includes: Dimethylallyltranstransferase (EC 2.5.1.1); Geranyltranstransferase (EC 2.5.1.10); Farnesyltranstransferase…	-1.14671
16.1.2.9	secondary metabolism.isoprenoids.mevalonate pathway.farnesyl pyrophosphate synthetase	loc_os04g56230.1	Transcript	moderately similar to ( 444) AT5G47770 | Symbols: FPS1 | FPS1 (FARNESYL DIPHOSPHATE SYNTHASE 1); dimethylallyltranstransferase/ geranyltranstransferase | chr5:19345297-19347415 FORWARDmoderately similar to ( 441) FPPS_MAIZE Farnesyl pyrophosphate synthetase (FPP synthetase) (FPS) (Farnesyl diphosphate synthetase) [Includes: Dimethylallyltranstransferase (EC 2.5.1.1); Geranyltranstransferase (EC 2…	-1.05998
16.1.5	secondary metabolism.isoprenoids.terpenoids	loc_os02g36210.1	Transcript	highly similar to ( 565) AT4G02780 | Symbols: GA1, ABC33, ATCPS1 | GA1 (GA REQUIRING 1); ent-copalyl diphosphate synthase/ magnesium ion binding | chr4:1237881-1244766 REVERSEhighly similar to ( 602) KSA_PEA Ent-kaurene synthase A, chloroplast precursor (EC 5.5.1.13) (Ent-copalyl diphosphate synthase) (KSA) - Pisum sativum (Garden pea)Terpene_cyclase_plant_C1 Terpene_synth Terpene_synth_C protein…	1.51381
16.1	secondary metabolism.simple phenols	loc_os11g42200.1	Transcript	moderately similar to ( 441) AT3G09220 | Symbols: LAC7 | LAC7 (laccase 7); laccase | chr3:2827434-2830477 REVERSEmoderately similar to ( 204) ASO_CUCSA L-ascorbate oxidase precursor (EC 1.10.3.3) (Ascorbase) (ASO) - Cucumis sativus (Cucumber) Cu-oxidase_3 Cu-oxidase_2 SufI Cu-oxidase protein|laccase precursor protein, putative, expressed	2.83078
