# Supplementary material for: Proteomic and Transcriptomic Analyses Provide Novel Insights into the Crucial Roles of Host-Induced Carbohydrate Metabolism Enzymes in Xanthomonas oryzae pv. oryzae Virulence and Rice-Xoo Interaction
Source: Rice (N Y). 2021 Jun 26;14:57. doi: 10.1186/s12284-021-00503-x (PMC8236019; doi:10.1186/s12284-021-00503-x)
Supplement: Supplementary file 8 — Additional file 8: Table S8. DEGs from four pairwise comparisons used for venn diagram analysis. [file 12284_2021_503_MOESM8_ESM.xlsx]

## Sheet: Sheet1
PXO99A vs ΔxanA (1d) (unique DEGs)	Overlapped DEGs	PXO99A vs Δimp (1d) (unique DEGs)		PXO99A vs ΔxanA (3d) (unique DEGs)	Overlapped DEGs	PXO99A vs Δimp (3d) (unique DEGs)		PXO99A vs Δimp (1d) (unique DEGs)	Overlapped DEGs	PXO99A vs Δimp (3d) (unique DEGs)		PXO99A vs ΔxanA (1d) (unique DEGs)	Overlapped DEGs	PXO99A vs ΔxanA (3d) (unique DEGs)
LOC_Os01g10320	↑; LOC_Os05g23440;G:Carbohydrate transport and metabolism;E:Amino acid transport and metabolism;Solute carrier family 35;EamA-like transporter family;	ChrSy.fgenesh.gene.25		LOC_Os01g02900	↓; LOC_Os02g04510; G:Carbohydrate transport and metabolism; signalling.light;NAD dependent epimerase/dehydratase family;	LOC_Os01g01740		ChrSy.fgenesh.gene.25	↑; LOC_Os01g01740;T:Signal transduction mechanisms; BP:protein phosphorylation;MF:protein serine/threonine kinase activity;	LOC_Os01g04620		LOC_Os01g03950	↑; LOC_Os01g20980；G:Carbohydrate transport and metabolism;BP:cell wall modification; pectin*esterases.PME	LOC_Os01g02900
LOC_Os01g20980	↓; LOC_Os01g03950;G:Carbohydrate transport and metabolism;BP:carbohydrate metabolic process;alpha-xylosidase 1	ChrSy.fgenesh.gene.28		LOC_Os01g04050	↓; LOC_Os09g30130;G:Carbohydrate transport and metabolism;cell wall. BP:cell wall organization; S:Function unknown；Cellulose synthase-like protein E6;	LOC_Os01g04620		ChrSy.fgenesh.gene.28	↑; LOC_Os02g08530;T:Signal transduction mechanisms;Receptor-like serine/threonine-protein kinase ALE2；BP:protein phosphorylation;	LOC_Os01g04920		LOC_Os01g05840	↓; LOC_Os03g09220；T:Signal transduction mechanisms; protein dephosphorylation	LOC_Os01g04050
LOC_Os01g50410	↓; LOC_Os01g49320;G:Carbohydrate transport and metabolism;BP:carbohydrate metabolic process;BP:chitin catabolic process;Acidic endochitinase;	ChrUn.fgenesh.gene.59		LOC_Os01g06220	↓; LOC_Os01g14410; lightreaction.photosystem; photosynthesis; S:Function unknown；Chlorophyll A-B binding protein	LOC_Os01g04920		ChrUn.fgenesh.gene.59	↑; LOC_Os04g43710;T:Signal transduction mechanisms;BP:protein phosphorylation;BP:abscisic acid-activated signaling pathway;Phosphoenolpyruvate carboxylase kinase 2	LOC_Os01g07770		LOC_Os01g10320		LOC_Os01g06220
LOC_Os02g04130	↓; LOC_Os03g15020;G:Carbohydrate transport and metabolism;BP:carbohydrate metabolic process;MF:Beta-galactosidase;Glycosyl hydrolases family 35;	LOC_Os01g01740		LOC_Os01g07880	↓; LOC_Os07g08150; lightreaction.photosystem;photosynthesis; S:Function unknown；Chlorophyll A-B binding protein	LOC_Os01g07770		LOC_Os01g01770	↑; LOC_Os04g49490;T:Signal transduction mechanisms;BP:protein dephosphorylation;Probable protein phosphatase 2C 43；	LOC_Os01g08020		LOC_Os01g12520		LOC_Os01g07880
LOC_Os02g09480	↓; LOC_Os06g22960;G:Carbohydrate transport and metabolism;BP:ion transmembrane transport;probable aquaporin TIP2-2;	LOC_Os01g01770		LOC_Os01g13480	↓; LOC_Os04g47360; L:Replication, recombination and repair；BP:proteolysis;Prolyl endopeptidase;	LOC_Os01g08020		LOC_Os01g01890	↑; LOC_Os05g28740;T:Signal transduction mechanisms;hormone metabolism.ethylene.induced-regulated-responsive-activated; Universal stress protein A-like protein	LOC_Os01g08440		LOC_Os01g19020		LOC_Os01g13390
LOC_Os02g09990	↓; LOC_Os06g48030;G:Carbohydrate transport and metabolism;BP:cellular oxidant detoxification;Phenylpropanoid biosynthesis；Peroxidase 16;	LOC_Os01g01890		LOC_Os01g15900	↓; LOC_Os08g13860; L:Replication, recombination and repair; Retrovirus-related Pol polyprotein from transposon RE1	LOC_Os01g08440		LOC_Os01g01940	↑; LOC_Os07g15940;T:Signal transduction mechanisms;signalling.receptor kinases.legume-lectin；BP:protein phosphorylation;	LOC_Os01g08460		LOC_Os01g22980		LOC_Os01g13480
LOC_Os02g35940	↓; LOC_Os07g35940;G:Carbohydrate transport and metabolism;Beta-amylase;BP:Starch and sucrose metabolism;Glycosyl hydrolase family 14;	LOC_Os01g01940		LOC_Os01g19170	↓; LOC_Os01g60830 ;K:Transcription;S:Function unknown; GATA-type transcription activator; BP:positive regulation of transcription	LOC_Os01g08460		LOC_Os01g02710	↑; LOC_Os09g30150;T:Signal transduction mechanisms;BP:protein phosphorylation;BP:intracellular signal transduction；Serine/threonine-protein kinase D6PKL2	LOC_Os01g10250		LOC_Os01g24710		LOC_Os01g14410
LOC_Os02g51060	↓; LOC_Os10g40730;G:Carbohydrate transport and metabolism;cell wall.modification;Expansin-B4; BP:cell wall organization;Expansin-B4	LOC_Os01g02710		LOC_Os01g20980	↓; LOC_Os09g06464;K:Transcription;BP:response to light stimulus; S:Function unknown;Zinc finger protein HD1;	LOC_Os01g09320		LOC_Os01g02860	↑; LOC_Os10g03050;T:Signal transduction mechanisms;signalling.receptor kinases.leucine rich repeat XI；LRR receptor-like serine/threonine-protein kinase GSO1；	LOC_Os01g12080		LOC_Os01g32780		LOC_Os01g15900
LOC_Os03g05310	↓; LOC_Os10g02040;G:Carbohydrate transport and metabolism;BP:cellular oxidant detoxification;BP:oxidation-reduction process;Phenylpropanoid biosynthesis；peroxidases;	LOC_Os01g02860		LOC_Os01g22352	↓; LOC_Os04g56230; Q:Secondary metabolites biosynthesis, transport and catabolism;Polyprenyl synthetase;secondary metabolis m.isoprenoids.farnesyl pyrophosphate synthetase；BP: isoprenoid biosynthetic process;H:Coenzyme transport and metabolism；	LOC_Os01g10250		LOC_Os01g03290	all ↓; LOC_Os07g44330; T:Signal transduction mechanisms；pyruvate dehydrogenase kinase；BP:phosphorylation;	LOC_Os01g13390		LOC_Os01g45274		LOC_Os01g19170
LOC_Os03g12860	↓; LOC_Os11g07020;G:Carbohydrate transport and metabolism;PS.calvin cycle.aldolase;BP:glycolytic process;Carbon fixation in photosynthetic organisms;Fructose-bisphosphate aldolase class-I	LOC_Os01g03290		LOC_Os01g43774	↓; LOC_Os05g50550;Q:Secondary metabolites biosynthesis, transport and catabolism;secondary metabolis; geranylgeranyl pyrophosphate synthase；BP: isoprenoid biosynthetic process;H:Coenzyme transport and metabolism;	LOC_Os01g12080		LOC_Os01g03330	↓; LOC_Os02g45520;T:Signal transduction mechanisms;SPX domain-containing membrane protein Os02g45520；	LOC_Os01g14410		LOC_Os01g49320		LOC_Os01g22352
LOC_Os03g17300	↓; LOC_Os12g08920;G:Carbohydrate transport and metabolism;BP:plant-type cell wall organization;BP:cellular oxidant detoxification;Phenylpropanoid biosynthesis;Peroxidase 43;	LOC_Os01g03330		LOC_Os01g50170	↓; LOC_Os04g36720;BP:oxidation-reduction process;Ferric reduction oxidase 6;S:Function unknown；	LOC_Os01g12680		LOC_Os01g03480	↓; LOC_Os03g09220; T:Signal transduction mechanisms; BTH-induced protein phosphatase 2C 1;BP:protein dephosphorylation;Stage II sporulation protein E;	LOC_Os01g16980		LOC_Os01g50410		LOC_Os01g43774
LOC_Os03g18600	↓; LOC_Os01g19020; G:Carbohydrate transport and metabolism;BP:plant-type cell wall organization;BP:cellular oxidant detoxification;Peroxidase 2;	LOC_Os01g03480		LOC_Os01g54620	↓; LOC_Os03g12700; BP:oxidation-reduction process;MF:oxidoreductase activity, S:Function unknown; Uncharacterized protein At1g01500 ；	LOC_Os01g15770		LOC_Os01g03549	↓; LOC_Os02g57160;T:Signal transduction mechanisms;BP:protein phosphorylation;S:Function unknown;Phosphotransferase enzyme family	LOC_Os01g18800		LOC_Os01g52240		LOC_Os01g47630
LOC_Os03g53860	↓; LOC_Os11g24450;G:Carbohydrate transport and metabolism;S:Function unknown;BP:dicarboxylic acid transport;Mitochondrial dicarboxylate/tricarboxylate transporter DTC;Mitochondrial carrier protein	LOC_Os01g03549		LOC_Os01g62980	↓; LOC_Os03g09220；T:Signal transduction mechanisms；BTH-induced protein phosphatase 2C 1;BP:protein dephosphorylation;Stage II sporulation protein E	LOC_Os01g16980		LOC_Os01g03810	↑; LOC_Os04g49450;K:Transcription;RNA.regulation of transcription.MYB-related transcription factor family;BP:regulation of transcription;	LOC_Os01g36590		LOC_Os01g57840		LOC_Os01g50170
LOC_Os03g58290	↓; LOC_Os07g44070;G:Carbohydrate transport and metabolism;cell wall.pectin*esterases.acetyl esterase;MF:hydrolase activity;S:Function unknown;Pectin acetylesterase 12 ;	LOC_Os01g03810		LOC_Os01g65902	↓; LOC_Os11g05050;E:Amino acid transport and metabolism;BP:asparagine biosynthetic process;BP:glutamine metabolic process; stem-specific protein TSJT1	LOC_Os01g18800		LOC_Os01g03940	↑; LOC_Os08g37580;K:Transcription;Homeobox-leucine zipper protein HOX20；	LOC_Os01g37690		LOC_Os01g61010		LOC_Os01g54620
LOC_Os03g63390	↓; LOC_Os05g25370;T:Signal transduction mechanisms;BP:protein phosphorylation;MF:protein serine/threonine kinase activity; Receptor-like protein kinase FERONIA	LOC_Os01g03940		LOC_Os01g65992	↓;LOC_Os04g31120; O:Posttranslational modification, protein turnover, chaperones;BP:protein ubiquitination;F-box/kelch-repeat protein At1g67480 ；Cul3-RING ubiquitin ligase complex;S:Function unknown；	LOC_Os01g36590		LOC_Os01g03950	↓; LOC_Os03g60560;K:Transcription；BP:regulation of transcription;S:Function unknown;Zinc finger protein ZAT7;	LOC_Os01g45200		LOC_Os01g61880		LOC_Os01g60830
LOC_Os04g25650	↓; LOC_Os03g09220;T:Signal transduction mechanisms;BTH-induced protein phosphatase 2C 1; BP:protein dephosphorylation;Stage II sporulation protein E;Protein phosphatase 2C;	LOC_Os01g04260		LOC_Os01g72140	↑; LOC_Os10g39020; S:Function unknown；Beta-1,3-N-acetylglucosaminyltransferase manic fringe	LOC_Os01g36720		LOC_Os01g04260	↓; LOC_Os10g41100;K:Transcription；Transcription factor GHD7；	LOC_Os01g45460		LOC_Os01g63190		LOC_Os01g62980
LOC_Os04g27340	↓; LOC_Os09g28510;T:Signal transduction mechanisms;MF:calcium ion binding;Phosphatidylinositol signaling system;S:Function unknown;probable calcium-binding protein CML15	LOC_Os01g04280		LOC_Os02g36210	↓; LOC_Os01g13390; S:Function unknown	LOC_Os01g37690		LOC_Os01g04280	↓; LOC_Os05g50930;K:Transcription;RNA polymerase sigma factor sigE; BP:regulation of transcription;	LOC_Os01g45550		LOC_Os01g67120		LOC_Os01g65902
LOC_Os04g38600	↓; LOC_Os11g03390;T:Signal transduction mechanisms;	LOC_Os01g04590		LOC_Os02g36595	↓; LOC_Os01g47630; S:Function unknown；uncharacterized protein LOC4326862	LOC_Os01g43370		LOC_Os01g04590	↓; LOC_Os01g43370;K:Transcription；Probable WRKY transcription factor 19	LOC_Os01g50820		LOC_Os01g69830		LOC_Os01g65992
LOC_Os04g43200	↓; LOC_Os12g03070;T:Signal transduction mechanisms;	LOC_Os01g04630		LOC_Os02g37590	↓; LOC_Os02g58310；S:Function unknown；Domain of unknown function	LOC_Os01g45200		LOC_Os01g04630	↓; LOC_Os07g36170;K:Transcription；BP:regulation of transcription, GRAS domain family;Chitin-inducible gibberellin-responsive protein 1；	LOC_Os01g54940		LOC_Os01g69840		LOC_Os01g72140
LOC_Os05g11910	↓; LOC_Os12g04500;T:Signal transduction mechanisms;K:Transcription;BP:phosphorelay signal transduction system;BP:cytokinin-activated signaling pathway;BP:regulation of transcription;Plant hormone signal transduction；Two-component response regulator ORR10	LOC_Os01g04640		LOC_Os02g45225	↓; LOC_Os04g49350; S:Function unknown; Pentatricopeptide repeat-containing protein At5g13770, chloroplastic;	LOC_Os01g45460		LOC_Os01g04640	↓; LOC_Os01g64360;K:Transcription；RNA.regulation of transcription.MYB-related transcription factor family；BP:regulation of transcription;	LOC_Os01g56420		LOC_Os01g74300		LOC_Os02g04510
LOC_Os05g34830	↑;LOC_Os01g32780;T:Signal transduction mechanisms;hormone metabolism.;Universal stress protein A-like protein;	LOC_Os01g04770		LOC_Os02g48470	↓; LOC_Os11g34870; S:Function unknown；uncharacterized protein LOC9272501	LOC_Os01g45550		LOC_Os01g04770	↓; LOC_Os01g60830;K:Transcription；BP:positive regulation of transcription；S:Function unknown; GATA-type transcription activator	LOC_Os01g58140		LOC_Os02g04130		LOC_Os02g36210
LOC_Os05g50570	↓; LOC_Os01g67120;T:Signal transduction mechanisms;S:Function unknown；Calcium sensing receptor;uncharacterized protein LOC4325097；	LOC_Os01g04950		LOC_Os03g03034		LOC_Os01g50820		LOC_Os01g04950	↓; LOC_Os03g06630;K:Transcription；BP:regulation of transcription;Cysteine and methionine metabolism；Heat stress transcription factor A-2d	LOC_Os01g58640		LOC_Os02g09480		LOC_Os02g36595
LOC_Os06g11240	↓; LOC_Os02g49680;T:Signal transduction mechanisms;S:Function unknown;Calcium sensing receptor;BP:response to stimulus;calcium sensing receptor, Rhodanese-like domain;	LOC_Os01g05585		LOC_Os03g04110		LOC_Os01g50910		LOC_Os01g05585	↓; LOC_Os03g27019;K:Transcription；S:Function unknown;	LOC_Os01g59020		LOC_Os02g09940		LOC_Os02g37590
LOC_Os06g11290	↑; LOC_Os03g20730;O:Posttranslational modification, protein turnover, chaperones;chaperone protein dnaJ 20;	LOC_Os01g05650		LOC_Os03g05920		LOC_Os01g54940		LOC_Os01g05650	↑; LOC_Os04g49680;K:Transcription;S:Function unknown; zinc-finger of the FCS-type, C2-C2	LOC_Os01g61044		LOC_Os02g09990		LOC_Os02g45225
LOC_Os06g35770	↓; LOC_Os02g09940;O:Posttranslational modification, protein turnover, chaperones;BP:oxidation-reduction process;Peroxiredoxin-2E-2;	LOC_Os01g06310		LOC_Os03g07960		LOC_Os01g56420		LOC_Os01g05840	↑; LOC_Os04g51880;G:Carbohydrate transport and metabolism;cell wall. precursor synthesis.sugar kinases.galacturonic acid kinase；Galacturonokinase;	LOC_Os01g62810		LOC_Os02g10390		LOC_Os02g48470
LOC_Os07g23570	↓; LOC_Os02g10590;O:Posttranslational modification, protein turnover, chaperones;BP:protein folding;BP:chaperone-mediated protein folding;peptidyl-prolyl cis-trans isomerase FKBP16-1;	LOC_Os01g06500		LOC_Os03g08520		LOC_Os01g58140		LOC_Os01g06310	↑; LOC_Os06g20150;G:Carbohydrate transport and metabolism;BP:plant-type cell wall organization; BP:cellular oxidant detoxification;Phenylpropanoid biosynthesis;Peroxidase 1；	LOC_Os01g65640		LOC_Os02g10590		LOC_Os02g58310
LOC_Os08g35860	↓; LOC_Os04g57930;O:Posttranslational modification, protein turnover, chaperones;BP:protein folding;BP:cell redox homeostasis;BP:sulfate assimilation;Thioredoxin;	LOC_Os01g06640		LOC_Os03g10224		LOC_Os01g58640		LOC_Os01g06500	↑; LOC_Os10g41550;G:Carbohydrate transport and metabolism;BP:carbohydrate metabolic process;Starch and sucrose metabolism；S:Function unknown;beta amylase；	LOC_Os01g73490		LOC_Os02g15750		LOC_Os03g03034
LOC_Os09g34140	↓; LOC_Os10g38080;O:Posttranslational modification, protein turnover, chaperones;protein.degradation.subtilases;BP:proteolysis;subtilisin-like protease SBT1.2	LOC_Os01g07530		LOC_Os03g13300		LOC_Os01g59020		LOC_Os01g06640	↓; LOC_Os05g41610;G:Carbohydrate transport and metabolism;glucan endo-1,3-beta-glucosidase;BP:carbohydrate metabolic process;	LOC_Os01g74020		LOC_Os02g32990		LOC_Os03g04110
LOC_Os10g22070	↓; LOC_Os01g52240;lightreaction.photosystem; photosynthesis;PS.lightreaction.photosystem II.LHC-II；BP:photosynthesis, light harvesting;chlorophyll a-b binding protein of LHCII type 1;Photosynthesis-antenna proteins；	LOC_Os01g08370		LOC_Os03g18890		LOC_Os01g61044		LOC_Os01g07530	↓; LOC_Os02g04510;G:Carbohydrate transport and metabolism; signalling.light；NAD dependent epimerase/dehydratase family;	LOC_Os02g14840		LOC_Os02g35940		LOC_Os03g05920
LOC_Os10g25400	↓; LOC_Os02g10390;lightreaction.photosystem; photosynthesis;BP:photosynthesis, light harvesting;Photosynthesis-antenna proteins;S:Function unknown；Photosystem I chlorophyll a/b-binding protein 3-1;	LOC_Os01g09320		LOC_Os03g52370		LOC_Os01g61120		LOC_Os01g08370	↑; LOC_Os07g48020;G:Carbohydrate transport and metabolism;BP:cellular oxidant detoxification; Phenylpropanoid biosynthesis；Peroxidase 2；	LOC_Os02g17710		LOC_Os02g45450		LOC_Os03g07960
LOC_Os11g12590	↓; LOC_Os03g20700;lightreaction.photosystem; photosynthesis;H:Coenzyme transport and metabolism;BP:chlorophyll biosynthetic process;BP:photosynthesis;Porphyrin and chlorophyll metabolism；Magnesium-chelatase subunit ChlH;	LOC_Os01g09830		LOC_Os03g56950		LOC_Os01g62810		LOC_Os01g09830	↓; LOC_Os03g04770;G:Carbohydrate transport and metabolism;BP:Starch and sucrose metabolism；S:Function unknown; major CHO metabolism.Beta-amylase 1;	LOC_Os02g43340		LOC_Os02g49680		LOC_Os03g08520
LOC_Os11g42500	↓; LOC_Os04g38410;lightreaction.photosystem; photosynthesis;BP:photosynthesis, light harvesting;Photosynthesis-antenna proteins;S:Function unknown;chlorophyll a-b binding protein CP24;	LOC_Os01g09850		LOC_Os03g57510		LOC_Os01g64360		LOC_Os01g09850	↑; LOC_Os09g30160;O:Posttranslational modification, protein turnover, chaperones;BP:protein ubiquitination; RING-H2 zinc finger domain	LOC_Os02g45670		LOC_Os02g51060		LOC_Os03g10224
LOC_Os11g47970	↓; LOC_Os04g58200;lightreaction.photosystem; photosynthesis;BP:photosynthesis;BP:chlorophyll biosynthetic process;BP:oxidation-reduction process;Porphyrin and chlorophyll metabolism；S:Function unknown；protochlorophyllide reductase A;	LOC_Os01g09870		LOC_Os03g57640		LOC_Os01g65640		LOC_Os01g09870	↓; LOC_Os06g13870;O:Posttranslational modification, protein turnover, chaperones;U-box domain-containing protein 20；	LOC_Os02g46620		LOC_Os02g57030		LOC_Os03g12700
LOC_Os12g27440	↓; LOC_Os06g21590;lightreaction.photosystem; photosynthesis;O:Posttranslational modification, protein turnover, chaperones；BP:photosynthesis, light harvesting;Photosynthesis-antenna proteins；Chlorophyll a-b binding protein 1B-21	LOC_Os01g10640		LOC_Os03g62240		LOC_Os01g66260		LOC_Os01g10640	↓; LOC_Os08g32060;O:Posttranslational modification, protein turnover, chaperones;protein.degradation.ubiquitin.E3.RING；U-box domain-containing protein 19；	LOC_Os02g46970		LOC_Os03g05310		LOC_Os03g13300
LOC_Os12g34770	↓; LOC_Os07g05480;lightreaction.photosystem; photosynthesis;S:Function unknown;photosystem I reaction center subunit psaK;Photosystem I psaG / psaK;Light-harvesting complex I 7 kDa protein;	LOC_Os01g10890		LOC_Os03g62610		LOC_Os01g73490		LOC_Os01g10890	↓; LOC_Os09g20900;O:Posttranslational modification, protein turnover, chaperones;protein.degradation.ubiquitin.E3.RING;RING-H2 finger protein ATL48	LOC_Os02g47620		LOC_Os03g12860		LOC_Os03g18890
	↓; LOC_Os07g28610;lightreaction.photosystem; photosynthesis;S:Function unknown;Protein CURVATURE THYLAKOID 1B, chloroplastic isoform X2;	LOC_Os01g10990		LOC_Os04g16764		LOC_Os01g74020		LOC_Os01g10990	↓; LOC_Os02g52270;O:Posttranslational modification, protein turnover, chaperones;Chaperone protein DnaJ 1；	LOC_Os02g49230		LOC_Os03g15020		LOC_Os03g52370
	↓; LOC_Os07g36080;lightreaction.photosystem; photosynthesis;S:Function unknown;Oxygen evolving enhancer protein 3	LOC_Os01g11020		LOC_Os04g16834		LOC_Os02g07930		LOC_Os01g11020	1d↑;3d↓LOC_Os04g31120;O:Posttranslational modification, protein turnover, chaperones; BP:protein ubiquitination;protein.degradation.ubiquitin.E3;S:Function unknown；F-box/kelch-repeat protein At1g67480	LOC_Os02g52670		LOC_Os03g15460		LOC_Os03g56950
	↓; LOC_Os08g33820;lightreaction.photosystem; photosynthesis;BP:photosynthesis, light harvesting;Photosynthesis-antenna proteins；S:Function unknown；Chlorophyll a-b binding protein P4;	LOC_Os01g11130		LOC_Os04g29090		LOC_Os02g08530		LOC_Os01g11130	↓; LOC_Os04g37650;O:Posttranslational modification, protein turnover, chaperones;cell wall.hemicellulose synthesis;BP:plant-type cell wall biogenesis;Galactoside 2-alpha-L-fucosyltransferase	LOC_Os02g54780		LOC_Os03g17300		LOC_Os03g57510
	↓; LOC_Os11g13890;lightreaction.photosystem; photosynthesis;BP:photosynthesis, light harvesting;Photosynthesis-antenna proteins;S:Function unknown;Chlorophyll A-B binding protein;	LOC_Os01g11160		LOC_Os04g32480		LOC_Os02g14840		LOC_Os01g11160	↓; LOC_Os03g37830;P:Inorganic ion transport and metabolism;BP:potassium ion transmembrane transport; Potassium transporter 27	LOC_Os02g58310		LOC_Os03g18600		LOC_Os03g57640
	↓; LOC_Os03g39610;lightreaction.photosystem; photosynthesis;PS.lightreaction.photosystem ;BP:photosynthesis, light harvesting in photosystem I;Photosynthesis-antenna proteins;Chlorophyll A-B binding protein;	LOC_Os01g11250		LOC_Os04g41960		LOC_Os02g17710		LOC_Os01g11250	↑; LOC_Os05g51610;P:Inorganic ion transport and metabolism;BP:calcium ion transmembrane transport;Vacuolar cation/proton exchanger 1b;	LOC_Os03g03510		LOC_Os03g20700		LOC_Os03g62240
	↓; LOC_Os07g37240;lightreaction.photosystem; photosynthesis;I:Lipid transport and metabolism;PS.lightreaction.photosystem; BP:photosynthesis, light harvesting;Photosynthesis-antenna proteins;Chlorophyll a-b binding protein CP29.1;	LOC_Os01g11340		LOC_Os04g49160		LOC_Os02g38120		LOC_Os01g11340	↓; LOC_Os08g39370;P:Inorganic ion transport and metabolism;BP:anion transmembrane transport;Citrate transporter	LOC_Os03g04760		LOC_Os03g20720		LOC_Os03g62610
	↓; LOC_Os01g22980;E:Amino acid transport and metabolism；protein.degradation;BP:proteolysis;Serine carboxypeptidase-like 26	LOC_Os01g11910		LOC_Os04g53606		LOC_Os02g43340		LOC_Os01g11910	↓; LOC_Os01g12680;P:Inorganic ion transport and metabolism;BP:transmembrane transport;	LOC_Os03g08580		LOC_Os03g20730		LOC_Os04g16764
	↓; LOC_Os09g12290;E:Amino acid transport and metabolism;BP:cellular amino acid biosynthetic process;BP:phosphorylation;BP:tRNA aminoacylation for protein translation;BP:oxidation-reduction process;Bifunctional aspartokinase/homoserine dehydrogenase 2	LOC_Os01g12160		LOC_Os05g06480		LOC_Os02g45520		LOC_Os01g12160	↓; LOC_Os01g36720;P:Inorganic ion transport and metabolism	LOC_Os03g10050		LOC_Os03g21400		LOC_Os04g16834
	↓; LOC_Os12g12934;E:Amino acid transport and metabolism;BP:transport;Protein NRT1/ PTR FAMILY 4.3	LOC_Os01g12490		LOC_Os05g22716		LOC_Os02g45670		LOC_Os01g12490	↓; LOC_Os03g03590;P:Inorganic ion transport and metabolism;K(+) efflux antiporter 5;BP:hydrogen ion transmembrane transport;	LOC_Os03g12700		LOC_Os03g39610		LOC_Os04g29090
	↑; LOC_Os05g27010;E:Amino acid transport and metabolism；protein NRT1/ PTR FAMILY 5.1 isoform X1;	LOC_Os01g12680		LOC_Os05g25880		LOC_Os02g46620		LOC_Os01g12520	↓; LOC_Os08g14570;Q:Secondary metabolites biosynthesis, transport and catabolism;secondary metabolism.phenylpropanoids；BP:oxidation-reduction process;NADPH--cytochrome P450 reductase	LOC_Os03g14730		LOC_Os03g40710		LOC_Os04g31120
	↑;LOC_Os01g12520;E:Amino acid transport and metabolism;BP:L-ornithine transmembrane transport;BP:arginine transmembrane transport;S:Function unknown;Mitochondrial arginine transporter BAC2	LOC_Os01g12810		LOC_Os05g34150		LOC_Os02g46970		LOC_Os01g12810	↓; LOC_Os08g36310;Q:Secondary metabolites biosynthesis, transport and catabolism；BP:secondary metabolite biosynthetic process;BP:electron transport chain;BP:oxidation-reduction process;Cytochrome P450 76M8	LOC_Os03g14915		LOC_Os03g53860		LOC_Os04g32480
	↓; LOC_Os04g55180;E:Amino acid transport and metabolism;S:Function unknown;Alpha/beta hydrolase family;Serine aminopeptidase, S33;haloalkane dehalogenase 2 isoform X5;	LOC_Os01g12900		LOC_Os05g40890		LOC_Os02g47560		LOC_Os01g12900	1d↑;3d↓ LOC_Os02g51930;Q:Secondary metabolites biosynthesis, transport and catabolism;BP:flavonoid glucuronidation; BP:metabolic process;S:Function unknown; UDP-glycosyltransferase 85A1；	LOC_Os03g17590		LOC_Os03g58290		LOC_Os04g36720
	↓; LOC_Os01g63190;Q:Secondary metabolites biosynthesis, transport and catabolism；secondary metabolism.;BP:lignin catabolic process;BP:oxidation-reduction process;Multicopper oxidase;	LOC_Os01g12920		LOC_Os05g44770		LOC_Os02g47620		LOC_Os01g12920	↓; LOC_Os05g50550;Q:Secondary metabolites biosynthesis, transport and catabolism;H:Coenzyme transport and metabolism;BP:isoprenoid biosynthetic process;secondary metabolism.geranylgeranyl pyrophosphate synthase；	LOC_Os03g31410		LOC_Os03g61150		LOC_Os04g41960
	↓; LOC_Os09g28390;Q:Secondary metabolites biosynthesis, transport and catabolism;BP:abscisic acid catabolic process;BP:brassinosteroid homeostasis;Carotenoid biosynthesis;Abscisic acid 8'-hydroxylase 3;	LOC_Os01g13320		LOC_Os05g46790		LOC_Os02g49230		LOC_Os01g13320	↓; LOC_Os06g37080;Q:Secondary metabolites biosynthesis, transport and catabolism;BP:oxidation-reduction process; L-ascorbate oxidase；	LOC_Os03g38730		LOC_Os03g61360		LOC_Os04g47360
	↓; LOC_Os12g09720;Q:Secondary metabolites biosynthesis, transport and catabolism;S:Function unknown;BP:regulation of catalytic activity;BP:phenylpropanoid biosynthetic process;Dirigent-like protein;Jacalin-like lectin domain；	LOC_Os01g15229		LOC_Os06g01760		LOC_Os02g51930		LOC_Os01g15229	↓; LOC_Os03g48060;Q:Secondary metabolites biosynthesis, transport and catabolism;BP:glucosinolate metabolic process;BP:glutamine metabolic process;BP:proteolysis;Gamma-glutamyl peptidase 3	LOC_Os03g40100		LOC_Os03g61720		LOC_Os04g49160
	↑; LOC_Os07g32010;Q:Secondary metabolites biosynthesis, transport and catabolism; BP:flavonoid glucuronidation;BP:flavonoid metabolic process;UDP-glucoronosyl and UDP-glucosyl transferase;	LOC_Os01g15690		LOC_Os06g40230		LOC_Os02g52270		LOC_Os01g15690	↓; LOC_Os09g25150;M:Cell wall/membrane/envelope biogenesis;Phenylpropanoid biosynthesis；MF:oxidoreductase activity;Cinnamoyl-CoA reductase 1	LOC_Os03g48000		LOC_Os03g62170		LOC_Os04g49350
	↑; LOC_Os05g12040;Q:Secondary metabolites biosynthesis, transport and catabolism;hormone metabolism.;BP:oxidation-reduction process;Steroid biosynthesis;obtusifoliol 14-alpha demethylase;Cytochrome P450 51A2	LOC_Os01g15770		LOC_Os06g48010		LOC_Os02g52670		LOC_Os01g16260	↑; LOC_Os07g14160;M:Cell wall/membrane/envelope biogenesis;cell wall.degradation.pectate lyases and polygalacturonases；BP:cell wall organization;	LOC_Os03g48270		LOC_Os03g63390		LOC_Os04g53606
	↓; LOC_Os03g21400;Q:Secondary metabolites biosynthesis, transport and catabolism;BP:oxidation-reduction process;Cytochrome P450 714B2;	LOC_Os01g16260		LOC_Os07g02340		LOC_Os02g54780		LOC_Os01g16450	↓; LOC_Os04g33060;M:Cell wall/membrane/envelope biogenesis;BP:ubiquinone-6 biosynthetic process;BP:response to oxidative stress;	LOC_Os03g49630		LOC_Os04g11400		LOC_Os04g56230
	↑; LOC_Os04g37820;Q:Secondary metabolites biosynthesis, transport and catabolism;BP:flavonoid glucuronidation;BP:flavonoid biosynthetic process;S:Function unknown;7-deoxyloganetin glucosyltransferase;UDP-glycosyltransferase 85A2；	LOC_Os01g16450		LOC_Os07g05940		LOC_Os02g57160		LOC_Os01g18210	↓; LOC_Os11g05050; E:Amino acid transport and metabolism; BP:asparagine biosynthetic process;BP:glutamine metabolic process; hormone metabolism.auxin.S:Function unknown;Stem-specific protein TSJT1	LOC_Os03g53300		LOC_Os04g25650		LOC_Os05g06480
	↓; LOC_Os02g45450;K:Transcription;RNA.regulation of transcription.AP2/EREBP, BP:regulation of transcription;Dehydration-responsive element-binding protein 1G;	LOC_Os01g18210		LOC_Os07g07990		LOC_Os03g02550		LOC_Os01g18220	↓; LOC_Os11g42510;E:Amino acid transport and metabolism;secondary metabolism.isoprenoids.tocopherol biosynthesis;Nicotianamine aminotransferase A	LOC_Os03g55670		LOC_Os04g27340		LOC_Os05g22716
	↓; LOC_Os09g11480;K:Transcription;RNA.regulation of transcription.AP2/EREBP, APETALA2/Ethylene-responsive element binding protein family；Ethylene-responsive transcription factor RAP2-2; AP2 domain；Ethylene-responsive transcription factor ERF110	LOC_Os01g18220		LOC_Os07g11510		LOC_Os03g03510		LOC_Os01g18400	↓; LOC_Os03g04140;E:Amino acid transport and metabolism；synthesis.serine-glycine-cysteine group; Probable serine acetyltransferase 2;	LOC_Os03g62670		LOC_Os04g37820		LOC_Os05g25880
	↓; LOC_Os01g69830;K:Transcription;S:Function unknown;BP:transcription;Squamosa promoter-binding-like protein 2；	LOC_Os01g18400		LOC_Os07g33954		LOC_Os03g03590		LOC_Os01g18670	↓; LOC_Os01g09320;C:Energy production and conversion;BP:malate metabolic process; BP:oxidation-reduction process; TCA/org. transformation.	LOC_Os03g64050		LOC_Os04g38410		LOC_Os05g34150
	↓; LOC_Os03g40710;K:Transcription;S:Function unknown; Zinc finger protein ZAT9；C2H2-type zinc finger;	LOC_Os01g18670		LOC_Os07g37620		LOC_Os03g04140		LOC_Os01g18840	↓; LOC_Os07g43700;C:Energy production and conversion;BP:carbohydrate metabolic process;BP:malate metabolic process;Malate dehydrogenase;	LOC_Os04g25440		LOC_Os04g38600		LOC_Os05g40890
	↓; LOC_Os06g28630;K:Transcription;MF:DNA binding;protein RADIALIS-like 1 ；	LOC_Os01g18840		LOC_Os07g37730		LOC_Os03g04760		LOC_Os01g18860	↓; LOC_Os02g47560;L:Replication, recombination and repair;DNA-binding protein SMUBP-2;MF:helicase activity; putative DNA helicase	LOC_Os04g29680		LOC_Os04g43200		LOC_Os05g44770
	↓; LOC_Os03g15460;I:Lipid transport and metabolism;BP:lipid catabolic process; MF:calcium ion binding;probable phospholipase A2;	LOC_Os01g18860		LOC_Os08g04630		LOC_Os03g04770		LOC_Os01g19020	↓; LOC_Os04g59610;L:Replication, recombination and repair;RNA transport；Staygreen protein	LOC_Os04g30420		LOC_Os04g45860		LOC_Os05g46790
	↓; LOC_Os03g61720;I:Lipid transport and metabolism;Phospholipid synthesis；BP:cutin biosynthetic process;BP:dephosphorylation;probable glycerol-3-phosphate acyltransferase 3；	LOC_Os01g19610		LOC_Os08g08570		LOC_Os03g06630		LOC_Os01g19610	↓; LOC_Os03g18070;I:Lipid transport and metabolism；lipid metabolism. BP:lipid metabolic process;BP:oxidation-reduction process;	LOC_Os04g33080		LOC_Os04g48870		LOC_Os05g50550
	↓; LOC_Os05g47540;I:Lipid transport and metabolism;BP:phosphatidylcholine biosynthetic process;Glycerophospholipid metabolism；phosphomethylethanolamine N-methyltransferase；	LOC_Os01g19740		LOC_Os08g15308		LOC_Os03g08580		LOC_Os01g19740	↓; LOC_Os03g13030;I:Lipid transport and metabolism；lipid metabolism. BP:lipid metabolic process; S:Function unknown;Lecithin-cholesterol acyltransferase-like 1；	LOC_Os04g35030		LOC_Os04g52260		LOC_Os06g01760
	↓; LOC_Os08g06550;I:Lipid transport and metabolism;lipid metabolism.FA synthesis and FA elongation.acyl-CoA binding protein；MF:fatty-acyl-CoA binding;	LOC_Os01g19800		LOC_Os08g28710		LOC_Os03g10050		LOC_Os01g19800	↓; LOC_Os01g15770;U:Intracellular trafficking, secretion, and vesicular transport	LOC_Os04g36720		LOC_Os04g55180		LOC_Os06g40230
	↓; LOC_Os07g43700;C:Energy production and conversion;BP:carbohydrate metabolic process;BP:oxidation-reduction process;Citrate cycl;Carbon fixation in photosynthetic organisms;Malate dehydrogenase;	LOC_Os01g19820		LOC_Os08g36570		LOC_Os03g13030		LOC_Os01g19820	↓; LOC_Os09g17740;lightreaction.photosystem; photosynthesis;PS.lightreaction.photosystem II.LHC-II；BP:photosynthesis, light harvesting; J:Translation, ribosomal structure and biogenesis;	LOC_Os04g37710		LOC_Os04g57930		LOC_Os06g48010
	↓; LOC_Os12g17600;C:Energy production and conversion;PS.calvin cycle;BP:photorespiration;BP:photosynthesis;Carbon fixation in photosynthetic organisms;	LOC_Os01g19940		LOC_Os08g37670		LOC_Os03g13840		LOC_Os01g19940	↓; LOC_Os07g06800;hormone metabolism;brassinosteroid.synthesis-degradation.BRs.DET2;S:Function unknown;3-oxo-5-alpha-steroid 4-dehydrogenase 2	LOC_Os04g45000		LOC_Os04g58200		LOC_Os07g02340
	↓; LOC_Os03g62170;J:Translation, ribosomal structure and biogenesis;BP:chloroplast mRNA processing;polycistronic mRNA processing;uncharacterized protein LOC4334714；Polyketide cyclase / dehydrase and lipid transport;	LOC_Os01g21530		LOC_Os08g42350		LOC_Os03g14730		LOC_Os01g21530	↑; LOC_Os03g02550;S:Function unknown;F-box protein PP2-A13	LOC_Os04g46960		LOC_Os04g59610		LOC_Os07g05940
	↓; LOC_Os12g31000;J:Translation, ribosomal structure and biogenesis;Putative pumilio homolog 7; MF:RNA binding;	LOC_Os01g22370		LOC_Os08g43180		LOC_Os03g14915		LOC_Os01g22370	↑; LOC_Os03g31760;S:Function unknown;BP:response to hormone;Heptahelical transmembrane protein ADIPOR1	LOC_Os04g47220		LOC_Os05g11910		LOC_Os07g07990
	↓; LOC_Os01g57840;U:Intracellular trafficking, secretion, and vesicular transport；BP:transport;Nuclear transport factor 2B；	LOC_Os01g22780		LOC_Os09g08130		LOC_Os03g17590		LOC_Os01g22780	↓; LOC_Os04g49350;S:Function unknown;Pentatricopeptide repeat-containing protein At5g13770;	LOC_Os04g47360		LOC_Os05g12040		LOC_Os07g08150
	↓; LOC_Os01g61880;U:Intracellular trafficking, secretion, and vesicular transport; BP:cellular oxidant detoxification;BP:oxidation-reduction process;Respiratory burst NADPH oxidase;	LOC_Os01g22910		LOC_Os09g10010		LOC_Os03g18070		LOC_Os01g22910	↓; LOC_Os05g05600;S:Function unknown;BP:cellular response to oxidative stress;	LOC_Os04g51820		LOC_Os05g14270		LOC_Os07g11510
	↑; LOC_Os03g20720; U:Intracellular trafficking, secretion, and vesicular transport;BP:positive regulation of GTPase activity; Probable ADP-ribosylation factor GTPase-activating protein AGD14;	LOC_Os01g24430		LOC_Os09g20220		LOC_Os03g27019		LOC_Os01g22980	↓; LOC_Os05g14270;S:Function unknown;	LOC_Os04g56230		LOC_Os05g23440		LOC_Os07g33954
	↓; LOC_Os01g45274;P:Inorganic ion transport and metabolism;BP:carbon utilization;MF:carbonate dehydratase activity;Carbonate dehydratase;	LOC_Os01g24480		LOC_Os09g29820		LOC_Os03g31410		LOC_Os01g24430	↓; LOC_Os05g43040;S:Function unknown;Protein SULFUR DEFICIENCY-INDUCED 2	LOC_Os04g56240		LOC_Os05g25370		LOC_Os07g37620
	↓; LOC_Os04g45860;P:Inorganic ion transport and metabolism;S:Function unknown;BP:transmembrane transport;Probable metal-nicotianamine transporter YSL9;	LOC_Os01g25484		LOC_Os09g38830		LOC_Os03g31760		LOC_Os01g24480	↓; LOC_Os05g45440;S:Function unknown;Senescence regulator	LOC_Os05g07690		LOC_Os05g27010		LOC_Os07g37730
	↓; LOC_Os04g59610;L:Replication, recombination and repair;S:Function unknown;MF:ATP binding;RNA transport; LOW QUALITY PROTEIN: proteinaceous RNase P 1;	LOC_Os01g25820		LOC_Os09g38834		LOC_Os03g37830		LOC_Os01g24710	↓; LOC_Os07g06810;S:Function unknown;myosin-binding protein 7-like	LOC_Os05g07860		LOC_Os05g34830		LOC_Os08g04630
	↑; LOC_Os11g05700;V:Defense mechanisms;BP:transmembrane transport;ABC transporter C family member 10;	LOC_Os01g26120		LOC_Os10g28240		LOC_Os03g38730		LOC_Os01g25484	1d↑;3d↓ LOC_Os02g07930;S:Function unknown;Zinc finger protein CONSTANS-LIKE 4；	LOC_Os05g07870		LOC_Os05g47540		LOC_Os08g08570
	↓; LOC_Os08g06280;V:Defense mechanisms;BP:negative regulation of plant-type hypersensitive response;S:Function unknown;Protein LESION SIMULATING DISEASE 1;	LOC_Os01g26300		LOC_Os10g37230		LOC_Os03g40100		LOC_Os01g25820	↓; LOC_Os01g50910;S:Function unknown; Late embryogenesis abundant protein 14	LOC_Os05g08480		LOC_Os05g50570		LOC_Os08g13860
	↑;LOC_Os01g24710;S:Function unknown;MF:carbohydrate binding;Jacalin-like lectin domain	LOC_Os01g27120		LOC_Os10g38360		LOC_Os03g48000		LOC_Os01g26120	↓; LOC_Os12g07190;S:Function unknown;CBS domain-containing protein CBSCBSPB3	LOC_Os05g30350		LOC_Os06g11240		LOC_Os08g15308
	↑; LOC_Os03g61150;S:Function unknown;expressed protein;	LOC_Os01g27890		LOC_Os11g24060		LOC_Os03g48060		LOC_Os01g26300	↓; LOC_Os01g61120;S:Function unknown;Protein RETICULATA-RELATED 6	LOC_Os05g38270		LOC_Os06g11290		LOC_Os08g28710
	↑; LOC_Os03g61360;S:Function unknown;MF:hydrolase activity;Epoxide hydrolase A;	LOC_Os01g28030		LOC_Os11g29290		LOC_Os03g48270		LOC_Os01g27120	↓; LOC_Os01g66260;S:Function unknown; Protein of unknown function	LOC_Os05g48760		LOC_Os06g21590		LOC_Os08g36570
	↑; LOC_Os09g32000;S:Function unknown;Domain of unknown function	LOC_Os01g32364		LOC_Os11g42200		LOC_Os03g49630		LOC_Os01g27890	↓; LOC_Os01g47630;S:Function unknown;uncharacterized protein	LOC_Os05g50350		LOC_Os06g22960		LOC_Os08g37670
	↑; LOC_Os08g07690; S:Function unknown;uncharacterized protein LOC4344780；	LOC_Os01g32380		LOC_Os12g05440		LOC_Os03g53300		LOC_Os01g28030	↓; LOC_Os03g13840;S:Function unknown;Protein EARLY-RESPONSIVE TO DEHYDRATION 7; Endocytosis;	LOC_Os06g03670		LOC_Os06g28630		LOC_Os08g42350
	↓; LOC_Os01g69840;S:Function unknown；hypothetical protein ；	LOC_Os01g32460		LOC_Os12g05990		LOC_Os03g55670		LOC_Os01g32364	↓; LOC_Os06g14324; S:Function unknown;MF:calcium ion binding; Caleosin related protein	LOC_Os06g03820		LOC_Os06g35770		LOC_Os08g43180
	↓; LOC_Os01g74300;S:Function unknown；Metallothionein-like protein 2B;Metallothionein	LOC_Os01g34560		LOC_Os12g37970		LOC_Os03g60560		LOC_Os01g32380	↓; LOC_Os10g42299;S:Function unknown;BP:transport;BP:translation; Mitochondrial carnitine/acylcarnitine carrier-like protein	LOC_Os06g04200		LOC_Os06g48030		LOC_Os09g06464
	↓; LOC_Os01g05840;S:Function unknown；BP:metabolic process;Short-chain dehydrogenase TIC 32,	LOC_Os01g34850		LOC_Os12g39310		LOC_Os03g62670		LOC_Os01g32460	↓; LOC_Os02g38120;S:Function unknown;signalling.light;Coleoptile phototropism protein 1;	LOC_Os06g04210		LOC_Os07g02200		LOC_Os09g08130
	↓; LOC_Os01g61010;S:Function unknown;nodulin-like protein;Protein NUCLEAR FUSION DEFECTIVE 4；	LOC_Os01g36220		LOC_Os12g43400		LOC_Os03g64050		LOC_Os01g32780		LOC_Os06g05130		LOC_Os07g05480		LOC_Os09g10010
	↓; LOC_Os02g15750;S:Function unknown;Sulfurtransferase 4;BP:chitin catabolic process;Protein THYLAKOID RHODANESE-LIKE, chloroplastic	LOC_Os01g36350		LOC_Os12g44030		LOC_Os04g25440		LOC_Os01g34560		LOC_Os06g11290		LOC_Os07g23570		LOC_Os09g20220
	↓; LOC_Os02g32990;S:Function unknown；uncharacterized protein LOC4329552;	LOC_Os01g36720				LOC_Os04g29680		LOC_Os01g34850		LOC_Os06g11760		LOC_Os07g28610		LOC_Os09g29820
	↓; LOC_Os02g57030;S:Function unknown;uncharacterized protein LOC4331129;	LOC_Os01g37460				LOC_Os04g30420		LOC_Os01g36220		LOC_Os06g14370		LOC_Os07g32010		LOC_Os09g30130
	↓; LOC_Os04g11400;S:Function unknown;hypothetical protein OsI_14990；	LOC_Os01g37590				LOC_Os04g33060		LOC_Os01g36350		LOC_Os06g16370		LOC_Os07g35940		LOC_Os09g38830
	↓; LOC_Os04g48870;S:Function unknown;Protein SPIRAL1-like 4;	LOC_Os01g37920				LOC_Os04g33080		LOC_Os01g37460		LOC_Os06g19444		LOC_Os07g36080		LOC_Os09g38834
	↓; LOC_Os04g52260;S:Function unknown;Protease inhibitor/seed storage/LTP family;36.4 kDa proline-rich protein;	LOC_Os01g38580				LOC_Os04g35030		LOC_Os01g37590		LOC_Os06g21210		LOC_Os07g37240		LOC_Os10g28240
	↓; LOC_Os05g14270;S:Function unknown；Os05g0232200;	LOC_Os01g39020				LOC_Os04g37650		LOC_Os01g37920		LOC_Os06g21380		LOC_Os07g43700		LOC_Os10g37230
	↓; LOC_Os10g10180;S:Function unknown;2-methoxy-6-polyprenyl-1,4-benzoquinol methylase;	LOC_Os01g39110				LOC_Os04g37710		LOC_Os01g38580		LOC_Os06g28870		LOC_Os07g44070		LOC_Os10g38360
	↓; LOC_Os10g35030;S:Function unknown；Chloroplast envelope transporter; Chloroplast inner envelope protein, 110 kDa;	LOC_Os01g39960				LOC_Os04g43710		LOC_Os01g39020		LOC_Os06g34380		LOC_Os08g06280		LOC_Os10g39020
	↓; LOC_Os10g36500;S:Function unknown;MF:enzyme inhibitor activity;Pectinesterase inhibitor 7	LOC_Os01g40094				LOC_Os04g45000		LOC_Os01g39110		LOC_Os06g39640		LOC_Os08g06550		LOC_Os11g05050
	↓; LOC_Os10g36520;S:Function unknown	LOC_Os01g40310				LOC_Os04g46960		LOC_Os01g39960		LOC_Os06g44160		LOC_Os08g07690		LOC_Os11g24060
	↓; LOC_Os07g02200;S:Function unknown;MF:electron carrier activity;blue copper protein;	LOC_Os01g40570				LOC_Os04g47220		LOC_Os01g40094		LOC_Os06g46670		LOC_Os08g33820		LOC_Os11g29290
		LOC_Os01g40630				LOC_Os04g49450		LOC_Os01g40310		LOC_Os06g47620		LOC_Os08g35860		LOC_Os11g34870
		LOC_Os01g40700				LOC_Os04g49490		LOC_Os01g40570		LOC_Os06g50080		LOC_Os09g11480		LOC_Os11g42200
		LOC_Os01g41430				LOC_Os04g49680		LOC_Os01g40630		LOC_Os07g03890		LOC_Os09g12290		LOC_Os12g05440
		LOC_Os01g41810				LOC_Os04g51820		LOC_Os01g40700		LOC_Os07g08150		LOC_Os09g28390		LOC_Os12g05990
		LOC_Os01g41820				LOC_Os04g51880		LOC_Os01g41430		LOC_Os07g08160		LOC_Os09g28510		LOC_Os12g37970
		LOC_Os01g42190				LOC_Os04g56240		LOC_Os01g41810		LOC_Os07g09490		LOC_Os09g32000		LOC_Os12g39310
		LOC_Os01g42200				LOC_Os04g59610		LOC_Os01g41820		LOC_Os07g26690		LOC_Os09g34140		LOC_Os12g43400
		LOC_Os01g42780				LOC_Os05g05600		LOC_Os01g42190		LOC_Os07g32560		LOC_Os10g02040		LOC_Os12g44030
		LOC_Os01g43090				LOC_Os05g07690		LOC_Os01g42200		LOC_Os07g32570		LOC_Os10g10180
		LOC_Os01g43110				LOC_Os05g07860		LOC_Os01g42780		LOC_Os07g37810		LOC_Os10g22070
		LOC_Os01g43370				LOC_Os05g07870		LOC_Os01g43090		LOC_Os07g46330		LOC_Os10g25400
		LOC_Os01g43410				LOC_Os05g08480		LOC_Os01g43110		LOC_Os07g48340		LOC_Os10g35030
		LOC_Os01g43550				LOC_Os05g14270		LOC_Os01g43410		LOC_Os07g49360		LOC_Os10g36500
		LOC_Os01g43890				LOC_Os05g28740		LOC_Os01g43550		LOC_Os08g06090		LOC_Os10g36520
		LOC_Os01g44390				LOC_Os05g30350		LOC_Os01g43890		LOC_Os08g13860		LOC_Os10g38080
		LOC_Os01g44394				LOC_Os05g38270		LOC_Os01g44390		LOC_Os08g33540		LOC_Os10g40730
		LOC_Os01g44430				LOC_Os05g41610		LOC_Os01g44394		LOC_Os08g36320		LOC_Os11g03390
		LOC_Os01g44980				LOC_Os05g43040		LOC_Os01g44430		LOC_Os08g36920		LOC_Os11g05700
		LOC_Os01g46570				LOC_Os05g45440		LOC_Os01g44980		LOC_Os08g39760		LOC_Os11g07020
		LOC_Os01g46760				LOC_Os05g48760		LOC_Os01g45274		LOC_Os09g06464		LOC_Os11g12590
		LOC_Os01g47370				LOC_Os05g50350		LOC_Os01g46570		LOC_Os09g14600		LOC_Os11g13890
		LOC_Os01g47400				LOC_Os05g50930		LOC_Os01g46760		LOC_Os09g21210		LOC_Os11g24450
		LOC_Os01g47630				LOC_Os05g51610		LOC_Os01g47370		LOC_Os09g28440		LOC_Os11g42500
		LOC_Os01g47930				LOC_Os06g03670		LOC_Os01g47400		LOC_Os09g29460		LOC_Os11g47970
		LOC_Os01g48620				LOC_Os06g03820		LOC_Os01g47930		LOC_Os09g30130		LOC_Os12g03070
		LOC_Os01g48940				LOC_Os06g04200		LOC_Os01g48620		LOC_Os09g32290		LOC_Os12g04500
		LOC_Os01g48950				LOC_Os06g04210		LOC_Os01g48940		LOC_Os09g35020		LOC_Os12g08920
		LOC_Os01g49160				LOC_Os06g05130		LOC_Os01g48950		LOC_Os09g36730		LOC_Os12g09720
		LOC_Os01g49210				LOC_Os06g11290		LOC_Os01g49160		LOC_Os09g38620		LOC_Os12g12934
		LOC_Os01g49830				LOC_Os06g11760		LOC_Os01g49210		LOC_Os10g10175		LOC_Os12g17600
		LOC_Os01g49890				LOC_Os06g13870		LOC_Os01g49320		LOC_Os10g31040		LOC_Os12g27440
		LOC_Os01g50032				LOC_Os06g14324		LOC_Os01g49830		LOC_Os10g32810		LOC_Os12g31000
		LOC_Os01g50080				LOC_Os06g14370		LOC_Os01g49890		LOC_Os10g34700		LOC_Os12g34770
		LOC_Os01g50450				LOC_Os06g16370		LOC_Os01g50032		LOC_Os10g36924
		LOC_Os01g50900				LOC_Os06g19444		LOC_Os01g50080		LOC_Os10g38610
		LOC_Os01g50910				LOC_Os06g20150		LOC_Os01g50450		LOC_Os10g39020
		LOC_Os01g51250				LOC_Os06g21210		LOC_Os01g50900		LOC_Os10g39150
		LOC_Os01g51410				LOC_Os06g21380		LOC_Os01g51250		LOC_Os10g41780
		LOC_Os01g51450				LOC_Os06g28870		LOC_Os01g51410		LOC_Os10g42040
		LOC_Os01g51870				LOC_Os06g34380		LOC_Os01g51450		LOC_Os10g42900
		LOC_Os01g51890				LOC_Os06g37080		LOC_Os01g51870		LOC_Os11g05780
		LOC_Os01g51920				LOC_Os06g39640		LOC_Os01g51890		LOC_Os11g05860
		LOC_Os01g51980				LOC_Os06g44160		LOC_Os01g51920		LOC_Os11g10990
		LOC_Os01g52160				LOC_Os06g46670		LOC_Os01g51980		LOC_Os11g34870
		LOC_Os01g52480				LOC_Os06g47620		LOC_Os01g52160		LOC_Os11g39020
		LOC_Os01g52530				LOC_Os06g50080		LOC_Os01g52240		LOC_Os12g08810
		LOC_Os01g53020				LOC_Os07g03890		LOC_Os01g52480		LOC_Os12g32610
		LOC_Os01g53130				LOC_Os07g06800		LOC_Os01g52530		LOC_Os12g39630
		LOC_Os01g53390				LOC_Os07g06810		LOC_Os01g53020
		LOC_Os01g53710				LOC_Os07g08160		LOC_Os01g53130
		LOC_Os01g53790				LOC_Os07g09490		LOC_Os01g53390
		LOC_Os01g53880				LOC_Os07g14160		LOC_Os01g53710
		LOC_Os01g54350				LOC_Os07g15940		LOC_Os01g53790
		LOC_Os01g55510				LOC_Os07g26690		LOC_Os01g53880
		LOC_Os01g55570				LOC_Os07g32560		LOC_Os01g54350
		LOC_Os01g56300				LOC_Os07g32570		LOC_Os01g55510
		LOC_Os01g56330				LOC_Os07g36170		LOC_Os01g55570
		LOC_Os01g56870				LOC_Os07g37810		LOC_Os01g56300
		LOC_Os01g57350				LOC_Os07g43700		LOC_Os01g56330
		LOC_Os01g57420				LOC_Os07g44330		LOC_Os01g56870
		LOC_Os01g58150				LOC_Os07g46330		LOC_Os01g57350
		LOC_Os01g58850				LOC_Os07g48020		LOC_Os01g57420
		LOC_Os01g59000				LOC_Os07g48340		LOC_Os01g57840
		LOC_Os01g59100				LOC_Os07g49360		LOC_Os01g58150
		LOC_Os01g59350				LOC_Os08g06090		LOC_Os01g58850
		LOC_Os01g59510				LOC_Os08g14570		LOC_Os01g59000
		LOC_Os01g59530				LOC_Os08g32060		LOC_Os01g59100
		LOC_Os01g59740				LOC_Os08g33540		LOC_Os01g59350
		LOC_Os01g59970				LOC_Os08g36310		LOC_Os01g59510
		LOC_Os01g60020				LOC_Os08g36320		LOC_Os01g59530
		LOC_Os01g60190				LOC_Os08g36920		LOC_Os01g59740
		LOC_Os01g60280				LOC_Os08g37580		LOC_Os01g59970
		LOC_Os01g60600				LOC_Os08g39370		LOC_Os01g60020
		LOC_Os01g60710				LOC_Os08g39760		LOC_Os01g60190
		LOC_Os01g60720				LOC_Os09g14600		LOC_Os01g60280
		LOC_Os01g60730				LOC_Os09g17740		LOC_Os01g60600
		LOC_Os01g60830				LOC_Os09g20900		LOC_Os01g60710
		LOC_Os01g60860				LOC_Os09g21210		LOC_Os01g60720
		LOC_Os01g61120				LOC_Os09g25150		LOC_Os01g60730
		LOC_Os01g61940				LOC_Os09g28440		LOC_Os01g60860
		LOC_Os01g62060				LOC_Os09g29460		LOC_Os01g61010
		LOC_Os01g62360				LOC_Os09g30150		LOC_Os01g61880
		LOC_Os01g62870				LOC_Os09g30160		LOC_Os01g61940
		LOC_Os01g62910				LOC_Os09g32290		LOC_Os01g62060
		LOC_Os01g63010				LOC_Os09g35020		LOC_Os01g62360
		LOC_Os01g63150				LOC_Os09g36730		LOC_Os01g62870
		LOC_Os01g63270				LOC_Os09g38620		LOC_Os01g62910
		LOC_Os01g63480				LOC_Os10g03050		LOC_Os01g63010
		LOC_Os01g63620				LOC_Os10g10175		LOC_Os01g63150
		LOC_Os01g63870				LOC_Os10g31040		LOC_Os01g63190
		LOC_Os01g64110				LOC_Os10g32810		LOC_Os01g63270
		LOC_Os01g64360				LOC_Os10g34700		LOC_Os01g63480
		LOC_Os01g64960				LOC_Os10g36924		LOC_Os01g63620
		LOC_Os01g65010				LOC_Os10g38610		LOC_Os01g63870
		LOC_Os01g65150				LOC_Os10g39150		LOC_Os01g64110
		LOC_Os01g65630				LOC_Os10g41100		LOC_Os01g64960
		LOC_Os01g65650				LOC_Os10g41550		LOC_Os01g65010
		LOC_Os01g66100				LOC_Os10g41780		LOC_Os01g65150
		LOC_Os01g66130				LOC_Os10g42040		LOC_Os01g65630
		LOC_Os01g66260				LOC_Os10g42299		LOC_Os01g65650
		LOC_Os01g66350				LOC_Os10g42900		LOC_Os01g66100
		LOC_Os01g66360				LOC_Os11g05780		LOC_Os01g66130
		LOC_Os01g66620				LOC_Os11g05860		LOC_Os01g66350
		LOC_Os01g66840				LOC_Os11g10990		LOC_Os01g66360
		LOC_Os01g66890				LOC_Os11g39020		LOC_Os01g66620
		LOC_Os01g67480				LOC_Os11g42510		LOC_Os01g66840
		LOC_Os01g68020				LOC_Os12g07190		LOC_Os01g66890
		LOC_Os01g68050				LOC_Os12g08810		LOC_Os01g67120
		LOC_Os01g68140				LOC_Os12g32610		LOC_Os01g67480
		LOC_Os01g68269				LOC_Os12g39630		LOC_Os01g68020
		LOC_Os01g68790						LOC_Os01g68050
		LOC_Os01g69070						LOC_Os01g68140
		LOC_Os01g70280						LOC_Os01g68269
		LOC_Os01g70310						LOC_Os01g68790
		LOC_Os01g70930						LOC_Os01g69070
		LOC_Os01g71190						LOC_Os01g69830
		LOC_Os01g71320						LOC_Os01g69840
		LOC_Os01g72000						LOC_Os01g70280
		LOC_Os01g72170						LOC_Os01g70310
		LOC_Os01g72330						LOC_Os01g70930
		LOC_Os01g73170						LOC_Os01g71190
		LOC_Os01g74410						LOC_Os01g71320
		LOC_Os01g74450						LOC_Os01g72000
		LOC_Os02g01210						LOC_Os01g72170
		LOC_Os02g01730						LOC_Os01g72330
		LOC_Os02g02410						LOC_Os01g73170
		LOC_Os02g02830						LOC_Os01g74300
		LOC_Os02g02890						LOC_Os01g74410
		LOC_Os02g03020						LOC_Os01g74450
		LOC_Os02g03294						LOC_Os02g01210
		LOC_Os02g03430						LOC_Os02g01730
		LOC_Os02g03570						LOC_Os02g02410
		LOC_Os02g03670						LOC_Os02g02830
		LOC_Os02g03710						LOC_Os02g02890
		LOC_Os02g04510						LOC_Os02g03020
		LOC_Os02g04750						LOC_Os02g03294
		LOC_Os02g04780						LOC_Os02g03430
		LOC_Os02g06140						LOC_Os02g03570
		LOC_Os02g06530						LOC_Os02g03670
		LOC_Os02g06550						LOC_Os02g03710
		LOC_Os02g06560						LOC_Os02g04750
		LOC_Os02g07010						LOC_Os02g04780
		LOC_Os02g07410						LOC_Os02g06140
		LOC_Os02g07690						LOC_Os02g06530
		LOC_Os02g07830						LOC_Os02g06550
		LOC_Os02g07930						LOC_Os02g06560
		LOC_Os02g08530						LOC_Os02g07010
		LOC_Os02g09930						LOC_Os02g07410
		LOC_Os02g10350						LOC_Os02g07690
		LOC_Os02g10500						LOC_Os02g07830
		LOC_Os02g10520						LOC_Os02g09930
		LOC_Os02g10550						LOC_Os02g09940
		LOC_Os02g10710						LOC_Os02g10350
		LOC_Os02g10860						LOC_Os02g10390
		LOC_Os02g12010						LOC_Os02g10500
		LOC_Os02g12420						LOC_Os02g10520
		LOC_Os02g13100						LOC_Os02g10550
		LOC_Os02g13220						LOC_Os02g10590
		LOC_Os02g13260						LOC_Os02g10710
		LOC_Os02g13370						LOC_Os02g10860
		LOC_Os02g13560						LOC_Os02g12010
		LOC_Os02g14630						LOC_Os02g12420
		LOC_Os02g15160						LOC_Os02g13100
		LOC_Os02g15280						LOC_Os02g13220
		LOC_Os02g15560						LOC_Os02g13260
		LOC_Os02g15880						LOC_Os02g13370
		LOC_Os02g16540						LOC_Os02g13560
		LOC_Os02g17780						LOC_Os02g14630
		LOC_Os02g18450						LOC_Os02g15160
		LOC_Os02g19540						LOC_Os02g15280
		LOC_Os02g19650						LOC_Os02g15560
		LOC_Os02g19820						LOC_Os02g15750
		LOC_Os02g20970						LOC_Os02g15880
		LOC_Os02g21009						LOC_Os02g16540
		LOC_Os02g25610						LOC_Os02g17780
		LOC_Os02g26160						LOC_Os02g18450
		LOC_Os02g26860						LOC_Os02g19540
		LOC_Os02g26890						LOC_Os02g19650
		LOC_Os02g27310						LOC_Os02g19820
		LOC_Os02g27490						LOC_Os02g20970
		LOC_Os02g28200						LOC_Os02g21009
		LOC_Os02g28310						LOC_Os02g25610
		LOC_Os02g30974						LOC_Os02g26160
		LOC_Os02g32504						LOC_Os02g26860
		LOC_Os02g32590						LOC_Os02g26890
		LOC_Os02g32660						LOC_Os02g27310
		LOC_Os02g32814						LOC_Os02g27490
		LOC_Os02g32980						LOC_Os02g28200
		LOC_Os02g33030						LOC_Os02g28310
		LOC_Os02g33060						LOC_Os02g30974
		LOC_Os02g33705						LOC_Os02g32504
		LOC_Os02g33710						LOC_Os02g32590
		LOC_Os02g33770						LOC_Os02g32660
		LOC_Os02g34810						LOC_Os02g32814
		LOC_Os02g35010						LOC_Os02g32980
		LOC_Os02g35090						LOC_Os02g32990
		LOC_Os02g35180						LOC_Os02g33030
		LOC_Os02g35530						LOC_Os02g33060
		LOC_Os02g36210						LOC_Os02g33705
		LOC_Os02g36590						LOC_Os02g33710
		LOC_Os02g36924						LOC_Os02g33770
		LOC_Os02g37060						LOC_Os02g34810
		LOC_Os02g37180						LOC_Os02g35010
		LOC_Os02g37700						LOC_Os02g35090
		LOC_Os02g37930						LOC_Os02g35180
		LOC_Os02g38040						LOC_Os02g35530
		LOC_Os02g38120						LOC_Os02g36210
		LOC_Os02g39330						LOC_Os02g36590
		LOC_Os02g39510						LOC_Os02g36924
		LOC_Os02g39570						LOC_Os02g37060
		LOC_Os02g39710						LOC_Os02g37180
		LOC_Os02g39930						LOC_Os02g37700
		LOC_Os02g39960						LOC_Os02g37930
		LOC_Os02g40320						LOC_Os02g38040
		LOC_Os02g40700						LOC_Os02g39330
		LOC_Os02g40820						LOC_Os02g39510
		LOC_Os02g41500						LOC_Os02g39570
		LOC_Os02g41510						LOC_Os02g39710
		LOC_Os02g41800						LOC_Os02g39930
		LOC_Os02g41954						LOC_Os02g39960
		LOC_Os02g42430						LOC_Os02g40320
		LOC_Os02g42585						LOC_Os02g40700
		LOC_Os02g43790						LOC_Os02g40820
		LOC_Os02g43940						LOC_Os02g41500
		LOC_Os02g44230						LOC_Os02g41510
		LOC_Os02g44235						LOC_Os02g41800
		LOC_Os02g44820						LOC_Os02g41954
		LOC_Os02g44870						LOC_Os02g42430
		LOC_Os02g44880						LOC_Os02g42585
		LOC_Os02g45170						LOC_Os02g43790
		LOC_Os02g45225						LOC_Os02g43940
		LOC_Os02g45310						LOC_Os02g44230
		LOC_Os02g45520						LOC_Os02g44235
		LOC_Os02g45700						LOC_Os02g44820
		LOC_Os02g45750						LOC_Os02g44870
		LOC_Os02g45860						LOC_Os02g44880
		LOC_Os02g45930						LOC_Os02g45170
		LOC_Os02g45980						LOC_Os02g45225
		LOC_Os02g46100						LOC_Os02g45310
		LOC_Os02g46340						LOC_Os02g45450
		LOC_Os02g46350						LOC_Os02g45700
		LOC_Os02g46660						LOC_Os02g45750
		LOC_Os02g46690						LOC_Os02g45860
		LOC_Os02g46910						LOC_Os02g45930
		LOC_Os02g46930						LOC_Os02g45980
		LOC_Os02g46980						LOC_Os02g46100
		LOC_Os02g47420						LOC_Os02g46340
		LOC_Os02g47560						LOC_Os02g46350
		LOC_Os02g47770						LOC_Os02g46660
		LOC_Os02g47920						LOC_Os02g46690
		LOC_Os02g48560						LOC_Os02g46910
		LOC_Os02g48980						LOC_Os02g46930
		LOC_Os02g49280						LOC_Os02g46980
		LOC_Os02g49650						LOC_Os02g47420
		LOC_Os02g49700						LOC_Os02g47770
		LOC_Os02g49710						LOC_Os02g47920
		LOC_Os02g49860						LOC_Os02g48560
		LOC_Os02g50200						LOC_Os02g48980
		LOC_Os02g50640						LOC_Os02g49280
		LOC_Os02g50805						LOC_Os02g49650
		LOC_Os02g51070						LOC_Os02g49680
		LOC_Os02g51080						LOC_Os02g49700
		LOC_Os02g51110						LOC_Os02g49710
		LOC_Os02g51290						LOC_Os02g49860
		LOC_Os02g51410						LOC_Os02g50200
		LOC_Os02g51750						LOC_Os02g50640
		LOC_Os02g51900						LOC_Os02g50805
		LOC_Os02g51930						LOC_Os02g51070
		LOC_Os02g52040						LOC_Os02g51080
		LOC_Os02g52260						LOC_Os02g51110
		LOC_Os02g52270						LOC_Os02g51290
		LOC_Os02g52650						LOC_Os02g51410
		LOC_Os02g52730						LOC_Os02g51750
		LOC_Os02g52780						LOC_Os02g51900
		LOC_Os02g53580						LOC_Os02g52040
		LOC_Os02g54050						LOC_Os02g52260
		LOC_Os02g55990						LOC_Os02g52650
		LOC_Os02g56750						LOC_Os02g52730
		LOC_Os02g57060						LOC_Os02g52780
		LOC_Os02g57160						LOC_Os02g53580
		LOC_Os02g57310						LOC_Os02g54050
		LOC_Os02g57700						LOC_Os02g55990
		LOC_Os02g57850						LOC_Os02g56750
		LOC_Os02g58139						LOC_Os02g57030
		LOC_Os02g58170						LOC_Os02g57060
		LOC_Os02g58330						LOC_Os02g57310
		LOC_Os02g58480						LOC_Os02g57700
		LOC_Os03g01014						LOC_Os02g57850
		LOC_Os03g01270						LOC_Os02g58139
		LOC_Os03g01880						LOC_Os02g58170
		LOC_Os03g02020						LOC_Os02g58330
		LOC_Os03g02514						LOC_Os02g58480
		LOC_Os03g02530						LOC_Os03g01014
		LOC_Os03g02550						LOC_Os03g01270
		LOC_Os03g02750						LOC_Os03g01880
		LOC_Os03g03450						LOC_Os03g02020
		LOC_Os03g03590						LOC_Os03g02514
		LOC_Os03g03720						LOC_Os03g02530
		LOC_Os03g03724						LOC_Os03g02750
		LOC_Os03g03900						LOC_Os03g03450
		LOC_Os03g04020						LOC_Os03g03720
		LOC_Os03g04060						LOC_Os03g03724
		LOC_Os03g04110						LOC_Os03g03900
		LOC_Os03g04140						LOC_Os03g04020
		LOC_Os03g04190						LOC_Os03g04060
		LOC_Os03g04340						LOC_Os03g04110
		LOC_Os03g04770						LOC_Os03g04190
		LOC_Os03g05270						LOC_Os03g04340
		LOC_Os03g05290						LOC_Os03g05270
		LOC_Os03g05300						LOC_Os03g05290
		LOC_Os03g05530						LOC_Os03g05300
		LOC_Os03g05870						LOC_Os03g05530
		LOC_Os03g06520						LOC_Os03g05870
		LOC_Os03g06630						LOC_Os03g06520
		LOC_Os03g06680						LOC_Os03g06680
		LOC_Os03g07170						LOC_Os03g07170
		LOC_Os03g07890						LOC_Os03g07890
		LOC_Os03g08490						LOC_Os03g08490
		LOC_Os03g08700						LOC_Os03g08700
		LOC_Os03g09170						LOC_Os03g09170
		LOC_Os03g09230						LOC_Os03g09230
		LOC_Os03g09940						LOC_Os03g09940
		LOC_Os03g10030						LOC_Os03g10030
		LOC_Os03g10100						LOC_Os03g10100
		LOC_Os03g10600						LOC_Os03g10600
		LOC_Os03g10620						LOC_Os03g10620
		LOC_Os03g11180						LOC_Os03g11180
		LOC_Os03g11680						LOC_Os03g11680
		LOC_Os03g11980						LOC_Os03g11980
		LOC_Os03g12140						LOC_Os03g12140
		LOC_Os03g12260						LOC_Os03g12260
		LOC_Os03g12390						LOC_Os03g12390
		LOC_Os03g12879						LOC_Os03g12879
		LOC_Os03g12890						LOC_Os03g12890
		LOC_Os03g12990						LOC_Os03g12990
		LOC_Os03g13030						LOC_Os03g13110
		LOC_Os03g13110						LOC_Os03g13210
		LOC_Os03g13210						LOC_Os03g13520
		LOC_Os03g13520						LOC_Os03g13870
		LOC_Os03g13840						LOC_Os03g14090
		LOC_Os03g13870						LOC_Os03g15020
		LOC_Os03g14090						LOC_Os03g15050
		LOC_Os03g15050						LOC_Os03g15230
		LOC_Os03g15230						LOC_Os03g15270
		LOC_Os03g15270						LOC_Os03g15460
		LOC_Os03g15910						LOC_Os03g15910
		LOC_Os03g15920						LOC_Os03g15920
		LOC_Os03g16150						LOC_Os03g16150
		LOC_Os03g16170						LOC_Os03g16170
		LOC_Os03g16290						LOC_Os03g16290
		LOC_Os03g16640						LOC_Os03g16640
		LOC_Os03g16950						LOC_Os03g16950
		LOC_Os03g17100						LOC_Os03g17100
		LOC_Os03g17220						LOC_Os03g17220
		LOC_Os03g18070						LOC_Os03g18490
		LOC_Os03g18490						LOC_Os03g18620
		LOC_Os03g18620						LOC_Os03g18860
		LOC_Os03g18860						LOC_Os03g19560
		LOC_Os03g19560						LOC_Os03g20120
		LOC_Os03g20120						LOC_Os03g20440
		LOC_Os03g20440						LOC_Os03g20650
		LOC_Os03g20650						LOC_Os03g20700
		LOC_Os03g20870						LOC_Os03g20720
		LOC_Os03g21040						LOC_Os03g20730
		LOC_Os03g21560						LOC_Os03g20870
		LOC_Os03g22040						LOC_Os03g21040
		LOC_Os03g22050						LOC_Os03g21400
		LOC_Os03g22230						LOC_Os03g21560
		LOC_Os03g22250						LOC_Os03g22040
		LOC_Os03g22270						LOC_Os03g22050
		LOC_Os03g22720						LOC_Os03g22230
		LOC_Os03g23050						LOC_Os03g22250
		LOC_Os03g24870						LOC_Os03g22270
		LOC_Os03g25400						LOC_Os03g22720
		LOC_Os03g26870						LOC_Os03g23050
		LOC_Os03g27019						LOC_Os03g24870
		LOC_Os03g27190						LOC_Os03g25400
		LOC_Os03g27210						LOC_Os03g26870
		LOC_Os03g27230						LOC_Os03g27190
		LOC_Os03g27760						LOC_Os03g27210
		LOC_Os03g28260						LOC_Os03g27230
		LOC_Os03g29850						LOC_Os03g27760
		LOC_Os03g30260						LOC_Os03g28260
		LOC_Os03g30830						LOC_Os03g29850
		LOC_Os03g31690						LOC_Os03g30260
		LOC_Os03g31760						LOC_Os03g30830
		LOC_Os03g32470						LOC_Os03g31690
		LOC_Os03g37260						LOC_Os03g32470
		LOC_Os03g37830						LOC_Os03g37260
		LOC_Os03g38540						LOC_Os03g38540
		LOC_Os03g38870						LOC_Os03g38870
		LOC_Os03g39710						LOC_Os03g39610
		LOC_Os03g40000						LOC_Os03g39710
		LOC_Os03g40540						LOC_Os03g40000
		LOC_Os03g41350						LOC_Os03g40540
		LOC_Os03g41438						LOC_Os03g40710
		LOC_Os03g42464						LOC_Os03g41350
		LOC_Os03g42710						LOC_Os03g41438
		LOC_Os03g43440						LOC_Os03g42464
		LOC_Os03g43980						LOC_Os03g42710
		LOC_Os03g44380						LOC_Os03g43440
		LOC_Os03g44740						LOC_Os03g43980
		LOC_Os03g45210						LOC_Os03g44380
		LOC_Os03g45930						LOC_Os03g44740
		LOC_Os03g46060						LOC_Os03g45210
		LOC_Os03g46070						LOC_Os03g45930
		LOC_Os03g46200						LOC_Os03g46060
		LOC_Os03g46440						LOC_Os03g46070
		LOC_Os03g46570						LOC_Os03g46200
		LOC_Os03g47610						LOC_Os03g46440
		LOC_Os03g47620						LOC_Os03g46570
		LOC_Os03g48030						LOC_Os03g47610
		LOC_Os03g48060						LOC_Os03g47620
		LOC_Os03g49830						LOC_Os03g48030
		LOC_Os03g50280						LOC_Os03g49830
		LOC_Os03g50310						LOC_Os03g50280
		LOC_Os03g50810						LOC_Os03g50310
		LOC_Os03g51110						LOC_Os03g50810
		LOC_Os03g51650						LOC_Os03g51110
		LOC_Os03g51920						LOC_Os03g51650
		LOC_Os03g51930						LOC_Os03g51920
		LOC_Os03g52070						LOC_Os03g51930
		LOC_Os03g52170						LOC_Os03g52070
		LOC_Os03g53340						LOC_Os03g52170
		LOC_Os03g53540						LOC_Os03g53340
		LOC_Os03g54160						LOC_Os03g53540
		LOC_Os03g54910						LOC_Os03g54160
		LOC_Os03g55010						LOC_Os03g54910
		LOC_Os03g55030						LOC_Os03g55010
		LOC_Os03g55250						LOC_Os03g55030
		LOC_Os03g55350						LOC_Os03g55250
		LOC_Os03g56200						LOC_Os03g55350
		LOC_Os03g56270						LOC_Os03g56200
		LOC_Os03g57200						LOC_Os03g56270
		LOC_Os03g57240						LOC_Os03g57200
		LOC_Os03g57490						LOC_Os03g57240
		LOC_Os03g58040						LOC_Os03g57490
		LOC_Os03g58790						LOC_Os03g58040
		LOC_Os03g59360						LOC_Os03g58790
		LOC_Os03g60250						LOC_Os03g59360
		LOC_Os03g60380						LOC_Os03g60250
		LOC_Os03g60560						LOC_Os03g60380
		LOC_Os03g60690						LOC_Os03g60690
		LOC_Os03g60850						LOC_Os03g60850
		LOC_Os03g61690						LOC_Os03g61150
		LOC_Os03g61890						LOC_Os03g61360
		LOC_Os03g61980						LOC_Os03g61690
		LOC_Os03g62610						LOC_Os03g61720
		LOC_Os03g62780						LOC_Os03g61890
		LOC_Os03g63310						LOC_Os03g61980
		LOC_Os03g63330						LOC_Os03g62170
		LOC_Os03g63370						LOC_Os03g62610
		LOC_Os03g63910						LOC_Os03g62780
		LOC_Os04g01600						LOC_Os03g63310
		LOC_Os04g02120						LOC_Os03g63330
		LOC_Os04g02620						LOC_Os03g63370
		LOC_Os04g02960						LOC_Os03g63910
		LOC_Os04g05010						LOC_Os04g01600
		LOC_Os04g07830						LOC_Os04g02120
		LOC_Os04g07890						LOC_Os04g02620
		LOC_Os04g08350						LOC_Os04g02960
		LOC_Os04g09570						LOC_Os04g05010
		LOC_Os04g09604						LOC_Os04g07830
		LOC_Os04g10840						LOC_Os04g07890
		LOC_Os04g11780						LOC_Os04g08350
		LOC_Os04g12380						LOC_Os04g09570
		LOC_Os04g12960						LOC_Os04g09604
		LOC_Os04g14160						LOC_Os04g10840
		LOC_Os04g14680						LOC_Os04g11400
		LOC_Os04g14690						LOC_Os04g11780
		LOC_Os04g16834						LOC_Os04g12380
		LOC_Os04g21150						LOC_Os04g12960
		LOC_Os04g21860						LOC_Os04g14160
		LOC_Os04g22120						LOC_Os04g14680
		LOC_Os04g22900						LOC_Os04g14690
		LOC_Os04g23550						LOC_Os04g16834
		LOC_Os04g24750						LOC_Os04g21150
		LOC_Os04g25140						LOC_Os04g21860
		LOC_Os04g27790						LOC_Os04g22120
		LOC_Os04g27800						LOC_Os04g22900
		LOC_Os04g30240						LOC_Os04g23550
		LOC_Os04g30750						LOC_Os04g24750
		LOC_Os04g31120						LOC_Os04g25140
		LOC_Os04g31610						LOC_Os04g27790
		LOC_Os04g31924						LOC_Os04g27800
		LOC_Os04g32740						LOC_Os04g30240
		LOC_Os04g32850						LOC_Os04g30750
		LOC_Os04g32980						LOC_Os04g31610
		LOC_Os04g33060						LOC_Os04g31924
		LOC_Os04g33200						LOC_Os04g32740
		LOC_Os04g33310						LOC_Os04g32850
		LOC_Os04g33390						LOC_Os04g32980
		LOC_Os04g33460						LOC_Os04g33200
		LOC_Os04g33660						LOC_Os04g33310
		LOC_Os04g33820						LOC_Os04g33390
		LOC_Os04g34300						LOC_Os04g33460
		LOC_Os04g34320						LOC_Os04g33660
		LOC_Os04g34610						LOC_Os04g33820
		LOC_Os04g35100						LOC_Os04g34300
		LOC_Os04g35530						LOC_Os04g34320
		LOC_Os04g35870						LOC_Os04g34610
		LOC_Os04g36070						LOC_Os04g35100
		LOC_Os04g37650						LOC_Os04g35530
		LOC_Os04g38010						LOC_Os04g35870
		LOC_Os04g38026						LOC_Os04g36070
		LOC_Os04g38310						LOC_Os04g37820
		LOC_Os04g38320						LOC_Os04g38010
		LOC_Os04g38360						LOC_Os04g38026
		LOC_Os04g38540						LOC_Os04g38310
		LOC_Os04g39940						LOC_Os04g38320
		LOC_Os04g40040						LOC_Os04g38360
		LOC_Os04g40630						LOC_Os04g38410
		LOC_Os04g40670						LOC_Os04g38540
		LOC_Os04g40874						LOC_Os04g39940
		LOC_Os04g41229						LOC_Os04g40040
		LOC_Os04g41340						LOC_Os04g40630
		LOC_Os04g41500						LOC_Os04g40670
		LOC_Os04g41560						LOC_Os04g40874
		LOC_Os04g41960						LOC_Os04g41229
		LOC_Os04g41970						LOC_Os04g41340
		LOC_Os04g42470						LOC_Os04g41500
		LOC_Os04g43020						LOC_Os04g41560
		LOC_Os04g43070						LOC_Os04g41960
		LOC_Os04g43390						LOC_Os04g41970
		LOC_Os04g43710						LOC_Os04g42470
		LOC_Os04g43990						LOC_Os04g43020
		LOC_Os04g44150						LOC_Os04g43070
		LOC_Os04g44500						LOC_Os04g43390
		LOC_Os04g44510						LOC_Os04g43990
		LOC_Os04g44530						LOC_Os04g44150
		LOC_Os04g44670						LOC_Os04g44500
		LOC_Os04g44840						LOC_Os04g44510
		LOC_Os04g44870						LOC_Os04g44530
		LOC_Os04g44924						LOC_Os04g44670
		LOC_Os04g45690						LOC_Os04g44840
		LOC_Os04g45810						LOC_Os04g44870
		LOC_Os04g45870						LOC_Os04g44924
		LOC_Os04g45900						LOC_Os04g45690
		LOC_Os04g45950						LOC_Os04g45810
		LOC_Os04g46220						LOC_Os04g45860
		LOC_Os04g46280						LOC_Os04g45870
		LOC_Os04g46680						LOC_Os04g45900
		LOC_Os04g47140						LOC_Os04g45950
		LOC_Os04g47770						LOC_Os04g46220
		LOC_Os04g48030						LOC_Os04g46280
		LOC_Os04g48160						LOC_Os04g46680
		LOC_Os04g48350						LOC_Os04g47140
		LOC_Os04g49160						LOC_Os04g47770
		LOC_Os04g49210						LOC_Os04g48030
		LOC_Os04g49350						LOC_Os04g48160
		LOC_Os04g49370						LOC_Os04g48350
		LOC_Os04g49450						LOC_Os04g48870
		LOC_Os04g49490						LOC_Os04g49160
		LOC_Os04g49650						LOC_Os04g49210
		LOC_Os04g49680						LOC_Os04g49370
		LOC_Os04g49739						LOC_Os04g49650
		LOC_Os04g49748						LOC_Os04g49739
		LOC_Os04g49757						LOC_Os04g49748
		LOC_Os04g50110						LOC_Os04g49757
		LOC_Os04g50700						LOC_Os04g50110
		LOC_Os04g50930						LOC_Os04g50700
		LOC_Os04g50970						LOC_Os04g50930
		LOC_Os04g51040						LOC_Os04g50970
		LOC_Os04g51440						LOC_Os04g51040
		LOC_Os04g51450						LOC_Os04g51440
		LOC_Os04g51454						LOC_Os04g51450
		LOC_Os04g51660						LOC_Os04g51454
		LOC_Os04g51880						LOC_Os04g51660
		LOC_Os04g51920						LOC_Os04g51920
		LOC_Os04g52390						LOC_Os04g52260
		LOC_Os04g53180						LOC_Os04g52390
		LOC_Os04g53310						LOC_Os04g53180
		LOC_Os04g53620						LOC_Os04g53310
		LOC_Os04g53930						LOC_Os04g53620
		LOC_Os04g53990						LOC_Os04g53930
		LOC_Os04g54002						LOC_Os04g53990
		LOC_Os04g54180						LOC_Os04g54002
		LOC_Os04g54270						LOC_Os04g54180
		LOC_Os04g54300						LOC_Os04g54270
		LOC_Os04g54790						LOC_Os04g54300
		LOC_Os04g54830						LOC_Os04g54790
		LOC_Os04g55440						LOC_Os04g54830
		LOC_Os04g55570						LOC_Os04g55180
		LOC_Os04g56400						LOC_Os04g55440
		LOC_Os04g56939						LOC_Os04g55570
		LOC_Os04g57180						LOC_Os04g56400
		LOC_Os04g57350						LOC_Os04g56939
		LOC_Os04g57850						LOC_Os04g57180
		LOC_Os04g57860						LOC_Os04g57350
		LOC_Os04g59130						LOC_Os04g57850
		LOC_Os05g01140						LOC_Os04g57860
		LOC_Os05g01370						LOC_Os04g57930
		LOC_Os05g01850						LOC_Os04g58200
		LOC_Os05g02060						LOC_Os04g59130
		LOC_Os05g02250						LOC_Os05g01140
		LOC_Os05g02450						LOC_Os05g01370
		LOC_Os05g02530						LOC_Os05g01850
		LOC_Os05g03640						LOC_Os05g02060
		LOC_Os05g03770						LOC_Os05g02250
		LOC_Os05g03920						LOC_Os05g02450
		LOC_Os05g03934						LOC_Os05g02530
		LOC_Os05g04000						LOC_Os05g03640
		LOC_Os05g04500						LOC_Os05g03770
		LOC_Os05g05020						LOC_Os05g03920
		LOC_Os05g05030						LOC_Os05g03934
		LOC_Os05g05600						LOC_Os05g04000
		LOC_Os05g05730						LOC_Os05g04500
		LOC_Os05g06780						LOC_Os05g05020
		LOC_Os05g07090						LOC_Os05g05030
		LOC_Os05g08750						LOC_Os05g05730
		LOC_Os05g08800						LOC_Os05g06780
		LOC_Os05g09280						LOC_Os05g07090
		LOC_Os05g09480						LOC_Os05g08750
		LOC_Os05g10625						LOC_Os05g08800
		LOC_Os05g11210						LOC_Os05g09280
		LOC_Os05g11820						LOC_Os05g09480
		LOC_Os05g16430						LOC_Os05g10625
		LOC_Os05g16930						LOC_Os05g11210
		LOC_Os05g18670						LOC_Os05g11820
		LOC_Os05g22440						LOC_Os05g12040
		LOC_Os05g22614						LOC_Os05g16430
		LOC_Os05g22716						LOC_Os05g16930
		LOC_Os05g26070						LOC_Os05g18670
		LOC_Os05g27050						LOC_Os05g22440
		LOC_Os05g27780						LOC_Os05g22614
		LOC_Os05g28740						LOC_Os05g22716
		LOC_Os05g29030						LOC_Os05g23440
		LOC_Os05g29710						LOC_Os05g25370
		LOC_Os05g30260						LOC_Os05g26070
		LOC_Os05g30500						LOC_Os05g27010
		LOC_Os05g30820						LOC_Os05g27050
		LOC_Os05g30970						LOC_Os05g27780
		LOC_Os05g30990						LOC_Os05g29030
		LOC_Os05g31570						LOC_Os05g29710
		LOC_Os05g32130						LOC_Os05g30260
		LOC_Os05g32340						LOC_Os05g30500
		LOC_Os05g32440						LOC_Os05g30820
		LOC_Os05g32810						LOC_Os05g30970
		LOC_Os05g32820						LOC_Os05g30990
		LOC_Os05g32970						LOC_Os05g31570
		LOC_Os05g33810						LOC_Os05g32130
		LOC_Os05g33840						LOC_Os05g32340
		LOC_Os05g34010						LOC_Os05g32440
		LOC_Os05g34650						LOC_Os05g32810
		LOC_Os05g34730						LOC_Os05g32820
		LOC_Os05g34950						LOC_Os05g32970
		LOC_Os05g35010						LOC_Os05g33810
		LOC_Os05g35140						LOC_Os05g33840
		LOC_Os05g35460						LOC_Os05g34010
		LOC_Os05g35500						LOC_Os05g34650
		LOC_Os05g35930						LOC_Os05g34730
		LOC_Os05g36010						LOC_Os05g34950
		LOC_Os05g36260						LOC_Os05g35010
		LOC_Os05g36280						LOC_Os05g35140
		LOC_Os05g36370						LOC_Os05g35460
		LOC_Os05g37660						LOC_Os05g35500
		LOC_Os05g38040						LOC_Os05g35930
		LOC_Os05g38140						LOC_Os05g36010
		LOC_Os05g38290						LOC_Os05g36260
		LOC_Os05g38680						LOC_Os05g36280
		LOC_Os05g38880						LOC_Os05g36370
		LOC_Os05g39250						LOC_Os05g37660
		LOC_Os05g39400						LOC_Os05g38040
		LOC_Os05g39590						LOC_Os05g38140
		LOC_Os05g39800						LOC_Os05g38290
		LOC_Os05g40020						LOC_Os05g38680
		LOC_Os05g40070						LOC_Os05g38880
		LOC_Os05g40190						LOC_Os05g39250
		LOC_Os05g40960						LOC_Os05g39400
		LOC_Os05g41200						LOC_Os05g39590
		LOC_Os05g41490						LOC_Os05g39800
		LOC_Os05g41590						LOC_Os05g40020
		LOC_Os05g41610						LOC_Os05g40070
		LOC_Os05g41630						LOC_Os05g40190
		LOC_Os05g41640						LOC_Os05g40960
		LOC_Os05g42350						LOC_Os05g41200
		LOC_Os05g43040						LOC_Os05g41490
		LOC_Os05g43310						LOC_Os05g41590
		LOC_Os05g43650						LOC_Os05g41630
		LOC_Os05g43830						LOC_Os05g41640
		LOC_Os05g43880						LOC_Os05g42350
		LOC_Os05g44180						LOC_Os05g43310
		LOC_Os05g44210						LOC_Os05g43650
		LOC_Os05g45440						LOC_Os05g43830
		LOC_Os05g45680						LOC_Os05g43880
		LOC_Os05g45900						LOC_Os05g44180
		LOC_Os05g46460						LOC_Os05g44210
		LOC_Os05g46510						LOC_Os05g45680
		LOC_Os05g46620						LOC_Os05g45900
		LOC_Os05g46845						LOC_Os05g46460
		LOC_Os05g47560						LOC_Os05g46510
		LOC_Os05g47650						LOC_Os05g46620
		LOC_Os05g47830						LOC_Os05g46845
		LOC_Os05g48060						LOC_Os05g47540
		LOC_Os05g48150						LOC_Os05g47560
		LOC_Os05g48200						LOC_Os05g47650
		LOC_Os05g48640						LOC_Os05g47830
		LOC_Os05g48650						LOC_Os05g48060
		LOC_Os05g48930						LOC_Os05g48150
		LOC_Os05g49140						LOC_Os05g48200
		LOC_Os05g49170						LOC_Os05g48640
		LOC_Os05g49240						LOC_Os05g48650
		LOC_Os05g49390						LOC_Os05g48930
		LOC_Os05g49770						LOC_Os05g49140
		LOC_Os05g49880						LOC_Os05g49170
		LOC_Os05g50090						LOC_Os05g49240
		LOC_Os05g50190						LOC_Os05g49390
		LOC_Os05g50340						LOC_Os05g49770
		LOC_Os05g50550						LOC_Os05g49880
		LOC_Os05g50560						LOC_Os05g50090
		LOC_Os05g50600						LOC_Os05g50190
		LOC_Os05g50700						LOC_Os05g50340
		LOC_Os05g50740						LOC_Os05g50560
		LOC_Os05g50850						LOC_Os05g50600
		LOC_Os05g50930						LOC_Os05g50700
		LOC_Os05g51610						LOC_Os05g50740
		LOC_Os06g01210						LOC_Os05g50850
		LOC_Os06g01790						LOC_Os06g01210
		LOC_Os06g02000						LOC_Os06g01790
		LOC_Os06g02019						LOC_Os06g02000
		LOC_Os06g02780						LOC_Os06g02019
		LOC_Os06g02870						LOC_Os06g02780
		LOC_Os06g02960						LOC_Os06g02870
		LOC_Os06g03800						LOC_Os06g02960
		LOC_Os06g03810						LOC_Os06g03800
		LOC_Os06g03830						LOC_Os06g03810
		LOC_Os06g04510						LOC_Os06g03830
		LOC_Os06g04620						LOC_Os06g04510
		LOC_Os06g04670						LOC_Os06g04620
		LOC_Os06g04889						LOC_Os06g04670
		LOC_Os06g04900						LOC_Os06g04889
		LOC_Os06g04920						LOC_Os06g04900
		LOC_Os06g05070						LOC_Os06g04920
		LOC_Os06g05380						LOC_Os06g05070
		LOC_Os06g05470						LOC_Os06g05380
		LOC_Os06g05930						LOC_Os06g05470
		LOC_Os06g06160						LOC_Os06g05930
		LOC_Os06g06670						LOC_Os06g06160
		LOC_Os06g06960						LOC_Os06g06670
		LOC_Os06g07030						LOC_Os06g06960
		LOC_Os06g07790						LOC_Os06g07030
		LOC_Os06g08090						LOC_Os06g07790
		LOC_Os06g08250						LOC_Os06g08090
		LOC_Os06g08360						LOC_Os06g08250
		LOC_Os06g08380						LOC_Os06g08360
		LOC_Os06g09310						LOC_Os06g08380
		LOC_Os06g10610						LOC_Os06g09310
		LOC_Os06g10650						LOC_Os06g10610
		LOC_Os06g11130						LOC_Os06g10650
		LOC_Os06g11400						LOC_Os06g11130
		LOC_Os06g11720						LOC_Os06g11400
		LOC_Os06g12030						LOC_Os06g11720
		LOC_Os06g12310						LOC_Os06g12030
		LOC_Os06g12390						LOC_Os06g12310
		LOC_Os06g12600						LOC_Os06g12390
		LOC_Os06g12640						LOC_Os06g12600
		LOC_Os06g13190						LOC_Os06g12640
		LOC_Os06g13560						LOC_Os06g13190
		LOC_Os06g13720						LOC_Os06g13560
		LOC_Os06g13760						LOC_Os06g13720
		LOC_Os06g13870						LOC_Os06g13760
		LOC_Os06g14260						LOC_Os06g14260
		LOC_Os06g14324						LOC_Os06g14350
		LOC_Os06g14350						LOC_Os06g14400
		LOC_Os06g14400						LOC_Os06g14620
		LOC_Os06g14620						LOC_Os06g14670
		LOC_Os06g14670						LOC_Os06g14780
		LOC_Os06g14780						LOC_Os06g16170
		LOC_Os06g16170						LOC_Os06g17950
		LOC_Os06g17950						LOC_Os06g18140
		LOC_Os06g18140						LOC_Os06g18150
		LOC_Os06g18150						LOC_Os06g19070
		LOC_Os06g19070						LOC_Os06g20960
		LOC_Os06g20150						LOC_Os06g21140
		LOC_Os06g20960						LOC_Os06g21570
		LOC_Os06g21140						LOC_Os06g21590
		LOC_Os06g21570						LOC_Os06g22340
		LOC_Os06g22340						LOC_Os06g22919
		LOC_Os06g22919						LOC_Os06g22960
		LOC_Os06g23114						LOC_Os06g23114
		LOC_Os06g24070						LOC_Os06g24070
		LOC_Os06g24190						LOC_Os06g24190
		LOC_Os06g29844						LOC_Os06g28630
		LOC_Os06g30130						LOC_Os06g29844
		LOC_Os06g31630						LOC_Os06g30130
		LOC_Os06g32580						LOC_Os06g31630
		LOC_Os06g33180						LOC_Os06g32580
		LOC_Os06g33200						LOC_Os06g33180
		LOC_Os06g34070						LOC_Os06g33200
		LOC_Os06g34120						LOC_Os06g34070
		LOC_Os06g34370						LOC_Os06g34120
		LOC_Os06g34450						LOC_Os06g34370
		LOC_Os06g35060						LOC_Os06g34450
		LOC_Os06g35490						LOC_Os06g35060
		LOC_Os06g35850						LOC_Os06g35490
		LOC_Os06g35940						LOC_Os06g35850
		LOC_Os06g36070						LOC_Os06g35940
		LOC_Os06g36080						LOC_Os06g36070
		LOC_Os06g36330						LOC_Os06g36080
		LOC_Os06g36390						LOC_Os06g36330
		LOC_Os06g36560						LOC_Os06g36390
		LOC_Os06g37020						LOC_Os06g36560
		LOC_Os06g37080						LOC_Os06g37020
		LOC_Os06g37300						LOC_Os06g37300
		LOC_Os06g37560						LOC_Os06g37560
		LOC_Os06g38410						LOC_Os06g38410
		LOC_Os06g39050						LOC_Os06g39050
		LOC_Os06g39120						LOC_Os06g39120
		LOC_Os06g39960						LOC_Os06g39960
		LOC_Os06g40030						LOC_Os06g40030
		LOC_Os06g40210						LOC_Os06g40210
		LOC_Os06g40360						LOC_Os06g40360
		LOC_Os06g40500						LOC_Os06g40500
		LOC_Os06g41060						LOC_Os06g41060
		LOC_Os06g41840						LOC_Os06g41840
		LOC_Os06g42650						LOC_Os06g42650
		LOC_Os06g42850						LOC_Os06g42850
		LOC_Os06g43990						LOC_Os06g43990
		LOC_Os06g45140						LOC_Os06g45140
		LOC_Os06g45410						LOC_Os06g45410
		LOC_Os06g45630						LOC_Os06g45630
		LOC_Os06g45940						LOC_Os06g45940
		LOC_Os06g46140						LOC_Os06g46140
		LOC_Os06g46799						LOC_Os06g46799
		LOC_Os06g47800						LOC_Os06g47800
		LOC_Os06g47970						LOC_Os06g47970
		LOC_Os06g48200						LOC_Os06g48030
		LOC_Os06g48500						LOC_Os06g48200
		LOC_Os06g48510						LOC_Os06g48500
		LOC_Os06g48800						LOC_Os06g48510
		LOC_Os06g49470						LOC_Os06g48800
		LOC_Os06g50230						LOC_Os06g49470
		LOC_Os06g50330						LOC_Os06g50230
		LOC_Os06g50930						LOC_Os06g50330
		LOC_Os06g50950						LOC_Os06g50930
		LOC_Os06g51260						LOC_Os06g50950
		LOC_Os06g51320						LOC_Os06g51260
		LOC_Os07g01070						LOC_Os06g51320
		LOC_Os07g01560						LOC_Os07g01070
		LOC_Os07g01860						LOC_Os07g01560
		LOC_Os07g02150						LOC_Os07g01860
		LOC_Os07g02340						LOC_Os07g02150
		LOC_Os07g02440						LOC_Os07g02200
		LOC_Os07g02460						LOC_Os07g02340
		LOC_Os07g02780						LOC_Os07g02440
		LOC_Os07g03020						LOC_Os07g02460
		LOC_Os07g03240						LOC_Os07g02780
		LOC_Os07g03920						LOC_Os07g03020
		LOC_Os07g03960						LOC_Os07g03240
		LOC_Os07g04430						LOC_Os07g03920
		LOC_Os07g04840						LOC_Os07g03960
		LOC_Os07g05010						LOC_Os07g04430
		LOC_Os07g05940						LOC_Os07g04840
		LOC_Os07g06620						LOC_Os07g05010
		LOC_Os07g06800						LOC_Os07g05480
		LOC_Os07g06810						LOC_Os07g05940
		LOC_Os07g06850						LOC_Os07g06620
		LOC_Os07g07320						LOC_Os07g06850
		LOC_Os07g07480						LOC_Os07g07320
		LOC_Os07g07950						LOC_Os07g07480
		LOC_Os07g08030						LOC_Os07g07950
		LOC_Os07g08220						LOC_Os07g08030
		LOC_Os07g08390						LOC_Os07g08220
		LOC_Os07g08750						LOC_Os07g08390
		LOC_Os07g08840						LOC_Os07g08750
		LOC_Os07g09710						LOC_Os07g08840
		LOC_Os07g10420						LOC_Os07g09710
		LOC_Os07g10840						LOC_Os07g10420
		LOC_Os07g13140						LOC_Os07g10840
		LOC_Os07g13540						LOC_Os07g13140
		LOC_Os07g14160						LOC_Os07g13540
		LOC_Os07g14600						LOC_Os07g14600
		LOC_Os07g15460						LOC_Os07g15460
		LOC_Os07g15940						LOC_Os07g18840
		LOC_Os07g18840						LOC_Os07g18874
		LOC_Os07g18874						LOC_Os07g18990
		LOC_Os07g18990						LOC_Os07g22770
		LOC_Os07g22770						LOC_Os07g22930
		LOC_Os07g22930						LOC_Os07g23150
		LOC_Os07g23150						LOC_Os07g23850
		LOC_Os07g23850						LOC_Os07g25430
		LOC_Os07g25430						LOC_Os07g26150
		LOC_Os07g26150						LOC_Os07g27670
		LOC_Os07g27670						LOC_Os07g28040
		LOC_Os07g28040						LOC_Os07g28460
		LOC_Os07g28460						LOC_Os07g28610
		LOC_Os07g28880						LOC_Os07g28880
		LOC_Os07g28890						LOC_Os07g28890
		LOC_Os07g29410						LOC_Os07g29410
		LOC_Os07g30960						LOC_Os07g30960
		LOC_Os07g32950						LOC_Os07g32010
		LOC_Os07g34006						LOC_Os07g32950
		LOC_Os07g34540						LOC_Os07g34006
		LOC_Os07g34570						LOC_Os07g34540
		LOC_Os07g34640						LOC_Os07g34570
		LOC_Os07g35510						LOC_Os07g34640
		LOC_Os07g35880						LOC_Os07g35510
		LOC_Os07g36170						LOC_Os07g35880
		LOC_Os07g37230						LOC_Os07g35940
		LOC_Os07g37320						LOC_Os07g36080
		LOC_Os07g37400						LOC_Os07g37230
		LOC_Os07g37550						LOC_Os07g37240
		LOC_Os07g38230						LOC_Os07g37320
		LOC_Os07g38240						LOC_Os07g37400
		LOC_Os07g38664						LOC_Os07g37550
		LOC_Os07g38840						LOC_Os07g38230
		LOC_Os07g39360						LOC_Os07g38240
		LOC_Os07g39530						LOC_Os07g38664
		LOC_Os07g39740						LOC_Os07g38840
		LOC_Os07g39750						LOC_Os07g39360
		LOC_Os07g39810						LOC_Os07g39530
		LOC_Os07g40000						LOC_Os07g39740
		LOC_Os07g40940						LOC_Os07g39750
		LOC_Os07g41280						LOC_Os07g39810
		LOC_Os07g41400						LOC_Os07g40000
		LOC_Os07g42420						LOC_Os07g40940
		LOC_Os07g42590						LOC_Os07g41280
		LOC_Os07g42940						LOC_Os07g41400
		LOC_Os07g42960						LOC_Os07g42420
		LOC_Os07g43530						LOC_Os07g42590
		LOC_Os07g43740						LOC_Os07g42940
		LOC_Os07g43800						LOC_Os07g42960
		LOC_Os07g44330						LOC_Os07g43530
		LOC_Os07g44410						LOC_Os07g43740
		LOC_Os07g44890						LOC_Os07g43800
		LOC_Os07g46510						LOC_Os07g44070
		LOC_Os07g46520						LOC_Os07g44410
		LOC_Os07g46555						LOC_Os07g44890
		LOC_Os07g46790						LOC_Os07g46510
		LOC_Os07g46800						LOC_Os07g46520
		LOC_Os07g46820						LOC_Os07g46555
		LOC_Os07g46852						LOC_Os07g46790
		LOC_Os07g47990						LOC_Os07g46800
		LOC_Os07g48010						LOC_Os07g46820
		LOC_Os07g48020						LOC_Os07g46852
		LOC_Os07g48060						LOC_Os07g47990
		LOC_Os07g48450						LOC_Os07g48010
		LOC_Os07g48500						LOC_Os07g48060
		LOC_Os07g48660						LOC_Os07g48450
		LOC_Os07g48830						LOC_Os07g48500
		LOC_Os07g49110						LOC_Os07g48660
		LOC_Os07g49140						LOC_Os07g48830
		LOC_Os07g49480						LOC_Os07g49110
		LOC_Os08g01150						LOC_Os07g49140
		LOC_Os08g01490						LOC_Os07g49480
		LOC_Os08g01610						LOC_Os08g01150
		LOC_Os08g02210						LOC_Os08g01490
		LOC_Os08g02230						LOC_Os08g01610
		LOC_Os08g02490						LOC_Os08g02210
		LOC_Os08g02700						LOC_Os08g02230
		LOC_Os08g03310						LOC_Os08g02490
		LOC_Os08g03430						LOC_Os08g02700
		LOC_Os08g04180						LOC_Os08g03310
		LOC_Os08g04500						LOC_Os08g03430
		LOC_Os08g04830						LOC_Os08g04180
		LOC_Os08g05320						LOC_Os08g04500
		LOC_Os08g05470						LOC_Os08g04830
		LOC_Os08g06540						LOC_Os08g05320
		LOC_Os08g07260						LOC_Os08g05470
		LOC_Os08g07330						LOC_Os08g06280
		LOC_Os08g07490						LOC_Os08g06540
		LOC_Os08g07550						LOC_Os08g06550
		LOC_Os08g08160						LOC_Os08g07260
		LOC_Os08g08430						LOC_Os08g07330
		LOC_Os08g08570						LOC_Os08g07490
		LOC_Os08g08820						LOC_Os08g07550
		LOC_Os08g09300						LOC_Os08g07690
		LOC_Os08g09370						LOC_Os08g08160
		LOC_Os08g09830						LOC_Os08g08430
		LOC_Os08g10290						LOC_Os08g08570
		LOC_Os08g10630						LOC_Os08g08820
		LOC_Os08g12449						LOC_Os08g09300
		LOC_Os08g12950						LOC_Os08g09370
		LOC_Os08g13250						LOC_Os08g09830
		LOC_Os08g14570						LOC_Os08g10290
		LOC_Os08g14700						LOC_Os08g10630
		LOC_Os08g15050						LOC_Os08g12449
		LOC_Os08g16830						LOC_Os08g12950
		LOC_Os08g17320						LOC_Os08g13250
		LOC_Os08g17820						LOC_Os08g14700
		LOC_Os08g19550						LOC_Os08g15050
		LOC_Os08g20410						LOC_Os08g16830
		LOC_Os08g24770						LOC_Os08g17320
		LOC_Os08g25624						LOC_Os08g17820
		LOC_Os08g25734						LOC_Os08g19550
		LOC_Os08g27150						LOC_Os08g20410
		LOC_Os08g27700						LOC_Os08g24770
		LOC_Os08g28670						LOC_Os08g25624
		LOC_Os08g29150						LOC_Os08g25734
		LOC_Os08g29570						LOC_Os08g27150
		LOC_Os08g30080						LOC_Os08g27700
		LOC_Os08g31630						LOC_Os08g28670
		LOC_Os08g32060						LOC_Os08g29150
		LOC_Os08g32085						LOC_Os08g29570
		LOC_Os08g33720						LOC_Os08g30080
		LOC_Os08g34640						LOC_Os08g31630
		LOC_Os08g35160						LOC_Os08g32085
		LOC_Os08g35190						LOC_Os08g33720
		LOC_Os08g36310						LOC_Os08g33820
		LOC_Os08g36480						LOC_Os08g34640
		LOC_Os08g36860						LOC_Os08g35160
		LOC_Os08g36910						LOC_Os08g35190
		LOC_Os08g37010						LOC_Os08g36480
		LOC_Os08g37345						LOC_Os08g36860
		LOC_Os08g37580						LOC_Os08g36910
		LOC_Os08g37660						LOC_Os08g37010
		LOC_Os08g37760						LOC_Os08g37345
		LOC_Os08g38710						LOC_Os08g37660
		LOC_Os08g38830						LOC_Os08g37760
		LOC_Os08g38850						LOC_Os08g38710
		LOC_Os08g38900						LOC_Os08g38830
		LOC_Os08g39370						LOC_Os08g38850
		LOC_Os08g39694						LOC_Os08g38900
		LOC_Os08g39810						LOC_Os08g39694
		LOC_Os08g40160						LOC_Os08g39810
		LOC_Os08g40500						LOC_Os08g40160
		LOC_Os08g40840						LOC_Os08g40500
		LOC_Os08g40850						LOC_Os08g40840
		LOC_Os08g41280						LOC_Os08g40850
		LOC_Os08g41340						LOC_Os08g41280
		LOC_Os08g41820						LOC_Os08g41340
		LOC_Os08g42750						LOC_Os08g41820
		LOC_Os08g43230						LOC_Os08g42750
		LOC_Os08g43334						LOC_Os08g43230
		LOC_Os08g43390						LOC_Os08g43334
		LOC_Os08g43510						LOC_Os08g43390
		LOC_Os08g43550						LOC_Os08g43510
		LOC_Os08g44300						LOC_Os08g43550
		LOC_Os08g44780						LOC_Os08g44300
		LOC_Os08g45030						LOC_Os08g44780
		LOC_Os09g02710						LOC_Os08g45030
		LOC_Os09g04310						LOC_Os09g02710
		LOC_Os09g06740						LOC_Os09g04310
		LOC_Os09g07460						LOC_Os09g06740
		LOC_Os09g09500						LOC_Os09g07460
		LOC_Os09g09510						LOC_Os09g09500
		LOC_Os09g09540						LOC_Os09g09510
		LOC_Os09g09930						LOC_Os09g09540
		LOC_Os09g10180						LOC_Os09g09930
		LOC_Os09g10200						LOC_Os09g10180
		LOC_Os09g10204						LOC_Os09g10200
		LOC_Os09g10340						LOC_Os09g10204
		LOC_Os09g11460						LOC_Os09g10340
		LOC_Os09g12240						LOC_Os09g11460
		LOC_Os09g13470						LOC_Os09g11480
		LOC_Os09g14410						LOC_Os09g12240
		LOC_Os09g14490						LOC_Os09g12290
		LOC_Os09g15810						LOC_Os09g13470
		LOC_Os09g16920						LOC_Os09g14410
		LOC_Os09g17600						LOC_Os09g14490
		LOC_Os09g17740						LOC_Os09g15810
		LOC_Os09g19954						LOC_Os09g16920
		LOC_Os09g20684						LOC_Os09g17600
		LOC_Os09g20900						LOC_Os09g19954
		LOC_Os09g20990						LOC_Os09g20684
		LOC_Os09g21120						LOC_Os09g20990
		LOC_Os09g22460						LOC_Os09g21120
		LOC_Os09g22510						LOC_Os09g22460
		LOC_Os09g22530						LOC_Os09g22510
		LOC_Os09g23150						LOC_Os09g22530
		LOC_Os09g23160						LOC_Os09g23150
		LOC_Os09g23350						LOC_Os09g23160
		LOC_Os09g23540						LOC_Os09g23350
		LOC_Os09g23590						LOC_Os09g23540
		LOC_Os09g23595						LOC_Os09g23590
		LOC_Os09g24620						LOC_Os09g23595
		LOC_Os09g24900						LOC_Os09g24620
		LOC_Os09g25060						LOC_Os09g24900
		LOC_Os09g25090						LOC_Os09g25060
		LOC_Os09g25150						LOC_Os09g25090
		LOC_Os09g25610						LOC_Os09g25610
		LOC_Os09g25810						LOC_Os09g25810
		LOC_Os09g26340						LOC_Os09g26340
		LOC_Os09g26420						LOC_Os09g26420
		LOC_Os09g26620						LOC_Os09g26620
		LOC_Os09g26660						LOC_Os09g26660
		LOC_Os09g27010						LOC_Os09g27010
		LOC_Os09g27040						LOC_Os09g27040
		LOC_Os09g27350						LOC_Os09g27350
		LOC_Os09g27590						LOC_Os09g27590
		LOC_Os09g27750						LOC_Os09g27750
		LOC_Os09g28310						LOC_Os09g28310
		LOC_Os09g28340						LOC_Os09g28340
		LOC_Os09g28560						LOC_Os09g28390
		LOC_Os09g28580						LOC_Os09g28510
		LOC_Os09g28810						LOC_Os09g28560
		LOC_Os09g29070						LOC_Os09g28580
		LOC_Os09g29200						LOC_Os09g28810
		LOC_Os09g29310						LOC_Os09g29070
		LOC_Os09g29430						LOC_Os09g29200
		LOC_Os09g29760						LOC_Os09g29310
		LOC_Os09g30150						LOC_Os09g29430
		LOC_Os09g30160						LOC_Os09g29760
		LOC_Os09g30170						LOC_Os09g30170
		LOC_Os09g30350						LOC_Os09g30350
		LOC_Os09g30438						LOC_Os09g30438
		LOC_Os09g30462						LOC_Os09g30462
		LOC_Os09g31478						LOC_Os09g31478
		LOC_Os09g32200						LOC_Os09g32000
		LOC_Os09g32640						LOC_Os09g32200
		LOC_Os09g32730						LOC_Os09g32640
		LOC_Os09g33530						LOC_Os09g32730
		LOC_Os09g33830						LOC_Os09g33530
		LOC_Os09g34230						LOC_Os09g33830
		LOC_Os09g34890						LOC_Os09g34230
		LOC_Os09g34950						LOC_Os09g34890
		LOC_Os09g34960						LOC_Os09g34950
		LOC_Os09g35910						LOC_Os09g34960
		LOC_Os09g36040						LOC_Os09g35910
		LOC_Os09g36070						LOC_Os09g36040
		LOC_Os09g36220						LOC_Os09g36070
		LOC_Os09g36240						LOC_Os09g36220
		LOC_Os09g36320						LOC_Os09g36240
		LOC_Os09g37330						LOC_Os09g36320
		LOC_Os09g37344						LOC_Os09g37330
		LOC_Os09g37446						LOC_Os09g37344
		LOC_Os09g37540						LOC_Os09g37446
		LOC_Os09g37580						LOC_Os09g37540
		LOC_Os09g37620						LOC_Os09g37580
		LOC_Os09g37910						LOC_Os09g37620
		LOC_Os09g38090						LOC_Os09g37910
		LOC_Os09g38130						LOC_Os09g38090
		LOC_Os09g39060						LOC_Os09g38130
		LOC_Os09g39650						LOC_Os09g39060
		LOC_Os10g01680						LOC_Os09g39650
		LOC_Os10g02070						LOC_Os10g01680
		LOC_Os10g02480						LOC_Os10g02040
		LOC_Os10g02990						LOC_Os10g02070
		LOC_Os10g03050						LOC_Os10g02480
		LOC_Os10g03550						LOC_Os10g02990
		LOC_Os10g04180						LOC_Os10g03550
		LOC_Os10g04730						LOC_Os10g04180
		LOC_Os10g04860						LOC_Os10g04730
		LOC_Os10g05130						LOC_Os10g04860
		LOC_Os10g06580						LOC_Os10g05130
		LOC_Os10g06760						LOC_Os10g06580
		LOC_Os10g10130						LOC_Os10g06760
		LOC_Os10g10149						LOC_Os10g10130
		LOC_Os10g10420						LOC_Os10g10149
		LOC_Os10g11140						LOC_Os10g10180
		LOC_Os10g13390						LOC_Os10g10420
		LOC_Os10g14180						LOC_Os10g11140
		LOC_Os10g14920						LOC_Os10g13390
		LOC_Os10g17790						LOC_Os10g14180
		LOC_Os10g18340						LOC_Os10g14920
		LOC_Os10g18370						LOC_Os10g17790
		LOC_Os10g19120						LOC_Os10g18340
		LOC_Os10g20235						LOC_Os10g18370
		LOC_Os10g20860						LOC_Os10g19120
		LOC_Os10g21346						LOC_Os10g20235
		LOC_Os10g22164						LOC_Os10g20860
		LOC_Os10g22860						LOC_Os10g21346
		LOC_Os10g24020						LOC_Os10g22164
		LOC_Os10g25030						LOC_Os10g22860
		LOC_Os10g25140						LOC_Os10g24020
		LOC_Os10g25674						LOC_Os10g25030
		LOC_Os10g28210						LOC_Os10g25140
		LOC_Os10g28370						LOC_Os10g25674
		LOC_Os10g28510						LOC_Os10g28210
		LOC_Os10g30070						LOC_Os10g28370
		LOC_Os10g31850						LOC_Os10g28510
		LOC_Os10g32680						LOC_Os10g30070
		LOC_Os10g32800						LOC_Os10g31850
		LOC_Os10g33650						LOC_Os10g32680
		LOC_Os10g33810						LOC_Os10g32800
		LOC_Os10g33900						LOC_Os10g33650
		LOC_Os10g34790						LOC_Os10g33810
		LOC_Os10g34884						LOC_Os10g33900
		LOC_Os10g34920						LOC_Os10g34790
		LOC_Os10g34930						LOC_Os10g34884
		LOC_Os10g34940						LOC_Os10g34920
		LOC_Os10g35110						LOC_Os10g34930
		LOC_Os10g35460						LOC_Os10g34940
		LOC_Os10g35640						LOC_Os10g35030
		LOC_Os10g35840						LOC_Os10g35110
		LOC_Os10g35920						LOC_Os10g35460
		LOC_Os10g36170						LOC_Os10g35640
		LOC_Os10g36650						LOC_Os10g35840
		LOC_Os10g36703						LOC_Os10g35920
		LOC_Os10g36710						LOC_Os10g36170
		LOC_Os10g36980						LOC_Os10g36500
		LOC_Os10g37350						LOC_Os10g36520
		LOC_Os10g37710						LOC_Os10g36650
		LOC_Os10g38730						LOC_Os10g36703
		LOC_Os10g38780						LOC_Os10g36710
		LOC_Os10g39140						LOC_Os10g36980
		LOC_Os10g39420						LOC_Os10g37350
		LOC_Os10g39520						LOC_Os10g37710
		LOC_Os10g39640						LOC_Os10g38080
		LOC_Os10g40740						LOC_Os10g38730
		LOC_Os10g40934						LOC_Os10g38780
		LOC_Os10g41100						LOC_Os10g39140
		LOC_Os10g41550						LOC_Os10g39420
		LOC_Os10g41580						LOC_Os10g39520
		LOC_Os10g41660						LOC_Os10g39640
		LOC_Os10g42190						LOC_Os10g40730
		LOC_Os10g42230						LOC_Os10g40740
		LOC_Os10g42299						LOC_Os10g40934
		LOC_Os10g42520						LOC_Os10g41580
		LOC_Os10g42690						LOC_Os10g41660
		LOC_Os11g01330						LOC_Os10g42190
		LOC_Os11g02080						LOC_Os10g42230
		LOC_Os11g02305						LOC_Os10g42520
		LOC_Os11g02400						LOC_Os10g42690
		LOC_Os11g02424						LOC_Os11g01330
		LOC_Os11g02570						LOC_Os11g02080
		LOC_Os11g02610						LOC_Os11g02305
		LOC_Os11g03230						LOC_Os11g02400
		LOC_Os11g03580						LOC_Os11g02424
		LOC_Os11g04300						LOC_Os11g02570
		LOC_Os11g04540						LOC_Os11g02610
		LOC_Os11g04720						LOC_Os11g03230
		LOC_Os11g04860						LOC_Os11g03390
		LOC_Os11g05050						LOC_Os11g03580
		LOC_Os11g05550						LOC_Os11g04300
		LOC_Os11g05660						LOC_Os11g04540
		LOC_Os11g05935						LOC_Os11g04720
		LOC_Os11g07140						LOC_Os11g04860
		LOC_Os11g07460						LOC_Os11g05550
		LOC_Os11g07930						LOC_Os11g05660
		LOC_Os11g10300						LOC_Os11g05700
		LOC_Os11g10310						LOC_Os11g05935
		LOC_Os11g10320						LOC_Os11g07020
		LOC_Os11g10770						LOC_Os11g07140
		LOC_Os11g10800						LOC_Os11g07460
		LOC_Os11g10870						LOC_Os11g07930
		LOC_Os11g11490						LOC_Os11g10300
		LOC_Os11g13820						LOC_Os11g10310
		LOC_Os11g13930						LOC_Os11g10320
		LOC_Os11g14140						LOC_Os11g10770
		LOC_Os11g15520						LOC_Os11g10800
		LOC_Os11g16310						LOC_Os11g10870
		LOC_Os11g16924						LOC_Os11g11490
		LOC_Os11g18110						LOC_Os11g13820
		LOC_Os11g19240						LOC_Os11g13890
		LOC_Os11g23220						LOC_Os11g13930
		LOC_Os11g26780						LOC_Os11g14140
		LOC_Os11g26880						LOC_Os11g15520
		LOC_Os11g27110						LOC_Os11g16310
		LOC_Os11g29720						LOC_Os11g16924
		LOC_Os11g34460						LOC_Os11g18110
		LOC_Os11g35840						LOC_Os11g19240
		LOC_Os11g35890						LOC_Os11g23220
		LOC_Os11g38580						LOC_Os11g24450
		LOC_Os11g38610						LOC_Os11g26780
		LOC_Os11g39540						LOC_Os11g26880
		LOC_Os11g39990						LOC_Os11g27110
		LOC_Os11g40810						LOC_Os11g29720
		LOC_Os11g40840						LOC_Os11g34460
		LOC_Os11g41150						LOC_Os11g35840
		LOC_Os11g41600						LOC_Os11g35890
		LOC_Os11g41710						LOC_Os11g38580
		LOC_Os11g41870						LOC_Os11g38610
		LOC_Os11g41875						LOC_Os11g39540
		LOC_Os11g42510						LOC_Os11g39990
		LOC_Os11g44520						LOC_Os11g40810
		LOC_Os11g44530						LOC_Os11g40840
		LOC_Os11g44810						LOC_Os11g41150
		LOC_Os11g45820						LOC_Os11g41600
		LOC_Os11g45920						LOC_Os11g41710
		LOC_Os11g47460						LOC_Os11g41870
		LOC_Os11g47809						LOC_Os11g41875
		LOC_Os12g01370						LOC_Os11g44520
		LOC_Os12g01490						LOC_Os11g44530
		LOC_Os12g02200						LOC_Os11g44810
		LOC_Os12g02330						LOC_Os11g45820
		LOC_Os12g02530						LOC_Os11g45920
		LOC_Os12g02540						LOC_Os11g47460
		LOC_Os12g02830						LOC_Os11g47809
		LOC_Os12g02980						LOC_Os12g01370
		LOC_Os12g03230						LOC_Os12g01490
		LOC_Os12g03350						LOC_Os12g02200
		LOC_Os12g04020						LOC_Os12g02330
		LOC_Os12g04204						LOC_Os12g02530
		LOC_Os12g04220						LOC_Os12g02540
		LOC_Os12g04370						LOC_Os12g02830
		LOC_Os12g04980						LOC_Os12g02980
		LOC_Os12g05060						LOC_Os12g03070
		LOC_Os12g05310						LOC_Os12g03230
		LOC_Os12g06060						LOC_Os12g03350
		LOC_Os12g06190						LOC_Os12g04020
		LOC_Os12g06870						LOC_Os12g04204
		LOC_Os12g07190						LOC_Os12g04220
		LOC_Os12g07210						LOC_Os12g04370
		LOC_Os12g07480						LOC_Os12g04500
		LOC_Os12g07540						LOC_Os12g04980
		LOC_Os12g07550						LOC_Os12g05060
		LOC_Os12g08090						LOC_Os12g05310
		LOC_Os12g08260						LOC_Os12g06060
		LOC_Os12g08725						LOC_Os12g06190
		LOC_Os12g08760						LOC_Os12g06870
		LOC_Os12g08770						LOC_Os12g07210
		LOC_Os12g09620						LOC_Os12g07480
		LOC_Os12g09700						LOC_Os12g07540
		LOC_Os12g12010						LOC_Os12g07550
		LOC_Os12g13910						LOC_Os12g08090
		LOC_Os12g16200						LOC_Os12g08260
		LOC_Os12g16650						LOC_Os12g08725
		LOC_Os12g19470						LOC_Os12g08760
		LOC_Os12g29740						LOC_Os12g08770
		LOC_Os12g32590						LOC_Os12g08920
		LOC_Os12g32760						LOC_Os12g09620
		LOC_Os12g32940						LOC_Os12g09700
		LOC_Os12g33120						LOC_Os12g09720
		LOC_Os12g35670						LOC_Os12g12010
		LOC_Os12g37650						LOC_Os12g12934
		LOC_Os12g37770						LOC_Os12g13910
		LOC_Os12g39310						LOC_Os12g16200
		LOC_Os12g39400						LOC_Os12g16650
		LOC_Os12g39640						LOC_Os12g17600
		LOC_Os12g40180						LOC_Os12g19470
		LOC_Os12g40260						LOC_Os12g29740
		LOC_Os12g40630						LOC_Os12g31000
		LOC_Os12g40920						LOC_Os12g32590
		LOC_Os12g41110						LOC_Os12g32760
		LOC_Os12g41390						LOC_Os12g32940
		LOC_Os12g41650						LOC_Os12g33120
		LOC_Os12g41680						LOC_Os12g35670
		LOC_Os12g41710						LOC_Os12g37650
		LOC_Os12g42420						LOC_Os12g37770
		LOC_Os12g42910						LOC_Os12g39310
		LOC_Os12g43130						LOC_Os12g39400
		LOC_Os12g43340						LOC_Os12g39640
		LOC_Os12g43450						LOC_Os12g40180
		LOC_Os12g43640						LOC_Os12g40260
		LOC_Os12g43880						LOC_Os12g40630
		LOC_Os12g44060						LOC_Os12g40920
		LOC_Os12g44150						LOC_Os12g41110
		LOC_Os12g44320						LOC_Os12g41390
								LOC_Os12g41650
								LOC_Os12g41680
								LOC_Os12g41710
								LOC_Os12g42420
								LOC_Os12g42910
								LOC_Os12g43130
								LOC_Os12g43340
								LOC_Os12g43450
								LOC_Os12g43640
								LOC_Os12g43880
								LOC_Os12g44060
								LOC_Os12g44150
								LOC_Os12g44320
